# Supplementary material for: The DNA methylation landscape of the root‐knot nematode‐induced pseudo‐organ, the gall, in Arabidopsis, is dynamic, contrasting over time, and critically important for successful parasitism
Source: New Phytol. 2022 Sep 2;236(5):1888–907. doi: 10.1111/nph.18395 (PMC9825882; doi:10.1111/nph.18395)
Supplement: Supplementary file 2 — Table S1 List of primers and Arabidopsis mutants used in this study. [file NPH-236-1888-s018.xlsx]

## Sheet: Table S1
New Phytologist Supporting Information
Article title: The DNA-methylation landscape of the root-knot nematode-induced pseudo-organ, the gall, in Arabidopsis, is dynamic, contrasting over time, and critically important for successful parasitism
Authors: Ana Cláudia Silva, Virginia Ruiz-Ferrer, Sebastian Y. Müller, Clement Pellegrin, Patricia Abril, Ángela Martínez-Gómez, Almudena Gómez-Rojas, Eduardo Berenguer, Pilar S. Testillano, Maria Fe Andrés, Carmen Fenoll, Sebastian Eves-van den Akker and Carolina Escobar
Article acceptance date: 1 July 2022
Table S1 – List of primers used on this study for mutant genotyping and Arabidopsis mutants used for functional studies with their corresponding SALK numbers and reference information.

## Sheet: List of Primers
Table S1: List of primers used on this study and Arabidopsis mutants used for functional studies with their corresponding SALK numbers and reference information.
Name	Sequence (5'-3')	Use
CMT3-F	TAACGGAAGGATGCCAGATT	Genotyping
CMT3-R	CAAGAAATGGGCTGTTGACAT	Genotyping
cmt3 mut	TGGTTCACGTAGTGGGCCATCG	Genotyping
DRM1-F	CCTGTGTTGATTGGGATTCAG	Genotyping
DRM1-R	CTCAATCGTATTGTCGTCTAGC	Genotyping
drm1 mut	CTGGAACAACACTCAACCCTATCTC	Genotyping
DRM2F	AGATCGCTTCCAGAGTTAGCC	Genotyping
DRM2-R	TTGTCGCAAAAAGCAAAAGAG	Genotyping
drm2 mut	TGGTTCACGTAGTGGGCCATCG	Genotyping
Lba1	TGGTTCACGTAGTGGGCCATCG	Genotyping
MET1 F	GCCTGGTCAAGTGGACTTCAT	Genotyping
MET1 R	CCATTCTTCACAGAGCATGCC	Genotyping
MET1 mut F	GATTGTGTCTCTACTACAGAGGC	Genotyping
MET1 mut R	TGGACGTGAATGTAGACACGTCG	Genotyping
CMT2-wild type	AGGAAAACCCAGATCTTCTGG	Genotyping
CMT2-null	GGGTGAAGAAGAAGAAACCCA	Genotyping
CMT2-mutant	AACGTCCGCAATGTGTTATTAAGTTGTC	Genotyping
ROS1 F	GCCAAGGTAAAAGAAAGGGAGT	RT-qPCR
ROS1 R	CAAATGCATTTTCTGGTAGTCA	RT-qPCR
AtCOPIA 48 F	CGTCTGATGAAGTTTGGCACAG	RT-qPCR
AtCOPIA 48 R	AATTCTCCCCCTCCATGACATT	RT-qPCR
ATHILA2 F	CAAACCTACTCCATTACCCTCACG	RT-qPCR
ATHILA2 R	AAAGCTAATTCCCCAATGGAACAT	RT-qPCR

## Sheet: Arabidopsis mutants
Table S1: List of primers used on this study and Arabidopsis mutants used for functional studies with their corresponding SALK numbers and reference information.
Name	Alleles	Kindly provided by
cmt3-11	SALK_031705	Dr. Steve Jacobsen
drm1-2	SALK_150863	Dr. Steve Jacobsen
drm2-2	SALK_148381	Dr. Steve Jacobsen
cmt2-3	SALK_012874	Dr. Ian Henderson
cmt2-3/cmt3-11	SALK_012874, SALK_031705	Dr. Ian Henderson
met1-3	T-DNA insertion in exon 7 (P:4010745481)	Dr. Angelique Deleris and Dr. Lionel Navarro
ros1	SALK_045303C	SiGnAL (Hyperlink: http://signal.salk.edu/cgi-bin/tdnaexpress)
