# Supplementary material for: The DNA methylation landscape of the root‐knot nematode‐induced pseudo‐organ, the gall, in Arabidopsis, is dynamic, contrasting over time, and critically important for successful parasitism
Source: New Phytol. 2022 Sep 2;236(5):1888–907. doi: 10.1111/nph.18395 (PMC9825882; doi:10.1111/nph.18395)
Supplement: Supplementary file 3 — Table S2 Summary of general data from MethylC‐seq and processing, for galls induced by Meloidogyne javanica and controls at 3 d post‐infection (dpi) and 14 dpi. [file NPH-236-1888-s013.xlsx]

## Sheet: Table S2
New Phytologist Supporting Information
Article title: The DNA-methylation landscape of the root-knot nematode-induced pseudo-organ, the gall, in Arabidopsis, is dynamic, contrasting over time, and critically important for successful parasitism
Authors: Ana Cláudia Silva, Virginia Ruiz-Ferrer, Sebastian Y. Müller, Clement Pellegrin, Patricia Abril, Ángela Martínez-Gómez, Almudena Gómez-Rojas, Eduardo Berenguer, Pilar S. Testillano, Maria Fe Andrés, Carmen Fenoll, Sebastian Eves-van den Akker and Carolina Escobar
Article acceptance date: 1 July 2022
Table S2 – Summary of general data for MethylC-sequencing and processing of galls (three replicates: G1, G2 and G3) induced by Meloidogyne javanica and controls (three replicates: RC1, RC2 and RC3) at 3 days post infection (dpi; a) and at 14 dpi (b). The bisulfite conversion efficiency was calculated using both the chloroplast and the non-methylated λ phage DNA, added to the libraries before sequ…

## Sheet: Methods
For the 3 dpi MethylC-seq libraries, after isolating and quantifying the DNA, a 1 % of unmethylated Lambda phage DNA was added to the samples as a bisulfite conversion control. The DNA was enzymatically sheared into a mean size of 550 bp using 2 µl of the Fragmentase enzyme mix (New England Biolabs®, Ipswich, Massachusetts, USA) and incubating the sample at 37ºC for 25 minutes. The libraries were…
For the 14 dpi MethylC-seq libraries, the isolated DNA was quantified by the Picogreen method (Invitrogen, cat. #P7589) using Victor 3 fluorometry. In order to assess the condition of the DNA, a 1% agarose gel electrophoresis was ran (30 min running at 100V). The libraries were prepared using the Accel-NGS Methyl-Seq DNA Library Kit EZ DNA Methylation-Gold Kit (Zymo Research) following the librar…

## Sheet: 3dpi_a
Supplemental Table 2a: Summary of general data for MethylC-sequencing and processing of galls (three replicates: G1, G2 and G3) induced by Meloidogyne javanica and controls (three replicates: RC1, RC2 and RC3) at 3 days post infection
Sample	Initial total no. reads	Sequence pairs analysed in total (Bismark)	NUMBER OF PAIRED-END ALIGNMENTS WITH A UNIQUE BEST HIT	Mapping efficiency (%)	BISULFITE CONVERSION EFFICIENCY (%) CHLOROPLAST	BISULFITE CONVERSION EFFICIENCY (%) λ PHAGE
G1	121065142	59828371	39319410	65.7	99.3	99.3
G2	72446646	35992733	24123830	67	99.2	99.3
G3	69824332	34544887	22266879	64.5	99.2	99.4
RC1	113823778	56373500	38103768	67.6	99.3	99.3
RC2	65009722	32488627	24255212	74.7	99.4	99.6
RC3	34317256	17153904	13320146	77.7	99.5	99.6

## Sheet: 14dpi_b
Supplemental Table 2b: Summary of general data for MethylC-sequencing and processing of galls (three replicates: G1, G2 and G3) induced by Meloidogyne javanica and controls (three replicates: RC1, RC2 and RC3) at 14 days post infection
Sample	Initial total no. reads	Sequence pairs analysed in total (Bismark)	NUMBER OF PAIRED-END ALIGNMENTS WITH A UNIQUE BEST HIT	Mapping efficiency (%)	BISULFITE CONVERSION EFFICIENCY (%) CHLOROPLAST	BISULFITE CONVERSION EFFICIENCY (%) λ PHAGE
G1	121436054	60512803	48659432	80.4	99.4	99.5
G2	105555994	52674108	42367649	80.4	99.5	99.5
G3	147596490	73627213	57203032	77.7	99.5	99.5
RC1	186327546	92811454	74887691	80.7	99.5	99.5
RC2	162918864	81033236	64287675	79.3	99.5	99.5
RC3	148246192	73759193	58533326	79.4	99.4	99.5

## Sheet: 3 dpi_c
Supplemental Table 2c: Number of methylated and unmethylated cytosines by chromosome (Chr), chloroplast and mitochondria and by methylation context (CG, CHG and CHH), at 3 days post infection
Context	CHG
Sample	RC1		RC2		RC3		G1		G2		G3
	Methylated	Unmethylated	Methylated	Unmethylated	Methylated	Unmethylated	Methylated	Unmethylated	Methylated	Unmethylated	Methylated	Unmethylated
Chr 1	981921	8877818	1117718	13259167	383252	4732150	2142489	15112773	128390	1313699	1086380	6491444
Chr 2	1242985	6418355	1479515	9616860	531335	3536929	2664666	11081021	172701	995776	1393699	5031027
Chr 3	1510305	8271545	1810492	12248852	662703	4483025	3337151	14017019	214017	1252909	1752189	6463883
Chr 4	1054947	5785648	1280577	8611535	461693	3132903	2284181	9880018	145655	875857	1186159	4354500
Chr 5	1170011	8200219	1365872	12112521	477060	4337832	2515822	13993517	162124	1233866	1297943	6098863
Mitochondria	51973	1354483	60407	2195019	20720	838711	111339	2965477	7372	251638	59180	1399837
Chloroplast	6100	806616	6742	1287719	2626	542307	13725	1953455	2441	278913	5299	754650
Context	CHH
Sample	RC1		RC2		RC3		G1		G2		G3
	Methylated	Unmethylated	Methylated	Unmethylated	Methylated	Unmethylated	Methylated	Unmethylated	Methylated	Unmethylated	Methylated	Unmethylated
Chr 1	1179528	35586441	1359935	57204710	478375	21329154	2223995	57156601	184591	6075328	1071543	23871523
Chr 2	1380536	30152323	1687232	49112952	645504	19331526	2502548	48352121	260271	5785728	1281870	21991683
Chr 3	1561216	35582911	1898775	57530810	721277	22232569	3033941	57080515	276529	6434192	1497586	26091959
Chr 4	1335386	27577706	1708665	45372744	669383	17844604	2335944	43484307	271413	5327538	1191200	19357389
Chr 5	1389840	35590055	1613596	56188516	583059	21079993	2547009	56913350	242686	6363917	1283332	24749134
Mitochondria	59274	4516499	58166	7755438	20478	3007202	120111	9349325	11660	896670	59354	4265448
Chloroplast	25294	3469375	39692	6108584	15712	2657495	54548	7988052	11691	1375532	20300	2904660
Context	CG
Sample	RC1		RC2		RC3		G1		G2		G3
	Methylated	Unmethylated	Methylated	Unmethylated	Methylated	Unmethylated	Methylated	Unmethylated	Methylated	Unmethylated	Methylated	Unmethylated
Chr 1	2491729	6639104	3201917	9879353	1125568	3517889	4956820	11475996	338765	1005991	2411371	4923833
Chr 2	2987618	4955855	3976859	7484906	1497135	2774192	5806946	8524778	465616	811152	3057355	3902474
Chr 3	3743730	6595205	5041923	9658566	1917809	3569290	7430218	11103413	576297	1037814	3995912	5208575
Chr 4	2507714	4157224	3459255	6204752	1314010	2246342	4877757	7132258	395730	650549	2473647	3114094
Chr 5	2986258	6125677	3915695	8960061	1420098	3191875	5766876	10520380	456485	949316	2914583	4595549
Mitochondria	83536	1354520	104288	2175860	36552	827475	174085	3003245	11046	251748	93777	1416614
Chloroplast	6413	951078	6838	1531043	2721	645864	14073	2283324	2674	336912	5559	878169

## Sheet: 14 dpi_d
Supplemental Table 2d: Number of methylated and unmethylated cytosines by chromosome (Chr), chloroplast and mitochondria and by methylation context (CG, CHG and CHH), at 14 days post infection
Context	CHG
Sample	RC1		RC2		RC3		G1		G2		G3
	Methylated	Unmethylated	Methylated	Unmethylated	Methylated	Unmethylated	Methylated	Unmethylated	Methylated	Unmethylated	Methylated	Unmethylated
Chr 1	6235792	98725768	5265376	83935033	4666429	76880658	3847220	61856065	3381072	54641245	4108274	74028258
Chr 2	7829392	66022055	6638474	57355151	5900106	52233304	4857440	41569421	4313440	36871196	5211259	50231348
Chr 3	9567324	83897877	8182345	71918150	7272041	66296599	5980609	53381447	5377491	47489254	6504553	64055563
Chr 4	6666701	59650446	5639446	50755698	5016123	46479889	4120050	37584822	3649745	33229264	4408518	44715912
Chr 5	7389104	87387745	6238733	74280662	5538612	68097500	4546782	54831944	4021570	48469647	4874439	65404381
Mitochondria	313441	13904258	269752	14955484	234619	12453891	178082	8018870	160025	7115973	211107	12156245
Chloroplast	119477	20988284	104570	21111466	86160	17661480	59430	12985086	56029	11973492	86307	17124161
Context	CHH
Sample	RC1		RC2		RC3		G1		G2		G3
	Methylated	Unmethylated	Methylated	Unmethylated	Methylated	Unmethylated	Methylated	Unmethylated	Methylated	Unmethylated	Methylated	Unmethylated
Chr 1	11923732	505951510	9795500	430231772	8522412	395720500	6913705	318228093	6324254	280816218	7776478	376636733
Chr 2	13342726	372607211	11145593	322491764	9704984	295821089	7980895	236734753	7382550	209945353	8949628	279963266
Chr 3	15182427	441921366	12716442	378557371	11083721	349964707	9289818	281939929	8612686	250452273	10531296	332483455
Chr 4	12710628	337962179	10621191	288409524	9275216	265536935	7711760	214706575	7118579	190047168	8670159	251614955
Chr 5	13447537	464562788	11121820	395128912	9659785	363732057	7941147	292586259	7306250	258479562	8964749	344647868
Mitochondria	518990	53540585	463771	57363982	387958	47933932	277221	30807870	257261	27352668	383481	46595928
Chloroplast	776472	114289166	661208	114722801	545047	96484643	379794	70677432	355740	65191521	555073	92745978
Context	CG
Sample	RC1		RC2		RC3		G1		G2		G3
	Methylated	Unmethylated	Methylated	Unmethylated	Methylated	Unmethylated	Methylated	Unmethylated	Methylated	Unmethylated	Methylated	Unmethylated
Chr 1	18341618	76409468	15594554	65240920	14050085	59768886	11661053	47947815	10283169	42240862	13101535	57380113
Chr 2	20295031	52905944	17365640	46520831	15707856	42404130	13137838	33377423	11734997	29621281	14516368	40830308
Chr 3	25779333	67803502	22260434	58752392	20193383	54400520	16797268	43500459	15148271	38802152	18803543	52910894
Chr 4	17544210	45028792	14977458	38513598	13547900	35257536	11268533	28348518	10019921	25021477	12542188	33848664
Chr 5	21146951	66954465	18016008	57154878	16283460	52401840	13501904	42004944	11986557	37041741	15125017	50201652
Mitochondria	484218	13832735	407887	14942452	361704	12427552	289128	7984629	258441	7085799	327307	12159366
Chloroplast	138132	25255811	120503	25380708	99482	21254677	68984	15626920	64320	14405584	98912	20525622
