# Supplementary material for: The DNA methylation landscape of the root‐knot nematode‐induced pseudo‐organ, the gall, in Arabidopsis, is dynamic, contrasting over time, and critically important for successful parasitism
Source: New Phytol. 2022 Sep 2;236(5):1888–907. doi: 10.1111/nph.18395 (PMC9825882; doi:10.1111/nph.18395)
Supplement: Supplementary file 4 — Table S3 Summary of general data from RNA‐seq and processing, for galls induced by Meloidogyne javanica and controls at 3 d post‐infection. [file NPH-236-1888-s016.xlsx]

## Sheet: Table S3
New Phytologist Supporting Information
Article title: The DNA-methylation landscape of the root-knot nematode-induced pseudo-organ, the gall, in Arabidopsis, is dynamic, contrasting over time, and critically important for successful parasitism
Authors: Ana Cláudia Silva, Virginia Ruiz-Ferrer, Sebastian Y. Müller, Clement Pellegrin, Patricia Abril, Ángela Martínez-Gómez, Almudena Gómez-Rojas, Eduardo Berenguer, Pilar S. Testillano, Maria Fe Andrés, Carmen Fenoll, Sebastian Eves-van den Akker and Carolina Escobar
Article acceptance date: 1 July 2022
Table S3 – Summary of general data for RNA-sequencing processing of galls (three replicates: G1, G2 and G3) induced by Meloidogyne javanica and controls (three replicates: RC1, RC2 and RC3) at 3 days post infection. Material and Methods on library preparation are detailed in the sheet “info-methods”. Differentially Expressed Genes (DEGs), (a) List of DEGs, |log2-fold change| > 0.5 and adjusted P-…

## Sheet: info-methods
Supplemental Table 3: Summary of general data for RNA-sequencing and processing of galls (three replicates: G1, G2 and G3) induced by Meloidogyne javanica and controls (three replicates: RC1, RC2 and RC3) at 3 days post infection.
Sample	Initial total no. reads	No. reads after trimming	Uniquely mapped reads	Uniquely mapped reads (%)
G1	26324200	22936232	20702552	90.26
G2	26454792	23168614	21042500	90.82
G3	21820518	19102466	16941616	88.69
RC1	31845132	29559168	26229012	88.73
RC2	26189476	24676996	22466406	91.04
RC3	29568182	27703400	25077190	90.52
Illumina's TruSeq Stranded mRNA Library Prep Kit was used to prepare the libraries, strictly following the manufacturer's instructions. Samples were dual-indexed for post-sequencing demultiplexing. The fragment size distribution of the libraries were checked in the Agilent® 2100 Bioanalyzer using the Agilent® High Sensitivity DNA Kit (Agilent® Technologies, Inc., Santa Clara, CA, USA). The librar…
The RNA-seq analysis yielded uniquely mapped reads in all cases (Galls, G; RC, control root samples), higher than 88%. Eight genes validated by q-PCR and also differentially expressed (DEGs) in the galls microarray at the same infection stage (3 dpi; Barcala et al., 2010; At1g19850, At1g37130, At1g44110, At2g28950, At3g11280, At3g22370, At3g26520, At3g48100) showed a similar expression pattern in…

## Sheet: a
Supplemental Table 3a: Table general of DEGs obtained from RNA-seq for a minimum log2-fold change of 0.5 and adjusted P-value cutoff of 0.01.
Gene	Gene Description	Gene Model Type	baseMean	log2FoldChange	lfcSE	stat	pvalue	padj
AT1G01070	Encodes a plasma membrane-localized amino acid transporter likely involved in amino acid export in the developing seed.	protein_coding	777.625	-1.15324	0.275066	-4.19261	2.75763e-05	0.000116585
AT1G01180	S-adenosyl-L-methionine-dependent methyltransferases superfamily protein;(source:Araport11)	protein_coding	398.52	-0.965739	0.169706	-5.69065	1.26554e-08	9.29568e-08
AT1G01190	cytochrome P450, family 78, subfamily A, polypeptide 8;(source:Araport11)	protein_coding	839.166	-1.60674	0.451372	-3.55969	0.000371296	0.00123973
AT1G01240	transmembrane protein;(source:Araport11)	protein_coding	663.51	-0.886475	0.166327	-5.3297	9.8376e-08	6.33692e-07
AT1G01340	member of Cyclic nucleotide gated channel family	protein_coding	362.222	-1.27402	0.200899	-6.34158	2.27428e-10	2.17323e-09
AT1G01360	Encodes RCAR1 (regulatory components of ABA receptor). Interacts with and regulates the type 2C protein phosphatases (PP2Cs) ABI1 and ABI2. Functions as abscisic acid sensor. The mRNA is cell-to-cell mobile.	protein_coding	599.54	-0.938041	0.136504	-6.8719	6.33528e-12	7.46993e-11
AT1G01380	ETC1 is involved in trichome and root hair patterning in Arabidopsis.	protein_coding	32.6772	-1.37763	0.415981	-3.31177	0.000927076	0.00283241
AT1G01448	Natural antisense transcript overlaps with AT1G01450;(source:Araport11)	antisense_long_noncoding_rna	266.047	-1.29435	0.183432	-7.05629	1.71012e-12	2.16662e-11
AT1G01500	Erythronate-4-phosphate dehydrogenase family protein;(source:Araport11)	protein_coding	187.739	-1.05372	0.235291	-4.47839	7.52091e-06	3.53642e-05
AT1G01580	Encodes the low-iron-inducible ferric chelate reductase responsible for reduction of iron at the root surface. It is likely to be the major Fe(III) chelate reductase in Arabidopsis iron metabolism. Coordinately regulated with IRT1, the major transporter responsible for high-affinity iron uptake from the soil, at both transcriptional and posttranscriptional levels. Steady state mRNA levels are reg…	protein_coding	90.7031	-2.59643	0.759338	-3.41933	0.000627754	0.00199102
AT1G01610	bifunctional sn-glycerol-3-phosphate 2-O-acyltransferase/phosphatase. Involved in cutin assembly and is functionally redundant with GPAT8.	protein_coding	662.7	-1.06374	0.267168	-3.98155	6.8467e-05	0.000266624
AT1G01620	a member of the plasma membrane intrinsic protein subfamily PIP1. localizes to the plasma membrane and exhibits water transport activity in Xenopus oocyte. expressed ubiquitously and protein level decreases slightly during leaf development.	protein_coding	12101.9	-1.06777	0.156626	-6.81733	9.27479e-12	1.06293e-10
AT1G01640	Putative role in flower development. Comparison of SALK_011721C to Columbia wild type resulted in a trend toward earlier flowering in the mutant (P=0.1) (Stapleton and Woodruff 2009, personal communication).	protein_coding	1261.48	-1.18262	0.207941	-5.68731	1.29057e-08	9.46459e-08
AT1G01720	Belongs to a large family of putative transcriptional activators with NAC domain. Transcript level increases in response to wounding and abscisic acid. ATAF1 attentuates ABA signaling and sythesis. Mutants are hyposensitive to ABA. The mRNA is cell-to-cell mobile.	protein_coding	978.082	-0.534104	0.160704	-3.32353	0.000888861	0.00272746
AT1G01760	denosine deaminases acting on tRNA;(source:Araport11)	protein_coding	94.1931	-0.794022	0.225556	-3.52029	0.00043108	0.0014182
AT1G01770	propionyl-CoA carboxylase;(source:Araport11)	protein_coding	477.341	-1.38326	0.147416	-9.38333	6.39197e-21	1.93663e-19
AT1G01780	Encodes a member of the Arabidopsis LIM proteins: a family of actin bundlers with distinct expression patterns. WLIM1, WLIM2a, and WLIM2b are widely expressed, whereas PLIM2a, PLIM2b, and PLIM2c are predominantly expressed in pollen. Regulates actin cytoskeleton organization. The mRNA is cell-to-cell mobile.	protein_coding	345.201	-1.18689	0.163731	-7.24904	4.19736e-13	5.72902e-12
AT1G01820	member of the peroxin11 (PEX11) gene family, integral to peroxisome membrane, controls peroxisome proliferation.	protein_coding	1736.74	-0.855538	0.136897	-6.24949	4.11784e-10	3.79215e-09
AT1G01860	dimethyladenosine transferase	protein_coding	169.122	-0.674243	0.205584	-3.27965	0.00103935	0.00314327
AT1G01900	Encodes AtSBT1.1, a subtilisin-like serine protease. Cleaves the phytosulfokine AtPSK4, a growth promoting peptide.	protein_coding	98.414	-1.97182	0.400858	-4.91901	8.69844e-07	4.77601e-06
AT1G02020	nitroreductase family protein;(source:Araport11)	protein_coding	111.303	-1.17678	0.315304	-3.73221	0.000189809	0.000677757
AT1G02050	Chalcone and stilbene synthase family protein;(source:Araport11)	protein_coding	206.114	-0.938678	0.222713	-4.21474	2.50061e-05	0.00010657
AT1G02060	Tetratricopeptide repeat (TPR)-like superfamily protein;(source:Araport11)	protein_coding	244.861	-0.696377	0.187805	-3.70797	0.000208925	0.000739106
AT1G02100	Leucine carboxyl methyltransferase;(source:Araport11)	protein_coding	1782.78	-0.876142	0.103166	-8.49252	2.02196e-17	4.37416e-16
AT1G02120	Encodes VAD1 (Vascular Associated Death1), a regulator of cell death and defense responses in vascular tissues. VAD1 is a putative membrane associated protein and contains a GRAM domain. vad1 is a lesion mimic mutant that exhibits light conditional appearance of propagative HR (hypersensitive response)-like lesions along the vascular system. The mRNA is cell-to-cell mobile.	protein_coding	1593.56	-0.742019	0.111354	-6.66361	2.67186e-11	2.88335e-10
AT1G02150	Tetratricopeptide repeat (TPR)-like superfamily protein;(source:Araport11)	protein_coding	717.763	-0.96321	0.128101	-7.51915	5.51345e-14	8.23448e-13
AT1G02220	NAC domain containing protein 3;(source:Araport11)	protein_coding	960.82	-0.659617	0.139152	-4.74026	2.13449e-06	1.10086e-05
AT1G02260	Divalent ion symporter;(source:Araport11)	protein_coding	140.659	-1.07858	0.228635	-4.71749	2.38768e-06	1.22238e-05
AT1G02280	Encodes a GTP-binding GTP-ase. Component of the chloroplast protein import machinery. Required for import of POR B into plastids. Toc33 phosphorylation may not play an important role in vivo.	protein_coding	993.135	-1.36065	0.133428	-10.1976	2.03309e-24	8.26684e-23
AT1G02300	Encodes a capase involved in stress induced cell death.	protein_coding	332.097	-0.805084	0.204585	-3.93521	8.31252e-05	0.000319014
AT1G02305	Encodes a capase involved in stress induced cell death.	protein_coding	2738.64	-1.13542	0.110645	-10.2618	1.04726e-24	4.36497e-23
AT1G02335	Encodes a plasodesmata-located protein involved in regulating primary root growth by controlling phloem-mediated allocation of resources between the primary and lateral root meristems.	protein_coding	898.439	-1.86679	0.220447	-8.46818	2.49265e-17	5.34279e-16
AT1G02340	Encodes a light-inducible, nuclear bHLH protein involved in phytochrome signaling. Mutants exhibit a long-hypocotyl phenotype only under far-red light but not under red light and are defective in other phytochrome A-related responses. Mutants also show blue light response defects. HFR1 interacts with COP1, co-localizes to the nuclear specks and is ubiquinated by COP1.	protein_coding	199.513	-1.39624	0.212401	-6.57359	4.91179e-11	5.13182e-10
AT1G02520	Encodes an ATP-binding cassette (ABC) transporter. Expressed in the vascular tissue of primary stem. The mRNA is cell-to-cell mobile.	protein_coding	650.097	-1.18425	0.168814	-7.01509	2.29806e-12	2.86477e-11
AT1G02610	RING/FYVE/PHD zinc finger superfamily protein;(source:Araport11)	protein_coding	127.537	-1.24102	0.215531	-5.75797	8.51321e-09	6.44619e-08
AT1G02640	encodes a protein similar to a beta-xylosidase located in the extracellular matrix. This is a member of glycosyl hydrolase family 3 and has six other closely related members.	protein_coding	2240.84	-1.81816	0.429192	-4.23624	2.27295e-05	9.78879e-05
AT1G02840	SR34/SR1 is a plant homologue of the human general/alternative splicing factor SF2/ASF. Barta et al (2010) have proposed a nomenclature for Serine/Arginine-Rich Protein Splicing Factors (SR proteins): Plant Cell. 2010, 22:2926.	protein_coding	3449.39	-0.86304	0.113781	-7.58512	3.32174e-14	5.12877e-13
AT1G02880	Encodes a thiamine pyrophosphokinase capable of producing thiamine pyrophosphate from free thiamine.	protein_coding	411.047	-0.581999	0.106714	-5.45385	4.92915e-08	3.32304e-07
AT1G02910	Mutants defective in this gene were shown to have a reduced PSII content (overall reduction in the levels of several PSII subunits) and a disrupted grana stack structure. The N-terminal half of the protein contains two tetratricopeptide repeat (TPR) motifs that are arranged tandemly, each consisting of a 34-residue degenerate consensus sequence. The N-terminal sequence is rich in positive and hyd…	protein_coding	403.664	-0.669366	0.113821	-5.88086	4.0813e-09	3.22997e-08
AT1G03090	MCCA is the biotinylated subunit of the dimer MCCase, which is involved in leucine degradation. Both subunits are nuclear coded and the active enzyme is located in the mitochondrion.	protein_coding	1297.13	-2.10698	0.178713	-11.7897	4.41118e-32	3.31536e-30
AT1G03130	Encodes a protein predicted by sequence similarity with spinach PsaD to be photosystem I reaction center subunit II (PsaD2)	protein_coding	389.246	-1.04657	0.271601	-3.85333	0.000116522	0.000434445
AT1G03220	Eukaryotic aspartyl protease family protein;(source:Araport11)	protein_coding	14533.4	-0.528348	0.128756	-4.10349	4.06959e-05	0.000166317
AT1G03260	SNARE associated Golgi protein family;(source:Araport11)	protein_coding	177.142	-0.823866	0.168111	-4.90074	9.54774e-07	5.20358e-06
AT1G03370	C2 calcium/lipid-binding and GRAM domain containing protein;(source:Araport11)	protein_coding	725.173	-0.687572	0.0978268	-7.02846	2.08832e-12	2.62252e-11
AT1G03380	yeast autophagy 18 G-like protein;(source:Araport11)	protein_coding	1230.37	-0.875936	0.102938	-8.50938	1.74862e-17	3.81472e-16
AT1G03400	A single copy gene that encodes a protein with sequence similarity to tomato E8 (ACC oxidase, the last step in ethylene biosynthesis) involved in ethylene synthesis and fruit ripening in tomato. This gene is not induced by ethylene in siliques. The transcript is found in siliques, etiolated seedlings, leaves, stems and flowers.	protein_coding	43.3613	-2.10397	0.426395	-4.93431	8.04331e-07	4.44711e-06
AT1G03410	2-oxoglutarate (2OG) and Fe(II)-dependent oxygenase superfamily protein;(source:Araport11)	protein_coding	198.562	-1.76412	0.234053	-7.53728	4.7989e-14	7.19496e-13
AT1G03457	RNA-binding (RRM/RBD/RNP motifs) family protein;(source:Araport11)	protein_coding	474.151	-1.26695	0.176484	-7.17887	7.02883e-13	9.33418e-12
AT1G03520	Core-2/I-branching beta-1,6-N-acetylglucosaminyltransferase family protein;(source:Araport11)	protein_coding	151.644	-1.18926	0.200311	-5.9371	2.90113e-09	2.34212e-08
AT1G03550	Secretory carrier membrane protein (SCAMP) family protein;(source:Araport11)	protein_coding	231.679	-0.537358	0.184932	-2.9057	0.00366427	0.00973219
AT1G03580	pseudogene of MATH domain/coiled-coil protein;(source:Araport11)	pseudogene	29.7378	-4.9994	1.09884	-4.54969	5.37253e-06	2.59107e-05
AT1G03610	plant/protein (DUF789);(source:Araport11)	protein_coding	718.081	-0.961553	0.13457	-7.14537	8.97554e-13	1.1755e-11
AT1G03630	Encodes for a protein with protochlorophyllide oxidoreductase activity. The enzyme is NADPH- and light-dependent.	protein_coding	92.5228	-1.58886	0.540635	-2.93888	0.00329396	0.00884578
AT1G03660	Ankyrin-repeat containing protein;(source:Araport11)	protein_coding	51.0542	-1.08663	0.310021	-3.50502	0.000456573	0.00149238
AT1G03700	Uncharacterized protein family (UPF0497);(source:Araport11)	protein_coding	76.2747	-2.37626	0.410841	-5.78389	7.29912e-09	5.58313e-08
AT1G03730	pyrroline-5-carboxylate reductase;(source:Araport11)	protein_coding	189.381	-0.638583	0.211447	-3.02007	0.00252719	0.00699548
AT1G03740	Protein kinase superfamily protein;(source:Araport11)	protein_coding	1214.8	-0.88646	0.134316	-6.59979	4.11735e-11	4.3427e-10
AT1G03750	switch 2;(source:Araport11)	protein_coding	218.885	-0.604668	0.147127	-4.10984	3.95928e-05	0.000162179
AT1G03850	Encodes glutaredoxin ATGRXS13, required to facilitate Botrytis cinerea infection of Arabidopsis thaliana plants. Sylvain La Camera et al (2011, PMID:21756272) reported a third splice variant in addition to the two annotated in TAIR10. It is a member of the CC-type glutaredoxin (ROXY) family that has been shown to interact with the transcription factor TGA2 and suppress ORA59 promoter activity.	protein_coding	1187.33	-0.980585	0.111761	-8.77392	1.72552e-18	4.11915e-17
AT1G03900	member of NAP family, an heterogeneous subfamily of the ATP-binding Cassette (ABC) superfamily of membrane transporters. The NAPs proteins are characterized by having only one nucleotide-binding folds (NBFs) domain.	protein_coding	3288.92	-0.518674	0.0835645	-6.20687	5.40505e-10	4.87921e-09
AT1G03920	Protein kinase family protein;(source:Araport11)	protein_coding	69.4781	-1.09145	0.350221	-3.11647	0.00183027	0.00522913
AT1G04100	Auxin induced gene, IAA10 (IAA10).	protein_coding	110.069	-0.787528	0.237364	-3.3178	0.000907285	0.0027785
AT1G04140	Transducin family protein / WD-40 repeat family protein;(source:Araport11)	protein_coding	1854.95	-0.651702	0.100407	-6.49063	8.54788e-11	8.63272e-10
AT1G04240	SHY2/IAA3 regulates multiple auxin responses in roots. It is induced rapidly by IAA, and has been shown to be phosphorylated by oat phytochrome A in vitro.	protein_coding	429.335	-3.30366	0.480083	-6.88144	5.92508e-12	7.01466e-11
AT1G04247	Natural antisense transcript overlaps with AT1G04220;(source:Araport11)	antisense_long_noncoding_rna	21.4058	-2.83317	0.576013	-4.91858	8.71728e-07	4.78454e-06
AT1G04300	Encodes MUSE13, a TRAF domain protein. Regulates the turnover of nucleotide-binding domain and leucine-rich repeat-containing (NLR) immune receptors SNC1 and RPS2. Loss of both MUSE13 and MUSE14 leads to enhanced pathogen resistance, NLR accumulation, and autoimmunity.In addition, MUSE13/14 physically interact with ATG6 and appear to regulate ATG6 ubiquitination and thus formation of autophagosom…	protein_coding	1302.67	-0.789021	0.135948	-5.80385	6.4808e-09	4.99491e-08
AT1G04350	encodes a protein whose sequence is similar to 2-oxoglutarate-dependent dioxygenase	protein_coding	103.657	-2.07588	0.352356	-5.89142	3.82902e-09	3.03796e-08
AT1G04353	Natural antisense transcript overlaps with AT1G05230;(source:Araport11)	antisense_long_noncoding_rna	32.8867	-1.49406	0.43308	-3.44984	0.000560928	0.00179742
AT1G04420	NAD(P)-linked oxidoreductase superfamily protein;(source:Araport11)	protein_coding	261.207	-0.604842	0.183187	-3.30178	0.000960744	0.00292491
AT1G04440	Member of CKL gene family (CKL-C group).	protein_coding	1737.76	-0.528792	0.0991747	-5.33192	9.71797e-08	6.26332e-07
AT1G04490	hypothetical protein (DUF3527);(source:Araport11)	protein_coding	53.7898	-1.88977	0.345203	-5.47438	4.39053e-08	2.98759e-07
AT1G04810	26S proteasome regulatory complex, non-ATPase subcomplex, Rpn2/Psmd1 subunit;(source:Araport11)	protein_coding	1269.89	-0.699474	0.117608	-5.94752	2.72241e-09	2.20855e-08
AT1G04950	Encodes one of two Arabidopsis proteins with significant similarity to the histone fold TBP-associated factor TAF6. Mutants are embryo lethal and transmission of the mutant allele through the male gametophyte is significantly reduced. This is due to reduced pollen tube growth of the mutant.	protein_coding	480.228	-0.528171	0.118017	-4.47537	7.6279e-06	3.58239e-05
AT1G04970	Encodes one of the two LBP/BPI related proteins (AT1G04970/LBR-1, AT3G20270/LBR-2) that bind to LPS directly and regulate PR1 expression.	protein_coding	740.454	-0.65011	0.112972	-5.7546	8.68453e-09	6.56524e-08
AT1G04985	triacylglycerol lipase-like protein;(source:Araport11)	protein_coding	537.42	-0.532366	0.137658	-3.86732	0.000110039	0.000412319
AT1G05060	coiled-coil protein;(source:Araport11)	protein_coding	658.869	-0.916587	0.173755	-5.27516	1.32637e-07	8.35897e-07
AT1G05140	Peptidase M50 family protein;(source:Araport11)	protein_coding	281.205	-0.75852	0.134129	-5.65515	1.55712e-08	1.1309e-07
AT1G05170	Galactosyltransferase family protein;(source:Araport11)	protein_coding	187.757	-0.982891	0.189074	-5.19845	2.00959e-07	1.22634e-06
AT1G05190	Encodes the plastid 50S ribosomal protein L6.	protein_coding	766.565	-0.677265	0.150797	-4.49125	7.08058e-06	3.3483e-05
AT1G05260	Encodes a cold-inducible cationic peroxidase that is involved in the stress response. In response to low temperature, RCI3 transcripts accumulate in the aerial part and in roots of etiolated seedlings but only in roots of light-grown seedlings. The mRNA is cell-to-cell mobile.	protein_coding	1324.01	-1.1275	0.296562	-3.8019	0.000143591	0.000526026
AT1G05270	TraB family protein;(source:Araport11)	protein_coding	794.411	-0.885683	0.120081	-7.3757	1.63488e-13	2.33544e-12
AT1G05300	member of Fe(II) transporter isolog family	protein_coding	202.978	-0.98877	0.27925	-3.54081	0.0003989	0.00132261
AT1G05310	Pectin lyase-like superfamily protein;(source:Araport11)	protein_coding	133.646	-2.42129	0.339041	-7.14158	9.2263e-13	1.20495e-11
AT1G05320	myosin heavy chain, embryonic smooth protein;(source:Araport11)	protein_coding	864.767	-0.58921	0.149595	-3.93869	8.19262e-05	0.000314784
AT1G05340	cysteine-rich TM module stress tolerance protein;(source:Araport11)	protein_coding	308.299	-1.2972	0.1893	-6.85261	7.25122e-12	8.47273e-11
AT1G05380	Acyl-CoA N-acyltransferase with RING/FYVE/PHD-type zinc finger protein;(source:Araport11)	protein_coding	674.962	-0.586305	0.13095	-4.47733	7.55821e-06	3.55109e-05
AT1G05385	Encodes a Psb27 homolog involved in photosystem II biogenesis.	protein_coding	197.51	-1.69044	0.19141	-8.8315	1.03282e-18	2.53034e-17
AT1G05470	Encodes an inositol polyphosphate 5' phosphatase (5PTase) that is required for the proper recruitment of cells into developing vascular tissue in leaves and cotyledons. It is most similar to Type I 5PTases that are known to cleave a phosphate from IP3 or IP4. cvp2 mutants have elevated levels of IP3 and are hypersensitive to ABA in seed germination assays.	protein_coding	548.716	-0.831858	0.161568	-5.14866	2.62357e-07	1.57557e-06
AT1G05490	Involved in gene silencing. Locus-specific regulator of 24nt-siRNA expression, works together with CLSY1-4 as the master regulators of essentially all Pol-IV-dependent 24nt-siRNAs.	protein_coding	27.8654	-1.91631	0.601102	-3.188	0.00143261	0.00420702
AT1G05560	A UDP-glucose transferase localized in the phragmoplast. It has been co-purified with the callose synthase complex and may transfer UDP-glucose from sucrose synthase to the callose synthase and thus help form a substrate channel for the synthesis of callose at the forming cell plate. Induced by salicylic acid. Independent of NPR1 for their induction by salicylic acid. UGT1 encodes a protein with …	protein_coding	254.159	-1.22227	0.365389	-3.34512	0.000822482	0.00253916
AT1G05570	Encodes a callose synthase 1 catalytic subunit . Member of Glycosyltransferase Family- 48.	protein_coding	2794.16	-1.2078	0.208428	-5.79481	6.84004e-09	5.25267e-08
AT1G05575	transmembrane protein;(source:Araport11)	protein_coding	108.981	-1.78719	0.345359	-5.17488	2.28059e-07	1.38086e-06
AT1G05600	Tetratricopeptide repeat (TPR)-like superfamily protein;(source:Araport11)	protein_coding	149.695	-0.646911	0.193392	-3.34508	0.000822601	0.00253919
AT1G05785	Got1/Sft2-like vescicle transport protein family;(source:Araport11)	protein_coding	242.699	-0.559093	0.151785	-3.68346	0.000230091	0.000805907
AT1G05790	lipase class 3 family protein;(source:Araport11)	protein_coding	487.49	-0.5648	0.126532	-4.46369	8.05609e-06	3.76603e-05
AT1G05805	basic helix-loop-helix (bHLH) DNA-binding superfamily protein;(source:Araport11)	protein_coding	587.495	-1.20232	0.161857	-7.4283	1.10006e-13	1.6039e-12
AT1G05810	Rab GTPase-like A5A protein;(source:Araport11)	protein_coding	300.822	-1.52366	0.184173	-8.27296	1.30668e-16	2.62452e-15
AT1G05840	Eukaryotic aspartyl protease family protein;(source:Araport11)	protein_coding	933.23	-1.1794	0.127589	-9.24377	2.37951e-20	6.86152e-19
AT1G05890	RING/U-box superfamily protein;(source:Araport11)	protein_coding	2203.21	-1.19545	0.0952273	-12.5536	3.79747e-36	3.84683e-34
AT1G05900	endonuclease III 2;(source:Araport11)	protein_coding	161.058	-0.645195	0.20384	-3.1652	0.00154975	0.00451176
AT1G05960	ARM repeat superfamily protein;(source:Araport11)	protein_coding	1579.43	-1.23641	0.104247	-11.8603	1.90296e-32	1.45846e-30
AT1G06002	Natural antisense transcript overlaps with AT1G06000;(source:Araport11)	antisense_long_noncoding_rna	142.71	-0.747096	0.2465	-3.03081	0.00243897	0.00676818
AT1G06090	Fatty acid desaturase family protein;(source:Araport11)	protein_coding	145.291	-1.46736	0.28145	-5.21358	1.85231e-07	1.13991e-06
AT1G06110	SKP1/ASK-interacting protein 16;(source:Araport11)	protein_coding	1369.23	-0.821195	0.100227	-8.19334	2.54066e-16	4.95658e-15
AT1G06160	encodes a member of the ERF (ethylene response factor) subfamily B-3 of ERF/AP2 transcription factor family. The protein contains one AP2 domain. There are 18 members in this subfamily including ATERF-1, ATERF-2, AND ATERF-5.	protein_coding	114.432	-2.125	0.413284	-5.14173	2.72223e-07	1.63089e-06
AT1G06230	This gene is predicted to encode a bromodomain-containing protein. Plant lines expressing RNAi constructs targeted against GTE4 show some resistance to agrobacterium-mediated root transformation.	protein_coding	1159.48	-0.502514	0.107302	-4.68317	2.82471e-06	1.43009e-05
AT1G06430	encodes a FtsH protease that is localized to the chloroplast	protein_coding	545.826	-0.904718	0.162528	-5.56654	2.59846e-08	1.82244e-07
AT1G06460	ACD32.1 encodes an alpha-crystallin domain containing protein with homology to small heat shock proteins.	protein_coding	207.888	-1.8942	0.632319	-2.99563	0.00273876	0.00751152
AT1G06510	forkhead-associated domain protein;(source:Araport11)	protein_coding	218.997	-1.03674	0.160874	-6.44443	1.16035e-10	1.15189e-09
AT1G06570	Mutation of the PDS1 locus disrupts the activity of p-hydroxyphenylpyruvate dioxygenase (HPPDase), the first committed step in the synthesis of both plastoquinone and tocopherols in plants.	protein_coding	939.581	-1.89312	0.134954	-14.0279	1.05214e-44	1.78932e-42
AT1G06650	encodes a protein whose sequence is similar to 2-oxoglutarate-dependent dioxygenase The mRNA is cell-to-cell mobile.	protein_coding	677.52	-0.816939	0.108333	-7.54101	4.6634e-14	6.9963e-13
AT1G06700	Protein kinase superfamily protein;(source:Araport11)	protein_coding	3036.77	-0.874465	0.110669	-7.90165	2.75235e-15	4.80352e-14
AT1G06900	Insulinase (Peptidase family M16) family protein;(source:Araport11)	protein_coding	1248.87	-0.582354	0.100287	-5.80688	6.36486e-09	4.9088e-08
AT1G06950	Encodes a protein thought to be a part of the translocon at the chloroplast inner envelope. Involved in protein import into the chloroplast and chloroplast biogenesis. C-terminal half of Tic110 functions as scaffolds for protein-protein interactions.	protein_coding	1217.3	-0.619246	0.137815	-4.4933	7.01268e-06	3.31955e-05
AT1G07000	A member of EXO70 gene family, putative exocyst subunits, conserved in land plants. Arabidopsis thaliana contains 23 putative EXO70 genes, which can be classified into eight clusters on the phylogenetic tree.	protein_coding	401.059	-0.917612	0.217255	-4.22366	2.40364e-05	0.000102927
AT1G07040	plant/protein;(source:Araport11)	protein_coding	575.436	-0.694612	0.14767	-4.7038	2.55363e-06	1.29963e-05
AT1G07080	Thioredoxin superfamily protein;(source:Araport11)	protein_coding	945.859	-0.627215	0.0827208	-7.58231	3.39444e-14	5.21682e-13
AT1G07110	Encodes the bifunctional enzyme fructose-6-phosphate 2-kinase/fructose-2,6-bisphosphatase.	protein_coding	841.64	-0.834267	0.106025	-7.86858	3.5869e-15	6.14043e-14
AT1G07150	member of MEKK subfamily	protein_coding	74.1193	-0.860987	0.253541	-3.39584	0.000684172	0.00215296
AT1G07230	non-specific phospholipase C1;(source:Araport11)	protein_coding	857.414	-0.521445	0.0983704	-5.30083	1.15274e-07	7.34823e-07
AT1G07240	Encodes a UDP-glucosyltransferase that plays a role in abscisic acid (ABA) glucosylation from ABA to ABA-glucose ester and regulates ABA homeostasis, thereby influencing the ABA signal network.	protein_coding	923.152	-0.626833	0.142105	-4.41106	1.02867e-05	4.71419e-05
AT1G07250	UDP-glucosyl transferase 71C4;(source:Araport11)	protein_coding	455.228	-1.37983	0.168004	-8.21308	2.15584e-16	4.22446e-15
AT1G07300	josephin protein-like protein;(source:Araport11)	protein_coding	114.866	-0.756786	0.215295	-3.51511	0.00043957	0.00144247
AT1G07310	Calcium-dependent lipid-binding (CaLB domain) family protein;(source:Araport11)	protein_coding	579.997	-0.742039	0.207842	-3.57022	0.000356687	0.00119625
AT1G07320	encodes a plastid ribosomal protein L4	protein_coding	942.113	-0.77942	0.11265	-6.91895	4.54997e-12	5.47854e-11
AT1G07407	None;(source:Araport11)	long_noncoding_rna	53.2554	-2.52423	0.373004	-6.76732	1.31192e-11	1.48165e-10
AT1G07470	Transcription factor IIA, alpha/beta subunit;(source:Araport11)	protein_coding	475.75	-0.889382	0.120415	-7.38597	1.51342e-13	2.17528e-12
AT1G07480	Transcription factor IIA, alpha/beta subunit;(source:Araport11)	protein_coding	441.014	-0.898469	0.125506	-7.15879	8.13894e-13	1.06894e-11
AT1G07520	GRAS family transcription factor;(source:Araport11)	protein_coding	294.442	-0.669042	0.138109	-4.84429	1.27063e-06	6.79778e-06
AT1G07530	Encodes a member of the GRAS family of transcription factors. The protein interacts with the TGA2 transcription factor and affects the transcription of stress-responsive genes. The protein is found in the nucleus and is also exported to the cytoplasm.	protein_coding	1150.16	-0.788323	0.128351	-6.14195	8.15135e-10	7.19933e-09
AT1G07550	Leucine-rich repeat protein kinase family protein;(source:Araport11)	protein_coding	87.3451	-1.40711	0.356347	-3.94872	7.8571e-05	0.000303033
AT1G07560	Leucine-rich repeat protein kinase family protein;(source:Araport11)	protein_coding	310.132	-1.04037	0.238636	-4.35964	1.30277e-05	5.85857e-05
AT1G07620	GTP-binding protein Obg/CgtA;(source:Araport11)	protein_coding	199.451	-1.49703	0.185321	-8.07803	6.58224e-16	1.23544e-14
AT1G07630	Encodes a protein phosphatase 2C like gene, similar to POL. Involved in leaf development. Knockout mutants have abnormally shaped leaves.	protein_coding	866.804	-0.511503	0.123534	-4.1406	3.46404e-05	0.000143482
AT1G07640	A member of the DOF transcription factors. Prominently expressed in the phloem of leaves and other organs. Expression is induced by wounding, MeJA and insect feeding. Upregulates glucosinolate biosynthesis. PEAR protein involved in the formation of a short-range concentration gradient that peaks at protophloem sieve elements, and activates gene expression that promotes radial growth. Locally prom…	protein_coding	462.704	-0.811781	0.163697	-4.95904	7.08419e-07	3.94761e-06
AT1G07700	Thioredoxin superfamily protein;(source:Araport11)	protein_coding	581.7	-0.767317	0.209191	-3.66801	0.000244444	0.000849665
AT1G07728	Natural antisense transcript overlaps with AT1G07725;(source:Araport11)	antisense_long_noncoding_rna	350.42	-0.647612	0.153913	-4.20764	2.58049e-05	0.000109773
AT1G07985	Expressed protein;(source:Araport11)	protein_coding	19.5694	-1.97995	0.54916	-3.60541	0.000311665	0.00105837
AT1G08283	None;(source:Araport11)	long_noncoding_rna	130.638	-0.763384	0.239526	-3.18706	0.00143725	0.00421904
AT1G08310	alpha/beta-Hydrolases superfamily protein;(source:Araport11)	protein_coding	72.5293	-0.8734	0.234096	-3.73094	0.000190766	0.000680861
AT1G08315	ARM repeat superfamily protein;(source:Araport11)	protein_coding	210.915	-0.570267	0.160121	-3.56146	0.000368792	0.00123208
AT1G08320	bZIP transcription factor family protein;(source:Araport11)	protein_coding	716.951	-1.25257	0.136255	-9.19282	3.82671e-20	1.08202e-18
AT1G08340	Rho GTPase activating protein with PAK-box/P21-Rho-binding domain-containing protein;(source:Araport11)	protein_coding	194.194	-0.909577	0.276585	-3.28859	0.0010069	0.00305504
AT1G08380	Encodes subunit O of photosystem I.	protein_coding	1244.55	-0.916348	0.252081	-3.63513	0.000277841	0.000952954
AT1G08460	histone deacetylase 8;(source:Araport11)	protein_coding	737.793	-1.10018	0.112665	-9.76502	1.59076e-22	5.54837e-21
AT1G08520	Encodes the CHLD subunit of the Mg-chelatase enzyme involved in chlorophyll biosynthesis. Lines carrying recessive mutations of this locus are white and seedling lethal.	protein_coding	937.047	-0.768049	0.130804	-5.87176	4.31186e-09	3.39973e-08
AT1G08550	Violaxanthin deepoxidase involved in xanthophyll cycle.Two major consequences of the npq1 mutation are the absence of zeaxanthin formation in strong light and the partial inhibition of the quenching of singlet excited chlorophylls in the photosystem II light-harvesting complex	protein_coding	192.073	-1.23113	0.222906	-5.52311	3.33048e-08	2.31012e-07
AT1G08570	Encodes a member of the thioredoxin family protein. Located in the chloroplast. Shows high activity towards the chloroplast 2-Cys peroxiredoxin A, and poor activity towards the chloroplast NADP-malate dehydrogenase. The mRNA is cell-to-cell mobile.	protein_coding	1374.47	-0.83062	0.114881	-7.23025	4.821e-13	6.54571e-12
AT1G08590	Encodes one of the two putative eLRR kinase closely related to PXY (At1g08590/PXL1 and At4g28650/PXL2). Insertion mutants in either pxl1 or pxl2 do not exhibit an obvious phenotype in the stem; double-mutant combinations of a Col allele, of pxy (pxy-3) with pxl1 and pxl2, generate a more severe vascular phenotype than pxy-3 alone, suggesting that these genes act synergistically with PXY in regula…	protein_coding	422.224	-1.00264	0.211636	-4.73756	2.16308e-06	1.11475e-05
AT1G08630	Encodes a threonine aldolase, involved in threonine degradation to glycine. Primarily expressed in seeds and seedlings.	protein_coding	13.7522	-3.9832	1.02996	-3.86733	0.000110036	0.000412319
AT1G08650	Encodes a phosphoenolpyruvate carboxylase kinase that is expressed at highest levels in leaves. Expression is induced by light. The mRNA is cell-to-cell mobile.	protein_coding	1711.9	-1.82592	0.162858	-11.2117	3.57119e-29	2.10646e-27
AT1G08687	novel transcribed region; detected in root, root apical meristem, receptacle, leaf, dark-grown seedling, light-grown seedling, flower, shoot apical meristem;(source:Araport11)	novel_transcribed_region	53.0439	-3.33851	0.559925	-5.96242	2.48536e-09	2.02896e-08
AT1G08770	prenylated RAB acceptor 1.E;(source:Araport11)	protein_coding	502.907	-0.746927	0.0999893	-7.47007	8.01509e-14	1.18342e-12
AT1G08900	Major facilitator superfamily protein;(source:Araport11)	protein_coding	171.003	-1.8067	0.310803	-5.81302	6.13545e-09	4.74286e-08
AT1G08930	encodes a putative sucrose transporter whose gene expression is induced by dehydration and cold. The mRNA is cell-to-cell mobile.	protein_coding	3599.25	-1.44061	0.128314	-11.2272	2.9982e-29	1.78201e-27
AT1G08957	novel transcribed region; detected in root, root apical meristem, leaf, dark-grown seedling, light-grown seedling;(source:Araport11)	novel_transcribed_region	16.6568	-2.17551	0.575736	-3.77865	0.000157679	0.000572594
AT1G09010	glycoside hydrolase family 2 protein;(source:Araport11)	protein_coding	1418.41	-0.704757	0.0979364	-7.19606	6.19754e-13	8.27961e-12
AT1G09090	NADPH-oxidase AtrbohB plays a role in seed after-ripening. Major producer of superoxide in germinating seeds. AtrbohB pre-mRNA is alternatively spliced in seeds in a hormonally and developmentally regulated manner. ABA caused accumulation of AtrbohB-? mRNA and prevented prevented AtrbohB-a mRNA expression in fresh seeds.	protein_coding	393.792	-2.20237	0.516538	-4.2637	2.01066e-05	8.75797e-05
AT1G09195	Ppx-GppA phosphatase;(source:Araport11)	protein_coding	131.672	-1.00748	0.227351	-4.43138	9.3634e-06	4.31825e-05
AT1G09280	rhodanese-like domain protein;(source:Araport11)	protein_coding	886.43	-1.06625	0.124892	-8.53741	1.37262e-17	3.02847e-16
AT1G09320	Heterochromatin-binding protein which can bind to three H3K9me2 tails. Preferentially binds to long TEs. Required for transcriptional silencing, non-CG DNA methylation, and H3K9 dimethylation at some loci.	protein_coding	243.83	-0.882384	0.154388	-5.71535	1.09478e-08	8.14148e-08
AT1G09430	Encodes subunit A of the heteromeric enzyme ATP citrate lyase (ACL). In animals, ACL is encoded by a single gene; ACL in Arabidopsis is composed of two polypeptides, ACLA (encoded by 3 genes) and ACLB (encoded by 2 genes). The holoenzyme has an A(4)B(4)stoichiometry. Expression of both ACLA and ACLB but not of either of the subunits alone results in ACL activity.	protein_coding	2511.11	-0.522004	0.0936685	-5.57289	2.50552e-08	1.76256e-07
AT1G09570	Light-labile cytoplasmic red/far-red light photoreceptor involved in the regulation of photomorphogenesis. It exists in two inter-convertible forms: Pr and Pfr (active) and functions as a dimer.The N terminus carries a single tetrapyrrole chromophore, and the C terminus is involved in dimerization. It is the sole photoreceptor mediating the FR high irradiance response (HIR). Major regulator in re…	protein_coding	2508.64	-0.660654	0.0791309	-8.34888	6.89135e-17	1.41091e-15
AT1G09605	novel transcribed region;(source:Araport11)	novel_transcribed_region	60.8462	-1.59714	0.369845	-4.31842	1.57152e-05	6.96849e-05
AT1G09610	glucuronoxylan 4-O-methyltransferase-like protein (DUF579);(source:Araport11)	protein_coding	38.4167	-1.77369	0.420799	-4.21504	2.4973e-05	0.000106448
AT1G09620	ATP binding/leucine-tRNA ligases/aminoacyl-tRNA ligase;(source:Araport11)	protein_coding	1946.99	-0.691911	0.125916	-5.495	3.90701e-08	2.68365e-07
AT1G09640	Translation elongation factor EF1B, gamma chain;(source:Araport11)	protein_coding	6111.21	-0.504748	0.0643537	-7.84334	4.38731e-15	7.46676e-14
AT1G09730	Encodes a SUMO protease that positively regulates the transition to flowering in long and short days. Along with SPF2, its activity is required for fertility as asp1/spf2 double mutants have defects in gametogenesis and embroygenesis.	protein_coding	896.859	-0.556808	0.102925	-5.40984	6.3082e-08	4.18612e-07
AT1G09740	Adenine nucleotide alpha hydrolases-like superfamily protein;(source:Araport11)	protein_coding	3742.7	-0.556531	0.098796	-5.63313	1.76969e-08	1.27456e-07
AT1G09765	novel transcribed region;(source:Araport11)	novel_transcribed_region	4.45227	-5.16425	1.49381	-3.45709	0.000546032	0.00175549
AT1G09770	Member of MYB3R- and R2R3- type MYB- encoding genes. Essential for plant innate immunity. Interacts with MOS4 and PRL1. The mRNA is cell-to-cell mobile.	protein_coding	2789.36	-0.634544	0.109855	-5.77619	7.64124e-09	5.82951e-08
AT1G09773	None;(source:Araport11)	long_noncoding_rna	16.653	-4.45805	1.28973	-3.45659	0.000547061	0.00175796
AT1G09925	novel transcribed region;(source:Araport11)	novel_transcribed_region	150.875	-1.29085	0.171037	-7.54722	4.44632e-14	6.68354e-13
AT1G09940	Encodes glutamyl-tRNA reductase. Involved in heme biosynthesis in non-photosynthetic tissues and induced by oxidative stress in photosynthetic tissues to supply heme for defensive hemoproteins	protein_coding	498.004	-0.709669	0.177787	-3.99167	6.56088e-05	0.000256652
AT1G10070	Encodes a chloroplast branched-chain amino acid aminotransferase. Complements the yeast leu/iso-leu/val auxotrophy mutant. Involved in cell wall development.	protein_coding	338.74	-1.96332	0.259095	-7.57762	3.51949e-14	5.40188e-13
AT1G10090	Early-responsive to dehydration stress protein (ERD4);(source:Araport11)	protein_coding	565.07	-1.09143	0.152553	-7.15445	8.40096e-13	1.10273e-11
AT1G10095	Protein prenylyltransferase superfamily protein;(source:Araport11)	protein_coding	131.429	-0.714791	0.199459	-3.58365	0.000338832	0.00114148
AT1G10150	Carbohydrate-binding protein;(source:Araport11)	protein_coding	365.916	-1.20879	0.162416	-7.44255	9.87626e-14	1.44449e-12
AT1G10170	Encodes AtNFXL1, a homologue of the putative human transcription repressor NF-X1. Functions as a negative regulator of the trichothecene phytotoxin-induced defense response.	protein_coding	763.3	-0.75217	0.175728	-4.2803	1.86642e-05	8.1786e-05
AT1G10210	Encodes ATMPK1.	protein_coding	369.55	-1.53721	0.138171	-11.1255	9.43089e-29	5.35928e-27
AT1G10220	ZCF37;(source:Araport11)	protein_coding	31.8006	-1.74516	0.472377	-3.69443	0.000220384	0.000775637
AT1G10340	Ankyrin repeat family protein;(source:Araport11)	protein_coding	107.492	-2.25512	0.316434	-7.12669	1.02812e-12	1.33598e-11
AT1G10380	Putative membrane lipoprotein;(source:Araport11)	protein_coding	338.006	-1.30656	0.202528	-6.45129	1.10901e-10	1.10376e-09
AT1G10430	Encodes one of the isoforms of the catalytic subunit of protein phosphatase 2A: AT1G59830/PP2A-1, AT1G10430/PP2A-2, At2g42500/PP2A-3, At3g58500/PP2A-4 [Plant Molecular Biology (1993) 21:475-485 and (1994) 26:523-528; Note that in more recent publications, there is mixed use of gene names for PP2A-3 and PP2A-4 - some refer to At2g42500 as PP2A-3 and some as PP2A-4]. It regulates the activation of …	protein_coding	866.284	-0.54752	0.117323	-4.66679	3.05943e-06	1.54122e-05
AT1G10450	Encodes SIN3-like 6, a homolog of the transcriptional repressor SIN3 (AT1G24190).	protein_coding	749.191	-0.810593	0.14407	-5.6264	1.84012e-08	1.32225e-07
AT1G10470	Encodes a two-component response regulator. Acts redundantly with ARR3 in the control of circadian period in a cytokinin-independent manner.	protein_coding	2884.37	-0.659073	0.120044	-5.49026	4.01332e-08	2.751e-07
AT1G10590	Nucleic acid-binding, OB-fold-like protein;(source:Araport11)	protein_coding	2674.52	-0.632811	0.0996365	-6.35119	2.13651e-10	2.0485e-09
AT1G10610	basic helix-loop-helix (bHLH) DNA-binding superfamily protein;(source:Araport11)	protein_coding	261.178	-1.04993	0.162264	-6.47051	9.767e-11	9.80322e-10
AT1G10660	transmembrane protein;(source:Araport11)	protein_coding	914.74	-0.741357	0.10932	-6.78152	1.18922e-11	1.34839e-10
AT1G10682	Has been identified as a translated small open reading frame by ribosome profiling.	other_rna	6152.23	-1.56682	0.15041	-10.417	2.07437e-25	9.18836e-24
AT1G10720	BSD domain-containing protein;(source:Araport11)	protein_coding	813.26	-0.531273	0.0859908	-6.17826	6.48133e-10	5.79687e-09
AT1G10840	Encodes eukaryotic initiation factor 3H1 subunit (TIF3H1).	protein_coding	3161.09	-0.595169	0.0874114	-6.80882	9.8402e-12	1.12441e-10
AT1G10890	arginine/glutamate-rich 1 protein;(source:Araport11)	protein_coding	899.078	-0.520665	0.116042	-4.48688	7.22737e-06	3.40941e-05
AT1G11020	RING/FYVE/PHD zinc finger superfamily protein;(source:Araport11)	protein_coding	457.334	-0.605717	0.122437	-4.94719	7.52922e-07	4.17774e-06
AT1G11050	Protein kinase superfamily protein;(source:Araport11)	protein_coding	288.652	-0.549042	0.182932	-3.00134	0.00268793	0.00738603
AT1G11080	serine carboxypeptidase-like 31;(source:Araport11)	protein_coding	224.258	-1.38807	0.285243	-4.86627	1.13725e-06	6.11795e-06
AT1G11175	other_RNA;(source:Araport11)	other_rna	843.634	-1.89545	0.169498	-11.1827	4.95524e-29	2.87194e-27
AT1G11180	Secretory carrier membrane protein (SCAMP) family protein;(source:Araport11)	protein_coding	136.244	-1.31056	0.190903	-6.86507	6.64604e-12	7.81262e-11
AT1G11260	Encodes a H+/hexose cotransporter. The mRNA is cell-to-cell mobile.	protein_coding	1245.2	-1.66798	0.21168	-7.87976	3.28021e-15	5.66116e-14
AT1G11360	Adenine nucleotide alpha hydrolases-like superfamily protein;(source:Araport11)	protein_coding	852.694	-0.544315	0.132821	-4.09812	4.16526e-05	0.000169959
AT1G11380	PLAC8 family protein;(source:Araport11)	protein_coding	413.27	-0.990083	0.11888	-8.3284	8.19445e-17	1.66599e-15
AT1G11400	The PYM gene encodes a protein capable of interacting with MAGO, and Y14, whose orthologs form part of the exon junction complex in animal cells. In vitro binding assays indicate that PYM can bind to MAGO and Y14 either individually, or when they are together. But, MAGO-Y14-PYM ternary complexes are difficult to detect in vivo in Arabidopsis based on pull-down experiments. However there is some e…	protein_coding	907.37	-1.03429	0.100621	-10.2791	8.75814e-25	3.67007e-23
AT1G11450	nodulin MtN21-like transporter family protein	protein_coding	812.762	-1.35394	0.26874	-5.03811	4.70153e-07	2.71949e-06
AT1G11460	nodulin MtN21-like transporter family protein	protein_coding	115.692	-4.07591	0.89907	-4.53348	5.80203e-06	2.77865e-05
AT1G11480	eukaryotic translation initiation factor-like protein;(source:Araport11)	protein_coding	1716.84	-0.80072	0.0910938	-8.79006	1.49477e-18	3.60153e-17
AT1G11530	Encodes a monocysteinic thioredoxin, thioredoxin in which the second cysteine of the redox site is replaced by a serine, with low disulfide reductase but efficient disulfide isomerase activity. The mRNA is cell-to-cell mobile.	protein_coding	518.18	-1.5563	0.473403	-3.28747	0.00101091	0.00306482
AT1G11540	Sulfite exporter TauE/SafE family protein;(source:Araport11)	protein_coding	179.361	-1.12862	0.245521	-4.59681	4.29003e-06	2.10783e-05
AT1G11650	Encodes an RNA binding protein with three RNA recognition motifs. The mRNA is cell-to-cell mobile.	protein_coding	3498.6	-0.829327	0.099921	-8.29982	1.04268e-16	2.10331e-15
AT1G11860	Glycine cleavage T-protein family;(source:Araport11)	protein_coding	3220.74	-0.855367	0.0886272	-9.65128	4.85443e-22	1.63444e-20
AT1G11910	Encodes an aspartic proteinase that forms a heterodimer and is stable over a broad pH range (ph 3-8).	protein_coding	9675.44	-0.640184	0.0835133	-7.66565	1.77925e-14	2.83162e-13
AT1G12220	Resistance gene, mediates resistance against the bacterial pathogen Pseudomonas syringae. Contains a putative nucleotide binding site composed of kinase-1a (or P-loop), kinase-2a, and putative kinase-3a domains, 13 imperfect leucine-rich repeats, a potential leucine zipper, and two uncharacterized motifs that are well conserved in products of previously isolated R genes. Confers resistance to Pse…	protein_coding	170.266	-0.985966	0.179517	-5.49232	3.96696e-08	2.72239e-07
AT1G12260	Encodes a NAC-domain transcription factor that is expressed in developing xylem. Over expression of this protein causes ectopic secondary cell wall growth. Complements some of the cell wall defects seen in SND1/NST1 double mutants.	protein_coding	104.35	-1.94583	0.369192	-5.27052	1.36039e-07	8.5618e-07
AT1G12290	Disease resistance protein (CC-NBS-LRR class) family;(source:Araport11)	protein_coding	149.986	-1.20568	0.195903	-6.15451	7.53123e-10	6.67695e-09
AT1G12360	encodes a Sec1 protein and expressed throughout the plant. physically interacts with Syntaxin1 and is required for cytokinesis.	protein_coding	1478.88	-1.04308	0.0963378	-10.8274	2.55393e-27	1.32231e-25
AT1G12440	A20/AN1-like zinc finger family protein;(source:Araport11)	protein_coding	1935.2	-0.587497	0.101556	-5.78497	7.25254e-09	5.54932e-08
AT1G12520	Copper-zinc superoxide dismutase copper chaperone (delivers copper to the Cu-Zn superoxide dismutase). Localized to the chloroplast. Expressed in roots and shoots. Up-regulated in response to copper and senescence. The AtACC activates all three CuZnSOD activities located in three different subcellular compartments. Contains three domains, central, ATX-1 like and C-terminal. ATX-1 like domain esse…	protein_coding	1647.73	-0.984002	0.101554	-9.68944	3.34364e-22	1.14061e-20
AT1G12710	This gene is predicted to encode a protein with a PP2 domain. This domain in present in lectins found in squash and cucumber, suggesting that this protein could potentially have carbohydrate binding capabilities.	protein_coding	244.802	-1.11379	0.20864	-5.33831	9.38146e-08	6.07331e-07
AT1G12740	encodes a protein with cytochrome P450 domain	protein_coding	413.161	-0.657957	0.165013	-3.9873	6.68285e-05	0.000260985
AT1G12760	Zinc finger, C3HC4 type (RING finger) family protein;(source:Araport11)	protein_coding	1526.6	-0.730293	0.0903863	-8.07969	6.49333e-16	1.22204e-14
AT1G12780	Encodes a UDP-glucose epimerase that catalyzes the interconversion of the sugar nucleotides UDP-glucose UDP-galactose via a UDP-4-keto-hexose intermediate. Responsive to stress.	protein_coding	2429.97	-2.52982	0.0903508	-28	1.62571e-172	3.78774e-168
AT1G12790	DNA ligase-like protein;(source:Araport11)	protein_coding	133.855	-2.27386	0.250338	-9.08317	1.05462e-19	2.86716e-18
AT1G12910	Encodes LIGHT-REGULATED WD1 (LWD1), a clock proteins regulating circadian period length and photoperiodic flowering.	protein_coding	776.882	-0.700744	0.112592	-6.22374	4.85437e-10	4.41115e-09
AT1G13000	transmembrane protein, putative (DUF707);(source:Araport11)	protein_coding	393.916	-0.518613	0.148701	-3.48762	0.000487334	0.00158625
AT1G13090	putative cytochrome P450	protein_coding	676.724	-0.759192	0.194622	-3.90086	9.58517e-05	0.00036378
AT1G13260	Encodes an AP2/B3 domain transcription factor which is upregulated in response to low temperature. It contains a B3 DNA binding domain. It has circadian regulation and may function as a negative growth regulator. The mRNA is cell-to-cell mobile.	protein_coding	1175.44	-0.755797	0.135521	-5.57697	2.44749e-08	1.72539e-07
AT1G13300	Encodes a nuclear localized member of the GARP family of transcription factors. Involved in nitrate/phosphate signaling in roots. It is transcriptionally regulated by nitrate and post transcriptionally by phospate and functions to integrate these two nutrient signaling pathways in the root.	protein_coding	1219.37	-0.740162	0.19148	-3.86547	0.000110874	0.000415115
AT1G13350	Paralog of PRP4KA.	protein_coding	392.925	-1.26132	0.152149	-8.29001	1.13241e-16	2.28235e-15
AT1G13360	hypothetical protein;(source:Araport11)	protein_coding	2754.21	-0.514235	0.139183	-3.69468	0.000220166	0.000774989
AT1G13390	translocase subunit seca;(source:Araport11)	protein_coding	742.953	-0.534295	0.123541	-4.32482	1.52657e-05	6.78768e-05
AT1G13450	Encodes GT-1, a plant transcription factor that binds to one of the cis-acting elements, BoxII, which resides within the upstream promoter region of light-responsive genes. GT-1 was assumed to act as a molecular switch modulated through Ca(2+)-dependent phosphorylation/dephosphorylation in response to light signals.	protein_coding	977.431	-1.02331	0.113556	-9.0115	2.03249e-19	5.30886e-18
AT1G13560	Encodes aminoalcoholphosphotransferase AAPT1.	protein_coding	788.58	-0.500875	0.101186	-4.95006	7.41889e-07	4.11849e-06
AT1G13570	F-box/RNI-like superfamily protein;(source:Araport11)	protein_coding	532.644	-0.836576	0.116777	-7.16387	7.84293e-13	1.03414e-11
AT1G13635	DNA glycosylase superfamily protein;(source:Araport11)	protein_coding	180.513	-1.71939	0.337186	-5.09923	3.41042e-07	2.01673e-06
AT1G13640	Phosphatidylinositol 3- and 4-kinase family protein;(source:Araport11)	protein_coding	2117.57	-0.788003	0.162808	-4.84006	1.29797e-06	6.93609e-06
AT1G13820	alpha/beta-Hydrolases superfamily protein;(source:Araport11)	protein_coding	267.535	-0.958678	0.225638	-4.24875	2.14967e-05	9.31472e-05
AT1G13830	Carbohydrate-binding X8 domain superfamily protein;(source:Araport11)	protein_coding	143.372	-0.741955	0.255234	-2.90697	0.00364953	0.00969891
AT1G13930	Involved in response to salt stress. Knockout mutants are hypersensitive to salt stress. The mRNA is cell-to-cell mobile.	protein_coding	13689.8	-1.21164	0.384831	-3.14849	0.00164118	0.00474886
AT1G13960	Encodes WRKY DNA-binding protein 4 (WRKY4).	protein_coding	870.934	-0.949821	0.113035	-8.40289	4.35621e-17	9.11908e-16
AT1G14160	Uncharacterized protein family (UPF0497);(source:Araport11)	protein_coding	256.103	-2.36213	0.183229	-12.8917	5.01185e-38	5.86789e-36
AT1G14185	Glucose-methanol-choline (GMC) oxidoreductase family protein;(source:Araport11)	protein_coding	140.253	-1.90785	0.237336	-8.0386	9.08672e-16	1.67361e-14
AT1G14190	Glucose-methanol-choline (GMC) oxidoreductase family protein;(source:Araport11)	protein_coding	170.226	-1.36319	0.26076	-5.22775	1.71585e-07	1.06239e-06
AT1G14270	CAAX amino terminal protease family protein;(source:Araport11)	protein_coding	140.334	-0.832806	0.233291	-3.56982	0.000357224	0.00119755
AT1G14580	C2H2-like zinc finger protein;(source:Araport11)	protein_coding	41.8911	-1.63467	0.33773	-4.84016	1.29737e-06	6.93449e-06
AT1G14650	SWAP (Suppressor-of-White-APricot)/surp domain-containing protein / ubiquitin family protein;(source:Araport11)	protein_coding	1114.62	-0.502627	0.0987358	-5.09063	3.56885e-07	2.10348e-06
AT1G14686	ENTH/ANTH/VHS superfamily protein;(source:Araport11)	protein_coding	3.81751	-4.21895	1.39983	-3.01391	0.00257903	0.00712121
AT1G14740	Encodes a PHD-finger protein that, with TTA1, is redundantly required for MP-dependent embryonic root meristem initiation.	protein_coding	3626.2	-0.870591	0.120456	-7.22748	4.92048e-13	6.66912e-12
AT1G14870	PCR2 encodes a membrane protein involved in zinc transport and detoxification.	protein_coding	3217.5	-0.793428	0.158485	-5.00631	5.54826e-07	3.16293e-06
AT1G14920	Similar to a putative transcription factor and transcriptional coactivators. Repressor of GA responses and involved in gibberellic acid mediated signaling. Member of the DELLA proteins that restrain the cell proliferation and expansion that drives plant growth. The protein undergoes degradation in response to GA via the 26S proteasome. GAI may be involved in reducing ROS accumulation in response …	protein_coding	346.828	-1.34459	0.2439	-5.51287	3.5303e-08	2.43783e-07
AT1G15020	Encodes a protein disulfide isomerase-like (PDIL) protein, a member of a multigene family within the thioredoxin (TRX) superfamily. This protein also belongs to the quiescin-sulfhydryl oxidase (QSOX) family, which possess an Erv1-like domain at the COOH terminus in addition to a TRX domain.	protein_coding	802.742	-1.22648	0.139254	-8.80749	1.27976e-18	3.10595e-17
AT1G15040	Encodes a nitrogen regulated putative glutamine amidotransferase that represses shoot branching.	protein_coding	916.902	-0.58101	0.143307	-4.05431	5.02835e-05	0.000201437
AT1G15130	Endosomal targeting BRO1-like domain-containing protein;(source:Araport11)	protein_coding	1414.73	-0.678231	0.131842	-5.14429	2.68541e-07	1.6109e-06
AT1G15220	Encodes a protein with oxidoreductase activity present in the inner membrane of mitochondria. CCMH is postulated to play a central role in mitochondrial cytochrome c maturation, probably as part of a heme lyase complex that also holds activity of reducing apocytochrome c. CCMH interacts with apocytochrome AtCYTc-a and is shown to be present in a 500 kDa-complex along with CcmFN2.	protein_coding	147.861	-0.699753	0.190926	-3.66505	0.000247294	0.000858035
AT1G15230	hypothetical protein;(source:Araport11)	protein_coding	873.359	-0.696377	0.100082	-6.95806	3.4499e-12	4.20393e-11
AT1G15330	Cystathionine beta-synthase (CBS) protein;(source:Araport11)	protein_coding	10.1256	-3.22606	0.944907	-3.41415	0.000639814	0.00202734
AT1G15350	DUF4050 family protein;(source:Araport11)	protein_coding	1327.68	-1.11231	0.1655	-6.72092	1.8058e-11	2.01212e-10
AT1G15380	Glyoxalase which affects ABA?JA crosstalk.	protein_coding	5045.04	-3.165	0.234079	-13.5211	1.1745e-41	1.63861e-39
AT1G15400	hypothetical protein;(source:Araport11)	protein_coding	2733.73	-0.617093	0.11452	-5.38853	7.10344e-08	4.68316e-07
AT1G15530	Concanavalin A-like lectin protein kinase family protein;(source:Araport11)	protein_coding	174.409	-1.06146	0.210851	-5.03419	4.7988e-07	2.77025e-06
AT1G15670	Encodes a member of a family of F-box proteins, called the KISS ME DEADLY (KMD) family, that targets type-B ARR proteins for degradation and is involved in the negative regulation of the cytokinin response. Also named as KFB1, a member of a group of Kelch repeat F-box proteins that negatively regulate phenylpropanoid biosynthesis by targeting the phenypropanoid biosynthesis enzyme phenylalanine a…	protein_coding	1174.22	-0.557807	0.101225	-5.51054	3.57741e-08	2.46817e-07
AT1G15700	One of two genes that encode the gamma subunit of Arabidopsis chloroplast ATP synthase. It is thought to be involved in the regulation of the ATP synthase activity.	protein_coding	217.434	-0.56257	0.172265	-3.26572	0.00109187	0.00328972
AT1G15740	Leucine-rich repeat family protein;(source:Araport11)	protein_coding	2731.45	-1.26088	0.100833	-12.5047	7.03791e-36	6.97772e-34
AT1G15830	hypothetical protein;(source:Araport11)	protein_coding	21.6445	-3.96615	1.34568	-2.94732	0.00320539	0.00864572
AT1G15880	Golgi SNARE 11 protein (GOS11)	protein_coding	1183	-0.748372	0.102961	-7.26853	3.63425e-13	4.98378e-12
AT1G15890	Disease resistance protein (CC-NBS-LRR class) family;(source:Araport11)	protein_coding	143.813	-1.18322	0.171233	-6.91	4.8466e-12	5.80869e-11
AT1G15920	Polynucleotidyl transferase, ribonuclease H-like superfamily protein;(source:Araport11)	protein_coding	679.011	-0.768847	0.117306	-6.55417	5.5951e-11	5.80152e-10
AT1G16110	Encodes a WAK-like receptor-like kinase with a cytoplasmic Ser/Thr protein kinase domain and an extracellular domain with EGF-like repeats. It has been shown to be localized to the cell wall.	protein_coding	145.653	-1.32638	0.214741	-6.17664	6.54818e-10	5.84992e-09
AT1G16140	Encodes a predicted WAK-like receptor-like kinase with a cytoplasmic Ser/Thr protein kinase domain and an extracellular domain with EGF-like repeats.	pseudogene	80.6386	-1.21202	0.293091	-4.13531	3.54471e-05	0.000146459
AT1G16150	Encodes a WAK-like receptor-like kinase with a cytoplasmic Ser/Thr protein kinase domain and an extracellular domain with EGF-like repeats. Likely involved in Arabidopsis root mineral responses to Zn2+, Cu2+, K+, Na+ and Ni+. The mRNA is cell-to-cell mobile.	protein_coding	61.8432	-2.10372	0.31731	-6.62988	3.35963e-11	3.58078e-10
AT1G16240	Encodes one of 24 Arabidopsis syntaxins. Its mRNA has been shown to be expressed.	protein_coding	2474.89	-0.988117	0.114943	-8.59656	8.21446e-18	1.84917e-16
AT1G16250	Galactose oxidase/kelch repeat superfamily protein;(source:Araport11)	protein_coding	274.832	-0.764276	0.186571	-4.09644	4.19553e-05	0.000171134
AT1G16320	plant/protein (DUF2358);(source:Araport11)	protein_coding	359.306	-0.983465	0.249584	-3.94042	8.13403e-05	0.000313041
AT1G16460	encodes a cytoplasmic thiosulfate:cyanide sulfurtransferase, activity of which increased the rhodanese activity of transgenic yeast. Can also act as a mercaptopyruvate sulfurtransferase.	protein_coding	2200.03	-0.541844	0.0883837	-6.13059	8.75542e-10	7.69203e-09
AT1G16540	Encodes molybdenum cofactor sulfurase. Involved in Moco biosynthesis. Involved in the conversion of ABA-aldehyde to ABA, the last step of abscisic acid (ABA) biosynthesis. <i>sir</i> loss-of-function mutants are resistant to sirtinol, a modulator of auxin signaling.N terminal domain is similar to bacterial NifS suggesting a common mechanism for sulphur mobilization and transfer. Also involved in …	protein_coding	319.064	-0.622303	0.12769	-4.87353	1.09621e-06	5.91766e-06
AT1G16670	Encodes a cold-activated plasma membrane protein cold-responsive protein kinase that phosphorylates 14-3-3 proteins. The phosphorylated 14-3-3 proteins shuttle from the cytosol to the nucleus, where they interact with and destabilize the key cold-responsive C-repeat-binding factor (CBF) proteins, modulate CBF stability and the response to cold stress.	protein_coding	431.873	-0.593429	0.143617	-4.13202	3.59586e-05	0.000148335
AT1G16880	Encodes a ACT domain-containing protein. The ACT domain, named after bacterial aspartate kinase, chorismate mutase and TyrA (prephenate dehydrogenase), is a regulatory domain that serves as an amino acid-binding site in feedback-regulated amino acid metabolic enzymes. The mRNA is cell-to-cell mobile.	protein_coding	758.187	-0.68112	0.113768	-5.98694	2.13821e-09	1.76098e-08
AT1G16930	F-box/RNI-like/FBD-like domains-containing protein;(source:Araport11)	protein_coding	211.082	-1.00877	0.195253	-5.16646	2.38563e-07	1.43997e-06
AT1G17120	Encodes a member of the cationic amino acid transporter (CAT) subfamily of amino acid polyamine choline transporters. Does not mediate efficient uptake of basic amino acids in yeast or Xenopus systems but can transport neutral and acidic amino acid analogs.	protein_coding	477.453	-0.560771	0.124673	-4.49794	6.86163e-06	3.25268e-05
AT1G17145	RING/U-box superfamily protein;(source:Araport11)	protein_coding	480.838	-0.794916	0.144065	-5.51778	3.43317e-08	2.37569e-07
AT1G17147	VQ motif-containing protein;(source:Araport11)	protein_coding	276.682	-3.23619	0.257273	-12.5788	2.76037e-36	2.82078e-34
AT1G17190	Encodes glutathione transferase belonging to the tau class of GSTs. Naming convention according to Wagner et al. (2002).	protein_coding	530.707	-1.23057	0.223448	-5.5072	3.64588e-08	2.51318e-07
AT1G17210	IAP-like protein 1;(source:Araport11)	protein_coding	1696.78	-0.506295	0.117448	-4.31081	1.6266e-05	7.19403e-05
AT1G17220	Encodes a chloroplast localized protein with similarity to translation initiation factor 2. Can complement loss of INFB in E.coli suggesting FUG1 does function as a translation initiation factor in vivo. Identified as a suppressor of the leaf variegation mutant var2-6. Suppression is only seen in hypomorphs as complete loss of function alleles are embryo lethal. The mRNA is cell-to-cell mobile.	protein_coding	692.581	-0.827284	0.166449	-4.97021	6.68811e-07	3.74133e-06
AT1G17230	Leucine-rich receptor-like protein kinase family protein;(source:Araport11)	protein_coding	122.584	-0.812849	0.252765	-3.21583	0.00130067	0.0038565
AT1G17280	Group XIV ubiquitin-conjugating enzyme that functions negative regulation of drought stress.	protein_coding	908.209	-0.504859	0.0854145	-5.91069	3.40674e-09	2.72949e-08
AT1G17340	Phosphoinositide phosphatase family protein;(source:Araport11)	protein_coding	378.168	-1.30783	0.13701	-9.54552	1.3543e-21	4.37033e-20
AT1G17410	Nucleoside diphosphate kinase family protein;(source:Araport11)	protein_coding	255.165	-0.597866	0.193916	-3.08311	0.00204849	0.00578169
AT1G17430	alpha/beta-Hydrolases superfamily protein;(source:Araport11)	protein_coding	307.206	-1.25664	0.138727	-9.05842	1.32359e-19	3.54464e-18
AT1G17450	B-block binding subunit of TFIIIC;(source:Araport11)	protein_coding	313.93	-0.812295	0.163802	-4.95901	7.08549e-07	3.94761e-06
AT1G17470	Encodes a member of the DRG (developmentally regulated G-protein) family expressed throughout the plant, with highest expression in actively growing tissues. Has GTPase activity.	protein_coding	2224.67	-0.594955	0.0849218	-7.00591	2.45378e-12	3.0491e-11
AT1G17520	Single Myb Histone (SMH) gene family member. Contains terminal acidic SANT domain.	protein_coding	372.977	-0.512332	0.12921	-3.9651	7.33642e-05	0.000284459
AT1G17530	Encodes a translocase of inner mitochondrial membrane.	protein_coding	1290.62	-1.17819	0.134244	-8.77652	1.68612e-18	4.03337e-17
AT1G17640	Belongs to a member of the RNA-binding glycine-rich (RBG) gene superfamily.	protein_coding	97.9288	-0.812762	0.268171	-3.03076	0.00243937	0.00676846
AT1G17780	ATG8A/F interacting protein containing a WxxL LIR motif at the C terminus which is essential for interaction with ATG8. Stress (abiotic or biotic) results in the formation of ATG8- and ATI3-labeled punctate structures, likely reflecting increased formation of ATG8-labeled phagophores or autophagosomes. ATI3 proteins probably act as selective autophagy receptors that target specific cellular compo…	protein_coding	334.562	-0.791482	0.158405	-4.99656	5.83622e-07	3.31169e-06
AT1G17860	Member of Kunitz trypsin inhibitor (KTI) family involved in plant defense response against spider mites.	protein_coding	7096.01	-0.654796	0.123228	-5.31371	1.07417e-07	6.87372e-07
AT1G18160	Protein kinase superfamily protein;(source:Araport11)	protein_coding	1445.19	-0.738997	0.105948	-6.97507	3.05717e-12	3.76475e-11
AT1G18170	FKBP-like peptidyl-prolyl cis-trans isomerase family protein;(source:Araport11)	protein_coding	33.0157	-1.40517	0.358121	-3.92374	8.71854e-05	0.000332842
AT1G18200	Rab GTPase-like A1I protein;(source:Araport11)	protein_coding	351.198	-0.707456	0.168933	-4.1878	2.81675e-05	0.00011889
AT1G18260	Encodes an Arabidopsis homolog of the yeast Hrd3/mammlian Sel1L protein. Involved in ERAD (Endoplasmic reticulum-associated degradation).	protein_coding	1009.24	-0.849951	0.112306	-7.56819	3.78472e-14	5.75964e-13
AT1G18270	ketose-bisphosphate aldolase class-II family protein;(source:Araport11)	protein_coding	2447.22	-1.06474	0.126201	-8.4369	3.25866e-17	6.9147e-16
AT1G18330	EARLY-PHYTOCHROME-RESPONSIVE1	protein_coding	520.975	-1.97278	0.23338	-8.45308	2.83715e-17	6.05892e-16
AT1G18382	Natural antisense transcript overlaps with AT1G18380;(source:Araport11)	antisense_long_noncoding_rna	21.1635	-1.86796	0.514975	-3.62729	0.000286415	0.000979909
AT1G18390	Serine/Threonine kinase family catalytic domain protein;(source:Araport11)	protein_coding	711.933	-1.05282	0.0973128	-10.8189	2.80084e-27	1.44693e-25
AT1G18460	Alpha/beta hydrolase	protein_coding	693.961	-1.33524	0.227003	-5.88203	4.05254e-09	3.20938e-08
AT1G18470	Transmembrane Fragile-X-F-associated protein;(source:Araport11)	protein_coding	1188.5	-0.98694	0.144971	-6.80786	9.90626e-12	1.13085e-10
AT1G18570	Encodes a member of the R2R3-MYB transcription family. Involved in indole glucosinolate biosynthesis. The mRNA is cell-to-cell mobile.	protein_coding	462.037	-0.933531	0.161608	-5.77653	7.62584e-09	5.81967e-08
AT1G18860	member of WRKY Transcription Factor; Group II-b	protein_coding	296.31	-1.17975	0.1735	-6.79968	1.04851e-11	1.19458e-10
AT1G18880	Encodes a low-af&#64257;nity plasma membrane nitrate transporter expressed in the companion cells of root phloem.	protein_coding	2898.75	-1.09887	0.133284	-8.24459	1.65732e-16	3.28909e-15
AT1G18910	zinc ion binding protein;(source:Araport11)	protein_coding	619.989	-0.903069	0.172908	-5.22282	1.76218e-07	1.08876e-06
AT1G18940	Nodulin-like / Major Facilitator Superfamily protein;(source:Araport11)	protein_coding	58.2113	-1.11317	0.287468	-3.87231	0.000107807	0.000404672
AT1G18970	Encodes a germin-like protein with possible oxalate oxidase activity (based on GenBank record).	protein_coding	692.251	-0.762779	0.206635	-3.69144	0.000222988	0.000784567
AT1G19000	Homeodomain-like superfamily protein;(source:Araport11)	protein_coding	5437.59	-0.844028	0.10053	-8.3958	4.62735e-17	9.6693e-16
AT1G19020	CDP-diacylglycerol-glycerol-3-phosphate 3-phosphatidyltransferase;(source:Araport11)	protein_coding	331.506	-0.921171	0.164215	-5.60955	2.02856e-08	1.44536e-07
AT1G19050	Encodes a member of the Arabidopsis response regulator (ARR) family, most closely related to ARR15. A two-component response regulator protein containing a phosphate accepting domain in the receiver domain but lacking a DNA binding domain in the output domain. Involved in response to cytokinin and meristem stem cell maintenance. Arr7 protein is stabilized by cytokinin.	protein_coding	663.792	-1.91744	0.21261	-9.01859	1.90532e-19	4.98786e-18
AT1G19110	inter-alpha-trypsin inhibitor heavy chain-like protein;(source:Araport11)	protein_coding	1084.52	-1.15311	0.116421	-9.90461	3.97534e-23	1.46553e-21
AT1G19240	transmembrane protein;(source:Araport11)	protein_coding	223.697	-0.539662	0.1535	-3.5157	0.000438593	0.00144007
AT1G19310	RING/U-box superfamily protein;(source:Araport11)	protein_coding	287.45	-1.0114	0.185513	-5.45189	4.98373e-08	3.3579e-07
AT1G19397	transmembrane protein;(source:Araport11)	protein_coding	58.9329	-1.17387	0.350558	-3.34856	0.00081232	0.00251078
AT1G19400	Tail-anchored (TA) OEP membrane protein which possesses a single C-terminal transmembrane domain targeting post-translationally to plastids.	protein_coding	1072.33	-1.89533	0.153137	-12.3767	3.49324e-35	3.36319e-33
AT1G19530	DNA polymerase epsilon catalytic subunit A;(source:Araport11)	protein_coding	6636.87	-1.58481	0.367111	-4.31697	1.58189e-05	7.00824e-05
AT1G19540	NmrA-like negative transcriptional regulator family protein;(source:Araport11)	protein_coding	670.751	-0.71979	0.233969	-3.07643	0.00209493	0.00589846
AT1G19660	Wound-responsive family protein;(source:Araport11)	protein_coding	1990.96	-1.36852	0.0986831	-13.8679	9.9205e-44	1.59405e-41
AT1G19680	RING/U-box superfamily protein;(source:Araport11)	protein_coding	705.701	-0.99903	0.111665	-8.94671	3.66247e-19	9.34632e-18
AT1G19715	Mannose-binding lectin superfamily protein;(source:Araport11)	protein_coding	658.158	-1.76969	0.324002	-5.46199	4.70831e-08	3.18892e-07
AT1G19910	vacuolar H+-pumping ATPase 16 kDa proteolipid (ava-p2)	protein_coding	4735.02	-0.560344	0.0874587	-6.40696	1.48452e-10	1.45266e-09
AT1G20160	Encodes two isoforms. One (SBT5.2(a) ) is a secreted, cell wall localized subtilisin-like serine protease that is involved in regulation of stomatal development. The second isoform (SBT5.2(b) is localized to endosomes.	protein_coding	843.154	-1.24278	0.220959	-5.62447	1.86076e-08	1.33478e-07
AT1G20225	Thioredoxin superfamily protein;(source:Araport11)	protein_coding	682.11	-0.719209	0.118566	-6.06588	1.31232e-09	1.12123e-08
AT1G20260	One of three genes encoding the vacuolar ATP synthase subunit B1. The protein binds to and co-localizes with F-actin, bundles F-actin to form higher-order structure, and stabilizes actin filaments in vitro. The mRNA is cell-to-cell mobile.	protein_coding	2616.54	-0.595966	0.104268	-5.7157	1.09251e-08	8.12721e-08
AT1G20340	recombination and DNA-damage resistance protein (DRT112) One of two Arabidopsis plastocyanin genes. Predominant form, expressed 10x higher than PETE1. PETE2 is thought to be post-transcriptionally regulated via copper accumulation and is involved in copper homeostasis. Mutation of this gene does not have obvious effect on photosynthesis. In plsp1-1 mutant plastids, the nonmature form of the prote…	protein_coding	1958	-0.644884	0.208647	-3.09079	0.00199622	0.00564785
AT1G20440	Belongs to the dehydrin protein family, which contains highly conserved stretches of 7-17 residues that are repetitively scattered in their sequences, the K-, S-, Y- and lysine rich segments. Cold regulated gene, amino acid sequence homology with Group II LEA (late embryogenesis abundant) proteins. Also responds to osmotic stress, ABA, dehydration and inhibits e.coli growth while overexpressed. C…	protein_coding	5473.23	-1.19054	0.245048	-4.8584	1.18335e-06	6.35567e-06
AT1G20630	Catalyzes the reduction of hydrogen peroxide using heme group as cofactor. Protects cells from toxicity by H2O2.	protein_coding	567.7	-0.60471	0.165633	-3.6509	0.000261322	0.000900807
AT1G20810	FKBP-like peptidyl-prolyl cis-trans isomerase family protein;(source:Araport11)	protein_coding	196.321	-0.777196	0.192542	-4.0365	5.42537e-05	0.000215673
AT1G20840	The protein encoded by this gene is found in the tonoplast (vacuole membrane) of Arabidopsis cells. The gene is expressed at highest levels in juvenile (sink) and adult (source) leaves, followed by flower tissues.	protein_coding	1056.42	-1.39986	0.244783	-5.71877	1.07299e-08	7.98963e-08
AT1G20850	Cysteine peptidase. Enzyme activity detected in leaf.	protein_coding	1932.29	-1.97101	0.186754	-10.5541	4.8646e-26	2.3178e-24
AT1G20880	RNA-binding (RRM/RBD/RNP motifs) family protein;(source:Araport11)	protein_coding	296.372	-1.35213	0.174283	-7.75824	8.61131e-15	1.41892e-13
AT1G20890	caveolin-1 protein;(source:Araport11)	protein_coding	249.071	-1.08616	0.160624	-6.76214	1.35967e-11	1.53186e-10
AT1G20900	Encodes an AT hook domain containing protein that acts redundantly with SOB3 to modulate hypocotyl growth inhibition in response to light.	protein_coding	913.101	-0.571879	0.132476	-4.31686	1.58262e-05	7.01016e-05
AT1G21000	PLATZ transcription factor family protein;(source:Araport11)	protein_coding	1456.45	-0.825495	0.135713	-6.08268	1.18193e-09	1.01841e-08
AT1G21100	O-methyltransferase family protein;(source:Araport11)	protein_coding	3382.95	-1.52145	0.172961	-8.79651	1.41138e-18	3.41119e-17
AT1G21110	O-methyltransferase family protein;(source:Araport11)	protein_coding	1065.15	-1.76157	0.232317	-7.58263	3.38608e-14	5.2079e-13
AT1G21120	O-methyltransferase family protein;(source:Araport11)	protein_coding	235.944	-1.46249	0.318827	-4.58708	4.49488e-06	2.20059e-05
AT1G21130	O-methyltransferase family protein;(source:Araport11)	protein_coding	584.029	-2.0092	0.290437	-6.91785	4.58565e-12	5.51579e-11
AT1G21210	cell wall-associated ser/thr kinase involved in cell elongation and lateral root development	protein_coding	81.3337	-1.2279	0.344048	-3.56897	0.000358388	0.00120111
AT1G21310	Encodes extensin 3.	protein_coding	35318.9	-0.780806	0.238676	-3.27141	0.00107013	0.00323009
AT1G21360	glycolipid transfer protein 2;(source:Araport11)	protein_coding	130.265	-0.970292	0.291497	-3.32866	0.000872662	0.00268199
AT1G21400	Thiamin diphosphate-binding fold (THDP-binding) superfamily protein;(source:Araport11)	protein_coding	128.017	-1.93734	0.295681	-6.55212	5.67272e-11	5.87416e-10
AT1G21450	Encodes a scarecrow-like protein (SCL1). Member of GRAS gene family. The mRNA is cell-to-cell mobile.	protein_coding	1268.48	-1.14962	0.127135	-9.04251	1.53114e-19	4.05848e-18
AT1G21580	Encodes a zinc-finger protein that co-localizes with the exosome-associated RNA helicase HEN2 and functions as a co-factor of nuclear RNA quality control by the nucleoplasmic exosome.	protein_coding	979.55	-0.649459	0.14476	-4.48646	7.24157e-06	3.41541e-05
AT1G21590	kinase with adenine nucleotide alpha hydrolases-like domain-containing protein;(source:Araport11)	protein_coding	730.209	-1.44878	0.18335	-7.90173	2.75065e-15	4.80352e-14
AT1G21600	Present in transcriptionally active plastid chromosomes. Involved in plastid gene expression.	protein_coding	767.079	-0.757786	0.183293	-4.13428	3.56067e-05	0.000147066
AT1G21670	DPP6 amino-terminal domain protein;(source:Araport11)	protein_coding	67.7907	-1.75035	0.356299	-4.91259	8.98801e-07	4.9227e-06
AT1G21680	DPP6 N-terminal domain-like protein;(source:Araport11)	protein_coding	1821.95	-2.4969	0.15651	-15.9536	2.69e-57	9.2168e-55
AT1G21760	This gene is predicted to encode an F-box protein that is evolutionarily conserved between Arabidopsis and other eukaryotes including S.cerevisiae and humans. It may play a role in regulating translation under conditions of temperature stress. FBP7 transcript levels are increased at high and low temperatures. The mRNA is cell-to-cell mobile.	protein_coding	812.617	-1.19237	0.124659	-9.56507	1.12123e-21	3.65183e-20
AT1G21780	BTB/POZ domain-containing protein. Contains similarity to gb:AJ000644 SPOP (speckle-type POZ protein) from Homo sapiens and contains a PF:00651 BTB/POZ domain. ESTs gb:T75841, gb:R89974, gb:R30221, gb:N96386, gb:T76457, gb:AI100013 and gb:T76456 come from this gene;supported by full-length. Interacts with CUL3A and CUL3B.	protein_coding	1273.11	-1.15964	0.121379	-9.55392	1.24883e-21	4.03556e-20
AT1G21920	Histone H3 K4-specific methyltransferase SET7/9 family protein;(source:Araport11)	protein_coding	2753.67	-1.01079	0.144935	-6.97407	3.07894e-12	3.78755e-11
AT1G22020	Encodes a putative serine hydroxymethyltransferase.	protein_coding	705.7	-0.552771	0.108665	-5.08695	3.63866e-07	2.1403e-06
AT1G22040	Galactose oxidase/kelch repeat superfamily protein;(source:Araport11)	protein_coding	583.296	-0.589615	0.134737	-4.37605	1.2085e-05	5.47286e-05
AT1G22050	membrane-anchored ubiquitin-fold protein 6 precursor;(source:Araport11)	protein_coding	307.534	-0.81071	0.18042	-4.49345	7.00771e-06	3.31788e-05
AT1G22160	senescence-associated family protein (DUF581);(source:Araport11)	protein_coding	61.457	-3.45361	0.437742	-7.88959	3.03179e-15	5.24796e-14
AT1G22275	One of two nearly identical proteins (ZYP1a) identified by similarity to transverse filament (TF) proteins. These proteins are involved in chromosome synapsis during meiosis I and localize to the synaptonemal complex (SC). Single mutants have reduced fertility and double mutants (induced by RNAi) have severely reduced fertility.	protein_coding	28.6972	-1.48389	0.409411	-3.62446	0.000289569	0.000989681
AT1G22470	hypothetical protein;(source:Araport11)	protein_coding	24.1014	-2.0318	0.58673	-3.46293	0.000534327	0.00172165
AT1G22500	Gene encodes a putative C3HC4-type RING zinc finger factor. it is induced in response to light and ascorbate stimulus.	protein_coding	1160.23	-0.596668	0.199969	-2.98381	0.00284685	0.00776593
AT1G22620	SAC domain phosphoinositide (3,5)P2 phosphatase. Colocalized with a Golgi Marker. Required for normal cell morphogenesis, cell wall synthesis, and actin organization.	protein_coding	613.168	-0.95378	0.122884	-7.76166	8.38275e-15	1.38419e-13
AT1G22640	MYB-type transcription factor (MYB3) that represses phenylpropanoid biosynthesis gene expression	protein_coding	297.441	-0.540748	0.18481	-2.92596	0.00343391	0.00917928
AT1G22700	Encodes a TPR protein with homology to Ycf37 from Synechocystis that is localized to the thylakoid membrane and is involved in photosystem I biogenesis.	protein_coding	454.496	-0.501224	0.12722	-3.93981	8.15464e-05	0.00031373
AT1G22710	Encodes for a high-affinity transporter essential for phloem loading and long-distance transport. A major sucrose transporter, AtSUC2 can also transport a wide range of physiological and synthetic glucose conjugates with both &#945;- or &#946;-linkage.	protein_coding	1340.32	-2.00395	0.189658	-10.5661	4.27702e-26	2.05889e-24
AT1G22740	GTP-binding protein Rab7	protein_coding	180.046	-0.979439	0.220749	-4.43689	9.12668e-06	4.21575e-05
AT1G22750	transmembrane protein;(source:Araport11)	protein_coding	578.315	-0.670396	0.14108	-4.75189	2.01521e-06	1.04339e-05
AT1G22870	One of two paralogs in Arabidopsis.Loss of both SCYL2B and SCYL2A results in severe growth defects.	protein_coding	226.387	-0.816096	0.16909	-4.82641	1.39017e-06	7.37804e-06
AT1G22910	RNA-binding (RRM/RBD/RNP motifs) family protein;(source:Araport11)	protein_coding	467.733	-1.10715	0.198701	-5.57194	2.51915e-08	1.77162e-07
AT1G22930	T-complex protein 11;(source:Araport11)	protein_coding	3247.4	-0.681722	0.100989	-6.75047	1.47365e-11	1.65468e-10
AT1G22985	encodes a member of the ERF (ethylene response factor) subfamily B-5 of ERF/AP2 transcription factor family. The protein contains one AP2 domain. There are 7 members in this subfamily.	protein_coding	124.151	-0.81728	0.222593	-3.67163	0.00024101	0.000838854
AT1G23090	Encodes AST91 mRNA for sulfate transporter.	protein_coding	13.3317	-3.59663	0.916107	-3.92599	8.63737e-05	0.000330121
AT1G23120	Polyketide cyclase/dehydrase and lipid transport superfamily protein;(source:Araport11)	protein_coding	442.816	-0.803123	0.141173	-5.68893	1.2784e-08	9.38123e-08
AT1G23310	Identified by cloning the gene that corresponded to a purified protein having glyoxylate aminotransferase activity. Localized to the peroxisome and thought to be involved in photorespiration/ metabolic salvage pathway.	protein_coding	1933.92	-0.842822	0.143057	-5.89153	3.82632e-09	3.03746e-08
AT1G23390	A kelch domain-containing F-box protein. Its N terminus contains a typical F-box motif but its C-terminal domain only consists of one predicted kelch motif. Predicted to be stu Interacts with chalcone synthase CHS to mediate CHS ubiquitination and degradation.	protein_coding	1166.78	-1.32132	0.190341	-6.94186	3.86983e-12	4.68381e-11
AT1G23400	Promotes the splicing of chloroplast group II introns.	protein_coding	271.11	-0.79078	0.190039	-4.16114	3.16664e-05	0.000132316
AT1G23440	Peptidase C15, pyroglutamyl peptidase I-like protein;(source:Araport11)	protein_coding	1831.17	-0.775169	0.112395	-6.89685	5.31679e-12	6.32343e-11
AT1G23530	transmembrane protein;(source:Araport11)	protein_coding	275.879	-0.803458	0.180436	-4.45286	8.47336e-06	3.93818e-05
AT1G23710	hypothetical protein (DUF1645);(source:Araport11)	protein_coding	492.949	-1.42406	0.139307	-10.2225	1.57287e-24	6.44047e-23
AT1G23760	Encodes aromatic rich glycoprotein JP630.	protein_coding	210.103	-2.70422	0.179697	-15.0488	3.51551e-51	8.35794e-49
AT1G23800	Encodes a mitochondrial aldehyde dehydrogenase; nuclear gene for mitochondrial product.	protein_coding	1595.04	-1.04696	0.138426	-7.56329	3.92994e-14	5.95729e-13
AT1G23850	transmembrane protein;(source:Araport11)	protein_coding	398.917	-0.672073	0.160183	-4.19566	2.72077e-05	0.000115194
AT1G23860	Encodes a 9G8-like serine-arginine rich (SR) protein that interacts in vivo with U1-70K, a U1 small nuclear ribonucleoprotein 70-kDa protein that is involved in nuclear precursor mRNA processing. Barta et al (2010) have proposed a nomenclature for Serine/Arginine-Rich Protein Splicing Factors (SR proteins): Plant Cell. 2010, 22:2926.	protein_coding	736.065	-0.655064	0.123071	-5.32263	1.02278e-07	6.57191e-07
AT1G23870	Encodes an enzyme putatively involved in trehalose biosynthesis. The protein has a trehalose synthase (TPS)-like domain that may or may not be active as well as a trehalose phosphatase (TPP)-like domain. The mRNA is cell-to-cell mobile.	protein_coding	1563.84	-1.88855	0.171154	-11.0342	2.61279e-28	1.43574e-26
AT1G24030	Protein kinase superfamily protein;(source:Araport11)	protein_coding	113.882	-1.41165	0.283289	-4.98309	6.2576e-07	3.52334e-06
AT1G24130	Transducin/WD40 repeat-like superfamily protein;(source:Araport11)	protein_coding	37.2072	-2.13807	0.400601	-5.33715	9.44167e-08	6.10846e-07
AT1G24190	Enhances AtERF7-mediated transcriptional repression. RNAi lines show ABA hypersensitivity. Interacts with ERF7 and HDA19.	protein_coding	945.752	-0.598132	0.116186	-5.14806	2.63189e-07	1.58001e-06
AT1G24340	A locus involved in embryogenesis. Mutations in this locus result in embryo lethality. The mRNA is cell-to-cell mobile.	protein_coding	667.637	-0.758829	0.166012	-4.57093	4.85575e-06	2.36287e-05
AT1G24560	Effector molecule of the plant-unique RAB5, ARA6. Acts in the vacuolar/endocytic trafficking pathway with canonical RAB5 and SYP. Promotes recruitment of VSP9a onto the endosome, which is required for efficient RAB5 activation. Colocalizes with RAB5 on endosomes, where it coordinates transport with canonical RAB5.	protein_coding	943.457	-0.744047	0.128948	-5.77012	7.92166e-09	6.03159e-08
AT1G25390	Protein kinase superfamily protein;(source:Araport11)	protein_coding	341.779	-0.923026	0.210568	-4.3835	1.16789e-05	5.30008e-05
AT1G25440	B-box type zinc finger protein with CCT domain-containing protein;(source:Araport11)	protein_coding	285.754	-1.87114	0.274364	-6.81992	9.10893e-12	1.04649e-10
AT1G25520	Uncharacterized protein family (UPF0016);(source:Araport11)	protein_coding	744.897	-1.04051	0.137294	-7.57874	3.48934e-14	5.35913e-13
AT1G25530	Transmembrane amino acid transporter family protein;(source:Araport11)	protein_coding	1809.96	-0.579312	0.199878	-2.89832	0.00375162	0.00993398
AT1G25540	Encodes a nuclear protein that acts in a phyB pathway (but downstream of phyB) and induces flowering in response to suboptimal light conditions. PFT1 promotes flowering in CO dependent and independent pathways and integrates several environmental stimuli, such as light quality and JA-dependent defenses. Mutants are hypo-responsive to far-red and hyper-responsive to red light and flower late under…	protein_coding	464.617	-0.583305	0.136874	-4.26162	2.02948e-05	8.82838e-05
AT1G25560	Encodes a member of the RAV transcription factor family that contains AP2 and B3 binding domains. Involved in the regulation of flowering under long days. Loss of function results in early flowering. Overexpression causes late flowering and repression of expression of FT. Novel transcriptional regulator involved in ethylene signaling. Promoter bound by EIN3. EDF1 in turn, binds to promoter elemen…	protein_coding	607.925	-1.07501	0.176748	-6.08215	1.18584e-09	1.02065e-08
AT1G26180	membrane protein;(source:Araport11)	protein_coding	106.611	-0.750118	0.233118	-3.21777	0.00129192	0.00383397
AT1G26440	uptake assays in yeast mutants indicated this splice variant is a cellular importer for allantoin, uracil and xanthine	protein_coding	1196.53	-1.19795	0.122733	-9.76065	1.66085e-22	5.77555e-21
AT1G26620	T-box transcription factor, putative (DUF863);(source:Araport11)	protein_coding	378.667	-0.951794	0.197957	-4.80809	1.52383e-06	8.03977e-06
AT1G26665	Mediator complex, subunit Med10;(source:Araport11)	protein_coding	1723.17	-0.737446	0.189516	-3.89121	9.97436e-05	0.000377445
AT1G26670	member of VTI1 Gene Family. Normally localizes to the transgolgi network and plasma membrane. A dominant mutation (zip1) alters the subcellular localization of VTI12 and suppresses loss of function mutation (zag1) of VTI11. Interacts with members of the SYP family. Involved in protein trafficking to protein storage vacuoles.	protein_coding	2496.63	-0.948462	0.130892	-7.24615	4.28784e-13	5.84566e-12
AT1G26800	MPSR1 is cytoplasmic E3 ligase that senses misfolded proteins independently of chaperones and targets those proteins for degradation via the 26S proteasome.	protein_coding	445.558	-2.18994	0.12953	-16.9068	4.01099e-64	1.69913e-61
AT1G27090	glycine-rich protein;(source:Araport11)	protein_coding	2228.05	-0.570326	0.103998	-5.48401	4.15794e-08	2.83844e-07
AT1G27130	Encodes glutathione transferase belonging to the tau class of GSTs. Naming convention according to Wagner et al. (2002). GSTU13 acts in the pathogen triggered pathway for indole glucosinolate metabolisms that involves also PENETRATION2 myrosinase. It is likely the enzyme that conjugates GSH with unstable indol-3-ylmethyl-ITCs formed upon PEN2-mediated IG hydrolysis, particularly in the branch of …	protein_coding	4248.17	-0.510445	0.0894377	-5.70727	1.148e-08	8.49929e-08
AT1G27170	transmembrane receptors / ATP binding protein;(source:Araport11)	protein_coding	235.985	-0.807128	0.191154	-4.2224	2.41713e-05	0.000103409
AT1G27180	disease resistance protein (TIR-NBS-LRR class);(source:Araport11)	protein_coding	162.699	-0.870325	0.182956	-4.75703	1.9646e-06	1.0199e-05
AT1G27210	ARM repeat superfamily protein;(source:Araport11)	protein_coding	545.361	-0.890471	0.125763	-7.08055	1.43582e-12	1.83406e-11
AT1G27290	transmembrane protein;(source:Araport11)	protein_coding	979.045	-1.23249	0.150151	-8.20834	2.24261e-16	4.38712e-15
AT1G27380	encodes a member of a novel protein family that contains contain a CRIB (for Cdc42/Rac-interactive binding) motif required for their specific interaction with GTP-bound Rop1 (plant-specific Rho GTPase). Interacts with Rop1 and is involved in pollen tube growth and function. Protein most similar to RIC4 (family subgroup V). Gene is expressed in all tissues examined.	protein_coding	40.9089	-2.14506	0.51661	-4.15218	3.29317e-05	0.000137038
AT1G27440	IRX10 was identified as MUCI69 in a reverse genetic screen for MUCILAGE-RELATED genes. Mutations in this gene did not disrupt mucilage properties, likely due to the presence of the functionally redundant IRX10-L.	protein_coding	259.754	-1.011	0.177635	-5.69145	1.25968e-08	9.25847e-08
AT1G27470	transducin family protein / WD-40 repeat family protein;(source:Araport11)	protein_coding	683.912	-0.592536	0.128522	-4.61039	4.01922e-06	1.98356e-05
AT1G27500	Tetratricopeptide repeat (TPR)-like superfamily protein;(source:Araport11)	protein_coding	170.899	-0.646748	0.190329	-3.39805	0.000678677	0.0021374
AT1G27510	Encodes one of the two plastid proteins EXECUTER (EX1, AT4G33630) and EX2 (AT1G27510). Mediates singlet oxygen induced programmed cell death.	protein_coding	804.297	-1.08792	0.0975353	-11.1542	6.83351e-29	3.92153e-27
AT1G27520	Glycosyl hydrolase family 47 protein;(source:Araport11)	protein_coding	630.668	-0.785531	0.111826	-7.02455	2.14756e-12	2.693e-11
AT1G27650	U2 auxiliary factor small subunit. The atU2AF35a protein and its homolog, atU2AF35b, contain most of the conserved domains of hsU2AF35, including the psiRRM, one RS domain, two zinc fingers, and the two regions for interacting with U2AF large subunit. Both proteins lack the stretch of glycines present in human U2AF35. The sequences are overall 83% identical, and each Arabidopsis homolog shows app…	protein_coding	1476.08	-0.953249	0.133105	-7.16164	7.97195e-13	1.04937e-11
AT1G27660	basic helix-loop-helix (bHLH) DNA-binding superfamily protein;(source:Araport11)	protein_coding	524.29	-2.248	0.377304	-5.95808	2.55223e-09	2.07845e-08
AT1G27670	transmembrane protein;(source:Araport11)	protein_coding	129.224	-0.809806	0.227203	-3.56424	0.000364908	0.00122085
AT1G27752	Ubiquitin system component Cue protein;(source:Araport11)	protein_coding	697.609	-0.825081	0.12627	-6.53427	6.39203e-11	6.57518e-10
AT1G27921	Natural antisense transcript overlaps with AT1G27920;(source:Araport11)	antisense_long_noncoding_rna	380.452	-0.604503	0.167968	-3.59892	0.000319548	0.00108253
AT1G28190	hypothetical protein;(source:Araport11)	protein_coding	129.889	-1.18952	0.293388	-4.05442	5.02594e-05	0.000201409
AT1G28260	Telomerase activating protein Est1;(source:Araport11)	protein_coding	361.641	-1.17702	0.145112	-8.11115	5.01434e-16	9.53707e-15
AT1G28320	Mutants in this gene are defective in the processing of pre-glyoxysomal malate dehydrogenase (pre-gMDH) to gMDH.	protein_coding	560.974	-0.564257	0.140569	-4.01409	5.96768e-05	0.000235264
AT1G28330	dormancy-associated protein (DRM1)	protein_coding	8284.76	-2.49698	0.356569	-7.00279	2.50921e-12	3.11632e-11
AT1G28380	This gene is predicted to encode a protein involved in negatively regulating salicylic acid-related defense responses and cell death programs. nsl1 mutants develop necrotic lesions spontaneously and show other features of a defense response, such as higher levels of SA and disease resistance-related transcripts, in the absence of a biotic stimulus. The NSL1 protein is predicted to have a MACPF do…	protein_coding	649.223	-0.752694	0.119047	-6.32264	2.57128e-10	2.43331e-09
AT1G28440	HAESA-like 1;(source:Araport11)	protein_coding	1980.05	-0.517867	0.119655	-4.328	1.50468e-05	6.70061e-05
AT1G28480	Encodes GRX480, a member of the glutaredoxin family that regulates protein redox state. GRX480 interacts with TGA factors and suppresses JA-responsive PDF1.2 transcription. GRX480 transcription is SA-inducible and requires NPR1. Maybe involved in SA/JA cross-talk. It has also been shown to interact with the transcription factor TGA2 and suppress ORA59 promoter activity.	protein_coding	30.0954	-1.9359	0.407827	-4.74688	2.06578e-06	1.06815e-05
AT1G28660	GDSL-motif esterase/acyltransferase/lipase. Enzyme group with broad substrate specificity that may catalyze acyltransfer or hydrolase reactions with lipid and non-lipid substrates.	protein_coding	22.9601	-1.69499	0.526728	-3.21795	0.00129109	0.00383198
AT1G28960	Encodes a ppGpp pyrophosphohydrolase.	protein_coding	833.283	-0.507107	0.130509	-3.8856	0.000102076	0.000385145
AT1G29070	Ribosomal protein L34;(source:Araport11)	protein_coding	364.315	-1.08956	0.161119	-6.76243	1.35692e-11	1.53025e-10
AT1G29200	O-fucosyltransferase family protein;(source:Araport11)	protein_coding	30.2909	-1.98611	0.645589	-3.07643	0.00209493	0.00589846
AT1G29260	Encodes the peroxisomal targeting signal type 2 receptor that facilitates peroxisomal protein translocation. It recognizes proteins with the PTS2 consensus sequence (RLX5HL or a variant) within the first 30 or so amino acids. RNAi experiments suggest that PEX7 is necessary for the maintenance of glyoxysomal but not leaf peroxisomal function. The mRNA is cell-to-cell mobile.	protein_coding	524.688	-0.862991	0.120221	-7.17835	7.05577e-13	9.36175e-12
AT1G29280	member of WRKY Transcription Factor; Group II-e The mRNA is cell-to-cell mobile.	protein_coding	2677.64	-0.831596	0.151705	-5.48167	4.21318e-08	2.87362e-07
AT1G29330	Encodes a protein similar in sequence to animal and yeast endoplasmic reticulum retention signal receptor. This protein can functionally complement the yeast homologue. Transcript is detected in flower buds, stems, root, and leaves.	protein_coding	347.286	-0.693074	0.157814	-4.39172	1.12456e-05	5.11541e-05
AT1G29340	Encodes a protein containing a UND, a U-box, and an ARM domain. This protein has E3 ubiquitin ligase activity. It is required for cell death and full resistance specified by Arabidopsis RPM1 and RPS4 resistance proteins against Pseudomonas syringae pv tomato. The mRNA is cell-to-cell mobile.	protein_coding	704.16	-0.924801	0.153529	-6.02364	1.70542e-09	1.4293e-08
AT1G29350	RNA polymerase II degradation factor-like protein (DUF1296);(source:Araport11)	protein_coding	480.963	-0.847933	0.123302	-6.87688	6.11796e-12	7.22099e-11
AT1G29357	Natural antisense transcript overlaps with AT1G29355;(source:Araport11)	antisense_long_noncoding_rna	446.474	-0.681032	0.169136	-4.02652	5.66076e-05	0.000224303
AT1G29370	RNA polymerase II degradation factor-like protein (DUF1296);(source:Araport11)	protein_coding	463.052	-1.02598	0.148464	-6.91066	4.82401e-12	5.7846e-11
AT1G29600	Zinc finger C-x8-C-x5-C-x3-H type family protein;(source:Araport11)	protein_coding	17.4196	-2.02878	0.479696	-4.2293	2.34422e-05	0.000100641
AT1G29640	senescence regulator (Protein of unknown function, DUF584);(source:Araport11)	protein_coding	282.459	-1.01847	0.236212	-4.31169	1.62009e-05	7.16797e-05
AT1G29760	Membrane protein involved in lipid droplet biogenesis primarily in pollen.	protein_coding	458.095	-0.733671	0.11757	-6.24029	4.36747e-10	4.00148e-09
AT1G29920	Encodes lhcb1.1 a component of the LHCIIb light harvesting complex associated with photosystem II.	protein_coding	630.271	-2.36991	0.545323	-4.34589	1.38711e-05	6.2079e-05
AT1G29930	Subunit of light-harvesting complex II (LHCII),which absorbs light and transfers energy to the photosynthetic reaction center. The mRNA is cell-to-cell mobile.	protein_coding	32560	-2.69423	0.230953	-11.6657	1.90785e-31	1.35109e-29
AT1G29970	60S ribosomal protein L18A-1;(source:Araport11)	protein_coding	872.297	-1.33519	0.132251	-10.0959	5.75962e-24	2.25535e-22
AT1G30130	DUF1365 family protein;(source:Araport11)	protein_coding	748.042	-0.986862	0.186889	-5.28048	1.28845e-07	8.13099e-07
AT1G30200	F-box family protein;(source:Araport11)	protein_coding	935.02	-0.733624	0.097177	-7.54936	4.37414e-14	6.57929e-13
AT1G30230	Encodes a guanine nucleotide exchange factor that plays an important role in translation elongation. It is localized in the plasma membrane and cytosol. Mutants display ectopic lignin deposition as well as cell expansion defects	protein_coding	16841.7	-0.506344	0.123941	-4.08537	4.40064e-05	0.000178563
AT1G30280	Chaperone DnaJ-domain superfamily protein;(source:Araport11)	protein_coding	42.511	-1.80487	0.506551	-3.56306	0.000366556	0.00122567
AT1G30360	Early-responsive to dehydration stress protein (ERD4);(source:Araport11)	protein_coding	3462.44	-1.18962	0.242767	-4.90025	9.57133e-07	5.21521e-06
AT1G30370	Encodes a mitochondria-localized class III phospholipase A1 that plays a role in seed viability.	protein_coding	146.968	-0.973275	0.26149	-3.72204	0.000197619	0.000702627
AT1G30400	glutathione S-conjugate transporting ATPase (AtMRP1) mRNA. An ABCC-type arsenite-phytochelatin transporter. The expression of this gene is upregulated by herbicide safeners such as benoxacor and fenclorim.	protein_coding	4236.91	-1.33501	0.151866	-8.79068	1.48659e-18	3.58551e-17
AT1G30410	member of MRP subfamily	protein_coding	315.778	-1.08485	0.167937	-6.45985	1.04807e-10	1.04788e-09
AT1G30420	member of MRP subfamily	protein_coding	393.821	-0.556663	0.180298	-3.08746	0.00201874	0.00570879
AT1G30540	Actin-like ATPase superfamily protein;(source:Araport11)	protein_coding	230.118	-0.593199	0.170609	-3.47695	0.000507144	0.00164339
AT1G30755	elongation factor G, putative (DUF668);(source:Araport11)	protein_coding	525.462	-1.27031	0.112576	-11.284	1.57497e-29	9.58102e-28
AT1G30810	JMJ18 encodes a novel JmjC domain- containing histone H3K4 demethylase.	protein_coding	347.681	-0.686808	0.150316	-4.5691	4.89832e-06	2.38159e-05
AT1G30820	Cytidine triphosphate synthase.	protein_coding	1503.26	-1.02595	0.173563	-5.91111	3.39813e-09	2.72353e-08
AT1G30840	Member of a family of proteins related to PUP1, a purine transporter. May be involved in the transport of purine and purine derivatives such as cytokinins, across the plasma membrane.	protein_coding	608.857	-1.31472	0.197034	-6.67256	2.51371e-11	2.73422e-10
AT1G30900	VACUOLAR SORTING RECEPTOR 6;(source:Araport11)	protein_coding	561.995	-0.91292	0.123022	-7.42078	1.16429e-13	1.69225e-12
AT1G31040	ORE15 is a nuclear localized member of the PLATZ family of transcription factors. Based on over expression and loss of function phenotypes, ORE15 functions in regulation of leaf cell proliferation and senescence.	protein_coding	8.04361	-4.439	1.20668	-3.67869	0.000234434	0.000818658
AT1G31050	basic helix-loop-helix (bHLH) DNA-binding superfamily protein;(source:Araport11)	protein_coding	399.609	-2.18073	0.190257	-11.462	2.04707e-30	1.31753e-28
AT1G31120	potassium transporter	protein_coding	496.482	-1.24186	0.146215	-8.49339	2.00693e-17	4.34567e-16
AT1G31330	Encodes subunit F of photosystem I.	protein_coding	1878.19	-0.952567	0.201703	-4.72262	2.32823e-06	1.19405e-05
AT1G31470	Major facilitator superfamily protein;(source:Araport11)	protein_coding	126.815	-1.41988	0.274524	-5.17215	2.31422e-07	1.40049e-06
AT1G31540	Disease resistance protein (TIR-NBS-LRR class) family;(source:Araport11)	protein_coding	254.664	-1.04415	0.197404	-5.28943	1.22698e-07	7.76624e-07
AT1G31812	Acyl-CoA-binding protein. Bind acyl-CoA esters and protect acyl-CoAs from degradation by microsomal acyl-hydrolases.	protein_coding	8750.96	-0.665417	0.0975746	-6.81958	9.13087e-12	1.0485e-10
AT1G31885	NOD26-like intrinsic protein 3;(source:Araport11)	protein_coding	160.158	-1.06105	0.260095	-4.07948	4.51362e-05	0.000182733
AT1G31930	Encodes XLG3 (extra-large G protein 3) that shows significant similarity to the G protein alpha subunit in its C terminal region. Involved in the regulation of root morphological and growth responses.	protein_coding	848.387	-0.501095	0.136925	-3.65964	0.00025257	0.000874387
AT1G31935	Has been identified as a translated small open reading frame by ribosome profiling.	other_rna	341.589	-1.00106	0.261602	-3.82664	0.000129905	0.00047966
AT1G31940	cystic fibrosis transmembrane conductance regulator;(source:Araport11)	protein_coding	350.925	-0.625476	0.150033	-4.16893	3.06039e-05	0.000128199
AT1G32100	Encodes a pinoresinol reductase involved in lignan biosynthesis. Expressed strongly in roots and less strongly in stems. Shows specificity for pinoresinol and not lariciresinol.	protein_coding	644.367	-1.00306	0.214049	-4.68611	2.78442e-06	1.41092e-05
AT1G32230	Encodes a protein belonging to the (ADP-ribosyl)transferase domain-containing subfamily of WWE protein-protein interaction domain protein family. Superoxide radicals are necessary and sufficient to propagate cell death or lesion formation in rcd1 mutants. Without stress treatment, RCD1 is localized in the nucleus. Under high salt or oxidative stress, RCD1 is found not only in the nucleus but also…	protein_coding	5701.22	-0.873647	0.082431	-10.5985	3.0272e-26	1.47246e-24
AT1G32450	Transmembrane nitrate transporter. Involved in xylem transport of nitrate from root to shoot. Induced in response to high and low concentrations of nitrate. Not involved in nitrate uptake. Expressed in root pericycle cells under the control of MYB59. Also functions as a proton-coupled H+/K+ antiporter for K+ loading into the xylem.	protein_coding	16900.3	-3.53691	0.224285	-15.7697	5.02899e-56	1.48317e-53
AT1G32460	hypothetical protein;(source:Araport11)	protein_coding	1515.96	-0.803144	0.111448	-7.20648	5.74177e-13	7.71052e-12
AT1G32640	Encodes a MYC-related transcriptional activator with a typical DNA binding domain of a basic helix-loop-helix leucine zipper motif. Binds to an extended G-Box promoter motif and interacts with Jasmonate ZIM-domain proteins. MYC2 interacts with EIN3 and EIL1 to repress hook curvature and resistance to Botrytis cinera.Its transcription is induced by dehydration stress, ABA treatment and blue light …	protein_coding	1412.27	-0.790708	0.15556	-5.08298	3.71555e-07	2.18387e-06
AT1G32700	PLATZ transcription factor family protein;(source:Araport11)	protein_coding	1627.54	-1.52229	0.0837123	-18.1847	6.8194e-74	4.53958e-71
AT1G33050	hypothetical protein;(source:Araport11)	protein_coding	2125.72	-1.23903	0.106112	-11.6767	1.67638e-31	1.20179e-29
AT1G33110	MATE efflux family protein;(source:Araport11)	protein_coding	785.896	-0.509476	0.141068	-3.61156	0.00030436	0.00103553
AT1G33250	beta-1,3-n-acetylglucosaminyltransferase radical fringe protein, putative (DUF604);(source:Araport11)	protein_coding	464.843	-0.664131	0.1415	-4.69351	2.68554e-06	1.36319e-05
AT1G33290	P-loop containing nucleoside triphosphate hydrolases superfamily protein;(source:Araport11)	protein_coding	524.521	-0.825341	0.180659	-4.5685	4.91227e-06	2.38638e-05
AT1G33320	Pyridoxal phosphate (PLP)-dependent transferases superfamily protein;(source:Araport11)	protein_coding	15.3961	-2.40369	0.755732	-3.18061	0.00146964	0.00430219
AT1G33340	ENTH/ANTH/VHS superfamily protein;(source:Araport11)	protein_coding	118.038	-1.18404	0.35471	-3.33805	0.000843696	0.00259914
AT1G33680	KH domain-containing protein;(source:Araport11)	protein_coding	1130.52	-0.631435	0.114726	-5.50383	3.71621e-08	2.55863e-07
AT1G33700	Beta-glucosidase, GBA2 type family protein;(source:Araport11)	protein_coding	1063.53	-0.571152	0.128587	-4.44177	8.92231e-06	4.12888e-05
AT1G33970	IAN9 is a member of a small family of proteins. It's expression is repressed upon pathogen infection and loss of function mutants show increased resistance to bacterial pathogens.	protein_coding	886.844	-0.677338	0.1478	-4.58279	4.58806e-06	2.24433e-05
AT1G34047	Encodes a defensin-like (DEFL) family protein.	protein_coding	529.51	-3.21567	0.358606	-8.96714	3.04304e-19	7.8429e-18
AT1G34150	Pseudouridine synthase family protein;(source:Araport11)	protein_coding	455.667	-0.570153	0.147987	-3.85274	0.000116805	0.000435223
AT1G34220	Regulator of Vps4 activity in the MVB pathway protein;(source:Araport11)	protein_coding	521.153	-0.839621	0.138758	-6.05098	1.43964e-09	1.22327e-08
AT1G34300	lectin protein kinase family protein;(source:Araport11)	protein_coding	1023.94	-0.846843	0.12695	-6.67068	2.54613e-11	2.76819e-10
AT1G34315	transmembrane protein;(source:Araport11)	protein_coding	250.869	-1.19644	0.174774	-6.84564	7.61353e-12	8.85168e-11
AT1G34370	Encodes a putative nuclear Cys(2)His(2)-type zinc finger protein involved in H+ and Al3+ rhizotoxicity. In mutants exposed to aluminum stress, there is no induction of AtALMT1, an malate transporter known to be involved in the mediation of aluminum toxicity. Cell wall of the mutant is unstable in low pH medium (pH 4.5) in low Ca solution. This would mediate Ca-alleviation of low pH stress through…	protein_coding	2361.62	-0.678144	0.0823351	-8.23639	1.77483e-16	3.51034e-15
AT1G34630	transmembrane protein;(source:Araport11)	protein_coding	525.568	-1.39653	0.149174	-9.36175	7.84241e-21	2.34859e-19
AT1G34760	Encodes a 14-3-3 protein. Binds H+-ATPase in response to blue light.	protein_coding	70.0588	-0.985242	0.314662	-3.13111	0.00174146	0.00500978
AT1G35330	RING/U-box superfamily protein;(source:Araport11)	protein_coding	206.194	-0.702327	0.169516	-4.14313	3.42605e-05	0.000142085
AT1G35420	alpha/beta-Hydrolases superfamily protein;(source:Araport11)	protein_coding	396.567	-1.79929	0.246927	-7.28672	3.17595e-13	4.39149e-12
AT1G35580	CINV1 / A/N-InvG is an alkaline/neutral invertase that breaks sucrose down into fructose and glucose (GH100). The exact localization of CINV1 remains under investigation but there is evidence that fluorescently-tagged CINV1 localizes to the cytoplasm. atinvg mutants have reduced root growth, reduced invertase activity, and increased expression of antioxidant genes under basal conditions. The leve…	protein_coding	7141.98	-1.38768	0.0930163	-14.9186	2.49328e-50	5.6952e-48
AT1G35612	pseudogene of Ulp1 protease family protein	transposable_element_gene	742.008	-1.47298	0.170806	-8.62369	6.483e-18	1.47941e-16
AT1G35620	Encodes a protein disulfide isomerase-like (PDIL) protein, a member of a multigene family within the thioredoxin (TRX) superfamily. Unlike several other PDI family members, transcript levels for this gene are not up-regulated in response to three different chemical inducers of ER stress (dithiothreitol, beta-mercaptoethanol, and tunicamycin). However, the level of transcripts for this gene is sli…	protein_coding	1123.33	-0.615987	0.0957258	-6.43491	1.23547e-10	1.22178e-09
AT1G35625	RING/U-box superfamily protein;(source:Araport11)	protein_coding	36.5583	-1.89237	0.352626	-5.36651	8.02764e-08	5.24204e-07
AT1G35670	Encodes a Ca(2+)-dependent, calmodulin-independent protein kinase that is rapidly induced by drought and high-salt stress but not by low-temperature stress or heat stress. Positive regulator of ABA signaling. Phosphorylates ABA responsive transcription factors ABF1 and ABF4.	protein_coding	830.843	-0.690769	0.115913	-5.95938	2.53192e-09	2.06407e-08
AT1G36050	Endoplasmic reticulum vesicle transporter protein;(source:Araport11)	protein_coding	1402.96	-0.594835	0.0891985	-6.66866	2.58144e-11	2.80005e-10
AT1G36070	Transducin/WD40 repeat-like superfamily protein;(source:Araport11)	protein_coding	515.625	-0.628898	0.163162	-3.85445	0.000115991	0.000432673
AT1G36160	Encodes acetyl-CoA carboxylase. Mutant displays uncoordinated cell divisions which are enhanced by cytokinins. Mutant also has aberrant organization of the apical region in the embryo and abnormal root and shoot development and is deficient in freezing tolerance after cold acclimation. Essential for very long chain fatty acid elongation. The mRNA is cell-to-cell mobile.	protein_coding	2289.32	-0.544435	0.147847	-3.68242	0.000231034	0.000808237
AT1G36380	transmembrane protein;(source:Araport11)	protein_coding	292.966	-0.700692	0.164937	-4.24825	2.15451e-05	9.33048e-05
AT1G36675	glycine-rich protein;(source:Araport11)	protein_coding	4.96341	-3.89209	1.26308	-3.08142	0.00206014	0.00581174
AT1G36980	transmembrane 50A-like protein;(source:Araport11)	protein_coding	1875.64	-0.900182	0.0996761	-9.03107	1.69999e-19	4.47549e-18
AT1G42470	Patched family protein;(source:Araport11)	protein_coding	642.569	-0.658301	0.143851	-4.57626	4.73364e-06	2.30972e-05
AT1G42540	member of Putative ligand-gated ion channel subunit family	protein_coding	319.914	-0.617097	0.142603	-4.32739	1.50886e-05	6.71666e-05
AT1G42550	Encodes a plant-specific protein of unknown function that appears to be conserved among angiosperms. The mRNA is cell-to-cell mobile.	protein_coding	105.269	-2.45009	0.476311	-5.14387	2.69132e-07	1.61403e-06
AT1G42970	Encodes chloroplast localized glyceraldehyde-3-phosphate dehydrogenase that can use both NADH and NADPH to reduce 1,3-diphosphate glycerate. It forms A2B2 heterotetramers with GapA forms of the GADPH enzyme. These complexes are active in the light under reducing conditions, but show reduced NADPH-dependent activity in response to oxidized thioredoxins and increased NAD(H)/NADP(H) ratios due to th…	protein_coding	1424.32	-0.811238	0.206485	-3.9288	8.53714e-05	0.000326505
AT1G43245	SET domain-containing protein;(source:Araport11)	protein_coding	164.778	-1.26432	0.18492	-6.83713	8.07967e-12	9.36558e-11
AT1G43580	Sphingomyelin synthetase family protein;(source:Araport11)	protein_coding	1000.69	-0.534359	0.100026	-5.34219	9.18314e-08	5.95154e-07
AT1G43650	nodulin MtN21-like transporter family protein	protein_coding	276.566	-1.44309	0.262761	-5.49203	3.97349e-08	2.72529e-07
AT1G43700	Encodes a VirE2-interacting protein. VIP1 mediates nuclear translocation of VirE2 via its amino half, and interacts with histone H2A via it carboxyl half. Involved in osmosensory response. The mRNA is cell-to-cell mobile.	protein_coding	1503.89	-0.716973	0.111142	-6.45098	1.11128e-10	1.10506e-09
AT1G43790	tracheary element differentiation-related 6;(source:Araport11)	protein_coding	1378.37	-1.89776	0.242229	-7.83455	4.70513e-15	7.98432e-14
AT1G44160	HSP40/DnaJ peptide-binding protein;(source:Araport11)	protein_coding	753.561	-1.05511	0.192294	-5.48695	4.08925e-08	2.79482e-07
AT1G44770	elongation factor;(source:Araport11)	protein_coding	1632.04	-1.19956	0.0955268	-12.5573	3.62413e-36	3.68728e-34
AT1G45015	MD-2-related lipid recognition domain-containing protein;(source:Araport11)	protein_coding	123.675	-1.38012	0.232951	-5.92453	3.13189e-09	2.51881e-08
AT1G45163	transmembrane protein;(source:Araport11)	protein_coding	86.7826	-1.13421	0.363123	-3.12348	0.00178725	0.00512507
AT1G45976	S-ribonuclease binding protein 1;(source:Araport11)	protein_coding	953.669	-0.790576	0.103657	-7.62687	2.40521e-14	3.77622e-13
AT1G46554	other_RNA;(source:Araport11)	other_rna	201.145	-1.42349	0.182366	-7.80567	5.91885e-15	9.90685e-14
AT1G46768	encodes a member of the DREB subfamily A-5 of ERF/AP2 transcription factor family (RAP2.1). The protein contains one AP2 domain. There are 16 members in this subfamily including RAP2.9 and RAP2.10.	protein_coding	100.022	-2.29388	0.307131	-7.46871	8.09825e-14	1.19418e-12
AT1G47056	Encodes an F-box protein. Based on genetic analysis appears to be functionally redundant with VFB2,3, and 4. When expression of all 4 genes is reduced plants show defects in growth and reduced expression of auxin response genes.	protein_coding	321.488	-0.704293	0.174035	-4.04685	5.19114e-05	0.000207316
AT1G47128	cysteine proteinase precursor-like protein/ dehydration stress-responsive gene (RD21). Has been shown to have peptide ligase activity and protease activity in vitro. RD21 is involved in immunity to the necrotrophic fungal pathogen Botrytis cinerea.Activity detected in root, leaf, flower and cell culture.	protein_coding	11311.4	-0.698779	0.104687	-6.67493	2.47345e-11	2.69672e-10
AT1G47290	Encodes an enzyme with 3&#946;-hydroxysteroid dehydrogenase/C4-decarboxylase activity <i>in vitro</i>. The activity of the enzyme was determined using microsomal extracts of yeast overexpressing the <i>Arabidopsis</i> gene. Cytosolic fractions failed to be associated to the activity, leading to the speculation that the enzyme is membrane-bound.	protein_coding	570.034	-0.714409	0.155055	-4.60744	4.07649e-06	2.01012e-05
AT1G47310	signal peptidase I;(source:Araport11)	protein_coding	685.671	-0.516202	0.116607	-4.42685	9.56181e-06	4.40278e-05
AT1G47330	methyltransferase, putative (DUF21);(source:Araport11)	protein_coding	561.088	-0.506118	0.132331	-3.82463	0.00013097	0.000483209
AT1G47530	MATE efflux family protein;(source:Araport11)	protein_coding	1000.02	-0.82843	0.155145	-5.33971	9.30933e-08	6.02997e-07
AT1G47603	Member of a family of proteins related to PUP1, a purine transporter. May be involved in the transport of purine and purine derivatives such as cytokinins, across the plasma membrane.	protein_coding	36.364	-3.46918	0.525765	-6.59835	4.15758e-11	4.38293e-10
AT1G47655	Dof-type zinc finger DNA-binding family protein;(source:Araport11)	protein_coding	121.797	-1.11777	0.276567	-4.04159	5.30908e-05	0.000211519
AT1G48300	Cytosolic iron-sulfur protein with a [2Fe-2S] cluster which synthesizes triacylglycerol (DGAT activity).	protein_coding	10447.4	-1.44436	0.10644	-13.5697	6.05401e-42	8.49712e-40
AT1G48430	Dihydroxyacetone kinase;(source:Araport11)	protein_coding	1093.67	-0.790461	0.0882295	-8.95914	3.27226e-19	8.39653e-18
AT1G48450	alanine-tRNA ligase, putative (DUF760);(source:Araport11)	protein_coding	1129.35	-1.18146	0.106057	-11.1398	8.02884e-29	4.59617e-27
AT1G48490	Protein kinase superfamily protein;(source:Araport11)	protein_coding	1185.39	-0.962287	0.103061	-9.33703	9.90745e-21	2.94056e-19
AT1G48550	VPS26C is a component of a retromer complex, it is involved in endosome to lysosome protein transport and root hair growth.	protein_coding	242.801	-0.91169	0.192541	-4.73505	2.19004e-06	1.12739e-05
AT1G48698	Potential natural antisense gene, locus overlaps with AT1G48700	antisense_long_noncoding_rna	30.2488	-1.24799	0.394782	-3.16122	0.00157108	0.00456587
AT1G48790	associated molecule with the SH3 domain of STAM 1;(source:Araport11)	protein_coding	1104.72	-0.753009	0.12953	-5.81341	6.12119e-09	4.73341e-08
AT1G48840	Plant protein of unknown function (DUF639);(source:TAIR10)	protein_coding	438.926	-0.614774	0.143572	-4.28199	1.85231e-05	8.12826e-05
AT1G48970	NagB/RpiA/CoA transferase-like superfamily protein;(source:Araport11)	protein_coding	273.67	-0.511786	0.147366	-3.47288	0.000514904	0.00166529
AT1G49032	hypothetical protein;(source:Araport11)	protein_coding	621.657	-1.35595	0.206956	-6.55187	5.68202e-11	5.88118e-10
AT1G49050	Encodes a member of the aspartyl protease family. Interacts with BAGP1 and BAG6 and appears to be required for cleavage of BAG6 as BAG6 is not cleaved in APCB1 mutant backgrounds.	protein_coding	794.26	-0.752008	0.109031	-6.89718	5.30455e-12	6.31209e-11
AT1G49180	protein kinase family protein;(source:Araport11)	protein_coding	245.759	-0.585656	0.166807	-3.51098	0.000446458	0.00146322
AT1G49200	RING/U-box superfamily protein;(source:Araport11)	protein_coding	64.012	-2.24198	0.466483	-4.80614	1.53875e-06	8.11485e-06
AT1G49210	RING/U-box superfamily protein;(source:Araport11)	protein_coding	19.3728	-2.97648	1.02119	-2.91472	0.00356012	0.00949053
AT1G49240	Member of a subclass of actins composed of ACT2 and ACT8. Its mRNA is strongly expressed in strongly expressed in leaves, roots, stems, flowers, pollen, and siliques. However, protein expression, assayed by a ACT8:GUS fusion reporter, is very low in pollen.	protein_coding	13019.3	-1.55219	0.144891	-10.7128	8.86611e-27	4.46159e-25
AT1G49310	transmembrane protein;(source:Araport11)	protein_coding	785.999	-1.52989	0.155052	-9.86698	5.78835e-23	2.10723e-21
AT1G49450	Transducin/WD40 repeat-like superfamily protein;(source:Araport11)	protein_coding	66.2995	-2.45579	0.32317	-7.59907	2.98276e-14	4.64231e-13
AT1G49470	transmembrane epididymal protein (DUF716);(source:Araport11)	protein_coding	206.508	-2.01877	0.299643	-6.73723	1.61431e-11	1.80479e-10
AT1G49500	transcription initiation factor TFIID subunit 1b-like protein;(source:Araport11)	protein_coding	977.786	-0.744243	0.166257	-4.47648	7.58849e-06	3.5646e-05
AT1G49580	Calcium-dependent protein kinase (CDPK) family protein;(source:Araport11)	protein_coding	839.494	-1.52663	0.1162	-13.138	1.99507e-39	2.45942e-37
AT1G49600	RNA-binding protein 47A;(source:Araport11)	protein_coding	2303	-0.705848	0.101037	-6.98602	2.82786e-12	3.49715e-11
AT1G49840	glutamyl-tRNA (Gln) amidotransferase subunit A (DUF620);(source:Araport11)	protein_coding	242.567	-0.894531	0.200885	-4.45294	8.47019e-06	3.93749e-05
AT1G49850	RING/U-box superfamily protein;(source:Araport11)	protein_coding	495.611	-0.745289	0.13975	-5.333	9.66027e-08	6.23473e-07
AT1G49975	photosystem I reaction center subunit N;(source:Araport11)	protein_coding	52.0375	-3.20627	0.808227	-3.96704	7.27705e-05	0.000282345
AT1G50020	tubulin alpha-6 chain;(source:Araport11)	protein_coding	295.576	-0.594933	0.155865	-3.81699	0.000135092	0.000497477
AT1G50200	Alanyl-tRNA synthetase;(source:Araport11)	protein_coding	4037.69	-0.573958	0.0909825	-6.30844	2.81853e-10	2.65544e-09
AT1G50250	encodes an FTSH protease that is localized to the chloroplast. Involved in the D1 repair cycle of Photosystem II. FtsH1 and FtsH5 are interchangeable in thylakoid membranes.	protein_coding	578.094	-0.746506	0.201794	-3.69934	0.00021616	0.000762153
AT1G50290	hypothetical protein;(source:Araport11)	protein_coding	58.4644	-1.23825	0.283575	-4.36658	1.26207e-05	5.69203e-05
AT1G50310	Sucrose transporter, expressed in pollen tubes.	protein_coding	4.85308	-4.26335	1.38585	-3.07635	0.00209553	0.00589943
AT1G50480	10-formyltetrahydrofolate synthetase (THFS) mRNA, complete The mRNA is cell-to-cell mobile.	protein_coding	5829.08	-0.981185	0.131892	-7.43929	1.01226e-13	1.47959e-12
AT1G50520	member of CYP705A The mRNA is cell-to-cell mobile.	protein_coding	304.137	-0.847802	0.176061	-4.81538	1.4692e-06	7.77093e-06
AT1G50560	member of CYP705A	protein_coding	497.297	-1.07234	0.178484	-6.00806	1.87757e-09	1.56067e-08
AT1G50600	Encodes a scarecrow-like protein (SCL5). Member of GRAS gene family.	protein_coding	1059.73	-1.0039	0.105564	-9.50992	1.90816e-21	6.06524e-20
AT1G50630	extracellular ligand-gated ion channel protein (DUF3537);(source:Araport11)	protein_coding	366.685	-1.01792	0.153823	-6.61748	3.65373e-11	3.87475e-10
AT1G50640	encodes a member of the ERF (ethylene response factor) subfamily B-1 of ERF/AP2 transcription factor family (ATERF-3). The protein contains one AP2 domain. There are 15 members in this subfamily including ATERF-3, ATERF-4, ATERF-7, and leafy petiole.	protein_coding	1095.3	-0.521867	0.0914182	-5.70857	1.13927e-08	8.44537e-08
AT1G50900	Encodes GDC1 (Grana Deficient Chloroplast 1), an ankyrin domain containing protein required fro chloroplast thylakoid grana formation. The mRNA is cell-to-cell mobile.	protein_coding	286.459	-1.41468	0.252537	-5.60188	2.12038e-08	1.50676e-07
AT1G51140	Encodes a basic helix-loop-helix-type transcription factor involved in photoperiodism flowering. Binds to the E-box cis-element in the CONSTANS (CO) promoter to regulate flowering. Interacts with CFL1 and along with CFLAP2 negatively regulates cuticle development. Binds to the potassium channel gene KAT1 as a dimer. The DNA-binding capacity is inhibited in response to ABA through phosphorylation-…	protein_coding	675.346	-1.11593	0.178449	-6.25346	4.01451e-10	3.70285e-09
AT1G51200	A20/AN1-like zinc finger family protein;(source:Araport11)	protein_coding	8681.14	-0.984078	0.104803	-9.38981	6.01097e-21	1.82832e-19
AT1G51270	vesicle-associated protein 1-4;(source:Araport11)	protein_coding	259.964	-1.12194	0.185318	-6.05413	1.41178e-09	1.20091e-08
AT1G51360	Involved in defense against fungal pathogens and located in cytosol.	protein_coding	273.454	-0.995974	0.182905	-5.4453	5.17194e-08	3.47265e-07
AT1G51400	Photosystem II 5 kD protein;(source:Araport11)	protein_coding	800.133	-1.35345	0.252863	-5.35249	8.67509e-08	5.63639e-07
AT1G51420	sucrose-phosphatase 1;(source:Araport11)	protein_coding	654.41	-0.595683	0.14368	-4.14591	3.38465e-05	0.000140594
AT1G51440	Encodes a lipase that hydrolyzes phosphatidylcholine, glycolipids as well as triacylglycerols.	protein_coding	113.922	-2.01786	0.61501	-3.28101	0.00103434	0.00312935
AT1G51480	disease resistance protein (CC-NBS-LRR class) family protein;(source:Araport11)	protein_coding	14.617	-2.76769	0.634872	-4.35945	1.30392e-05	5.86263e-05
AT1G51550	Kelch repeat-containing F-box family protein;(source:Araport11)	protein_coding	220.107	-0.875339	0.16556	-5.28714	1.24245e-07	7.85771e-07
AT1G51645	Natural antisense transcript overlaps with AT1G51640;(source:Araport11)	antisense_long_noncoding_rna	134.203	-0.818785	0.214469	-3.81772	0.000134688	0.000496142
AT1G51790	Leucine-rich repeat protein kinase family protein;(source:Araport11)	protein_coding	705.913	-0.674369	0.154973	-4.35152	1.35197e-05	6.06228e-05
AT1G51830	Leucine-rich repeat protein kinase family protein;(source:Araport11)	protein_coding	611.979	-0.916286	0.191408	-4.78707	1.69233e-06	8.88653e-06
AT1G51860	Leucine-rich repeat protein kinase family protein;(source:Araport11)	protein_coding	625.994	-1.03883	0.154583	-6.72017	1.81517e-11	2.02062e-10
AT1G51890	Leucine-rich repeat protein kinase family protein;(source:Araport11)	protein_coding	353.404	-1.41587	0.22036	-6.42526	1.31642e-10	1.29743e-09
AT1G51950	indole-3-acetic acid inducible 18;(source:Araport11)	protein_coding	391.408	-1.08973	0.15347	-7.10058	1.24238e-12	1.601e-11
AT1G52200	PLAC8 family protein;(source:Araport11)	protein_coding	3146.23	-1.2243	0.175426	-6.97898	2.97329e-12	3.66921e-11
AT1G52220	CURVATURE THYLAKOID protein;(source:Araport11)	protein_coding	488.311	-0.884132	0.268856	-3.2885	0.00100724	0.00305568
AT1G52342	hypothetical protein;(source:Araport11)	protein_coding	230.457	-1.69863	0.327133	-5.19248	2.07515e-07	1.26402e-06
AT1G52347	None;(source:Araport11)	other_rna	273.505	-0.922994	0.139004	-6.64004	3.13606e-11	3.3594e-10
AT1G52740	Encodes HTA9, a histone H2A protein. Loss of all H2A.Z (triple mutant with HTA8 and HTA11) results in a reduction in DNA methylation of transposons but not that of genes. Loss of H2A.Z causes misregulation of many genes involved in the response to developmental and environmental cues, and that these genes tend to have high levels of gene-body H2A.Z.	protein_coding	3196.67	-0.559765	0.0912826	-6.13222	8.66624e-10	7.62518e-09
AT1G52870	Peroxisomal membrane 22 kDa (Mpv17/PMP22) family protein;(source:Araport11)	protein_coding	314.863	-0.848138	0.135774	-6.24667	4.19285e-10	3.85704e-09
AT1G53163	membrane-associated kinase regulator;(source:Araport11)	protein_coding	24.4732	-1.9519	0.458061	-4.26123	2.03307e-05	8.84068e-05
AT1G53190	Encodes a RING-type E3 ligase that positively regulates CIN-like TCP activity to promote leaf development by mediating the degradation of the TCP repressor TIE1.	protein_coding	400.736	-0.857361	0.15993	-5.36086	8.28287e-08	5.39811e-07
AT1G53210	Encodes a Na+/Ca 2+ exchanger-like protein that participates in the maintenance of Ca 2+ homeostasis. The mRNA is cell-to-cell mobile.	protein_coding	2832.9	-1.33634	0.144833	-9.22672	2.79037e-20	7.97704e-19
AT1G53250	histone-lysine N-methyltransferase, H3 lysine-79 specific-like protein;(source:Araport11)	protein_coding	78.517	-0.922592	0.256277	-3.59998	0.000318239	0.00107849
AT1G53320	Member of plant TLP family. TLP7 is tethered to the PM but detaches upon stimulus and translocates to the nucleus. Has DNA binding activity but lacks conservation of the transcription activation domain.	protein_coding	1406.42	-0.917396	0.0906331	-10.1221	4.4091e-24	1.75303e-22
AT1G53430	Leucine-rich repeat transmembrane protein kinase;(source:Araport11)	protein_coding	1267.96	-0.914086	0.151521	-6.03273	1.6121e-09	1.35891e-08
AT1G53560	Ribosomal protein L18ae family;(source:Araport11)	protein_coding	382.053	-0.779384	0.25039	-3.11267	0.00185401	0.00528999
AT1G53570	Encodes a member of the MEKK subfamily that functions redundantly with MAPKKK3 to activate MPK3/6 downstream of multiple pattern recognition receptors and confer resistance to both bacterial and fungal pathogens.	protein_coding	741.522	-0.684827	0.139677	-4.90294	9.44125e-07	5.15156e-06
AT1G53580	Mononuclear Fe(II)-containing member of the b-lactamase fold superfamily. ETHE1 is homodimeric in solution, exhibits low-level esterase activity, and specifically binds a single Fe(II) atom in the active site.	protein_coding	2826.77	-0.511545	0.103159	-4.95878	7.09363e-07	3.9511e-06
AT1G53610	transmembrane protein;(source:Araport11)	protein_coding	45.5586	-2.7731	0.452337	-6.13059	8.75513e-10	7.69203e-09
AT1G53633	hypothetical protein;(source:Araport11)	protein_coding	139.689	-1.1072	0.204985	-5.40136	6.61388e-08	4.3765e-07
AT1G53635	hypothetical protein;(source:Araport11)	protein_coding	47.0906	-2.43914	0.447796	-5.44699	5.12291e-08	3.44271e-07
AT1G53640	transmembrane protein;(source:Araport11)	protein_coding	151.637	-2.45891	0.213862	-11.4977	1.35544e-30	8.8959e-29
AT1G53670	methionine sulfoxide reductase B 1;(source:Araport11)	protein_coding	343.09	-0.604274	0.143391	-4.21417	2.50693e-05	0.00010682
AT1G53780	26S proteasome regulatory complex ATPase;(source:Araport11)	protein_coding	1597.86	-1.34336	0.129661	-10.3606	3.74558e-25	1.61908e-23
AT1G53800	muscle M-line assembly protein;(source:Araport11)	protein_coding	345.83	-0.817727	0.162239	-5.04027	4.64876e-07	2.6903e-06
AT1G53940	Encodes a lipase, has in vitro lipase activity with p-nitrophenyl acetate and p-nitrophenyl butyrate, gene expression induced by hormones, negatively regulates auxin signaling, involved in disease resistance	protein_coding	397.26	-2.66564	0.284781	-9.36031	7.95018e-21	2.37781e-19
AT1G53950	ubiquitin-40S ribosomal S27a-like protein;(source:Araport11)	protein_coding	32.9502	-2.29424	0.409677	-5.60012	2.14198e-08	1.52153e-07
AT1G53970	GDSL esterase/lipase-like protein;(source:Araport11)	protein_coding	6.44766	-3.05601	0.970277	-3.14963	0.00163478	0.00473153
AT1G53990	Contains lipase signature motif and GDSL domain. The mRNA is cell-to-cell mobile.	protein_coding	125.102	-1.98046	0.248002	-7.98566	1.39769e-15	2.5362e-14
AT1G54000	GDSL-motif esterase/acyltransferase/lipase. Enzyme group with broad substrate specificity that may catalyze acyltransfer or hydrolase reactions with lipid and non-lipid substrates.	protein_coding	3687.36	-0.813247	0.225646	-3.60409	0.000313253	0.0010633
AT1G54060	Member of the trihelix DNA binding protein family. Nuclear localized. Involved in repressing seed maturation genes during seed germination and seedling development.	protein_coding	746.714	-0.606695	0.105613	-5.74449	9.21957e-09	6.95168e-08
AT1G54095	DUF1677 family protein, putative (DUF1677);(source:Araport11)	protein_coding	71.5205	-1.44881	0.239047	-6.0608	1.35444e-09	1.15424e-08
AT1G54210	Ubiquitin-like superfamily protein;(source:Araport11)	protein_coding	196.711	-0.789537	0.197988	-3.9878	6.66893e-05	0.000260485
AT1G54320	LEM3 (ligand-effect modulator 3) family protein / CDC50 family protein;(source:Araport11)	protein_coding	1896.99	-0.792065	0.0913836	-8.66748	4.41793e-18	1.02421e-16
AT1G54370	Encodes an endosomal Na(+)/H(+) antiporter: AT1G54370 (NHX5), AT1G79610 (NHX6). Double knockout nhx5 nhx6 showed reduced growth, with smaller and fewer cells and increased sensitivity to salinity.	protein_coding	752.115	-0.568214	0.102331	-5.5527	2.81293e-08	1.96164e-07
AT1G54500	RBD1 is a thylakoid membrane-bound iron-binding protein that is required for the proper assembly of photosystem II in Arabidopsis. It is found in all oxygenic photoautotrophic organisms (plants, algae and cyanobacteria).	protein_coding	316.28	-1.31069	0.213482	-6.1396	8.27299e-10	7.30399e-09
AT1G54520	FLAP1 is a chloroplast membrane protein of unknown function. When grown in variable light mutants have reduced chloroplast number and size. NPQ is increased relative to wild type under low light.	protein_coding	418.897	-0.527849	0.12916	-4.0868	4.37368e-05	0.000177561
AT1G54680	translation initiation factor 3 subunit I;(source:Araport11)	protein_coding	159.958	-0.666849	0.181295	-3.67826	0.000234829	0.000819912
AT1G54740	FANTASTIC four-like protein (DUF3049);(source:Araport11)	protein_coding	559.04	-0.955616	0.16194	-5.90105	3.61193e-09	2.87806e-08
AT1G54780	Encodes a thylakoid lumen protein regulating photosystem II repair cycle. Has acid phosphatase activity. The mRNA is cell-to-cell mobile.	protein_coding	470.952	-1.19021	0.236777	-5.0267	4.98988e-07	2.8706e-06
AT1G54790	GDSL-motif esterase/acyltransferase/lipase. Enzyme group with broad substrate specificity that may catalyze acyltransfer or hydrolase reactions with lipid and non-lipid substrates.	protein_coding	106.425	-1.43188	0.385339	-3.71589	0.00020249	0.000718084
AT1G54920	hypothetical protein;(source:Araport11)	protein_coding	2128.83	-0.733651	0.0961445	-7.6307	2.33474e-14	3.67299e-13
AT1G55000	peptidoglycan-binding LysM domain-containing protein;(source:Araport11)	protein_coding	510.5	-0.957425	0.134086	-7.1404	9.30577e-13	1.21397e-11
AT1G55152	hypothetical protein;(source:Araport11)	protein_coding	385.084	-1.61255	0.158079	-10.201	1.96324e-24	8.01079e-23
AT1G55180	member of C2-PLD. subfamily Represents a phospholipase D (PLD) gene with four exons, hence it is a member of the alpha class. Its amino acid sequence is quite different from other PLDs, therefore it might possess unique structural and/or catalytic properties.	protein_coding	124.99	-1.15921	0.349617	-3.31565	0.000914295	0.00279705
AT1G55190	PRA1 (Prenylated rab acceptor) family protein;(source:Araport11)	protein_coding	275.812	-0.657879	0.14654	-4.48942	7.14159e-06	3.3744e-05
AT1G55490	encodes the beta subunit of the chloroplast chaperonin 60, a homologue of bacterial GroEL. Mutants in this gene develops lesions on its leaves, expresses systemic acquired resistance (SAR) and develops accelerated cell death to heat shock stress. The protein has molecular chaperone activity for suppressing protein aggregation in vitro.	protein_coding	1165.96	-0.805956	0.143509	-5.61608	1.95337e-08	1.39521e-07
AT1G55510	branched-chain alpha-keto acid decarboxylase E1 beta	protein_coding	574.018	-1.44899	0.143681	-10.0847	6.45313e-24	2.51004e-22
AT1G55530	RING/U-box superfamily protein;(source:Araport11)	protein_coding	1048.63	-1.00861	0.168231	-5.9954	2.02981e-09	1.67645e-08
AT1G55590	RNI-like superfamily protein;(source:Araport11)	protein_coding	499.174	-0.80695	0.123888	-6.51353	7.34055e-11	7.48807e-10
AT1G55670	Encodes subunit G of photosystem I, an 11-kDa membrane protein that plays an important role in electron transport between plastocyanin and PSI and is involved in the stability of the PSI complex. PSI-G subunit is bound to PSI-B and is in contact with Lhca1. The protein inserts into thylakoids by a direct or "spontaneous" pathway that does not involve the activities of any known chloroplast protei…	protein_coding	1403.88	-1.56372	0.248536	-6.29173	3.13953e-10	2.94003e-09
AT1G55675	transmembrane protein;(source:Araport11)	protein_coding	336.969	-0.741496	0.2013	-3.68354	0.00023002	0.000805778
AT1G55680	Transducin/WD40 repeat-like superfamily protein;(source:Araport11)	protein_coding	2329.24	-0.708572	0.0687452	-10.3072	6.53697e-25	2.76918e-23
AT1G55850	encodes a protein similar to cellulose synthase The mRNA is cell-to-cell mobile.	protein_coding	1922.12	-0.631842	0.175882	-3.59242	0.000327627	0.00110805
AT1G55880	Pyridoxal-5-phosphate-dependent enzyme family protein;(source:Araport11)	protein_coding	567.994	-0.604975	0.117144	-5.16439	2.41228e-07	1.45455e-06
AT1G56140	Leucine-rich repeat transmembrane protein kinase;(source:Araport11)	protein_coding	1097.18	-0.741119	0.110565	-6.70301	2.04165e-11	2.25016e-10
AT1G56145	Leucine-rich repeat transmembrane protein kinase;(source:Araport11)	protein_coding	1199.79	-0.596321	0.110272	-5.40773	6.38278e-08	4.23079e-07
AT1G56180	VIR3 encodes a putative chloroplast metalloprotease that is localized to the thylakoid membrane. The vir3-1 mutant came out of a genetic suppressor screen of the Arabidopsis variegation mutant yellow variegated (var2). The suppressor displayed an additional virescent phenotype, i.e. the bases of young leaves were yellow, and leaf color gradually turned to green toward the leaf tips.	protein_coding	347.172	-0.697356	0.143579	-4.85695	1.19205e-06	6.39795e-06
AT1G56200	Encodes a chloroplast localized protein that is essential for chloroplast development.	protein_coding	3798.03	-1.12819	0.13064	-8.63594	5.82473e-18	1.33442e-16
AT1G56220	Dormancy/auxin associated family protein;(source:Araport11)	protein_coding	5604.49	-1.77853	0.164757	-10.7949	3.64028e-27	1.87229e-25
AT1G56280	Encodes a gene whose transcript level in root and leaves increases to progressive drought stress. The increase in transcript level is independent from abscisic acid level. Sequence is not similar to any protein of known function. It appears to be a member of plant-specific gene family. It's phosphorylated by AtCPK11 in a Ca(2+)-dependent manner at Thr105 and Ser107 within the AtDi19 bipartite nuc…	protein_coding	39131.4	-1.05115	0.118802	-8.84794	8.91476e-19	2.19794e-17
AT1G56423	hypothetical protein;(source:Araport11)	protein_coding	156.774	-0.549789	0.170057	-3.23297	0.00122511	0.00365292
AT1G56460	HIT zinc finger and PAPA-1-like domain-containing protein;(source:Araport11)	protein_coding	1114.93	-0.68763	0.123441	-5.57052	2.53982e-08	1.784e-07
AT1G56550	Encodes a rhamnogalacturonan II specific xylosyltransferase.	protein_coding	440.147	-0.727938	0.126032	-5.77581	7.65857e-09	5.84082e-08
AT1G56700	Peptidase C15, pyroglutamyl peptidase I-like protein;(source:Araport11)	protein_coding	2426.39	-0.658607	0.0787986	-8.35811	6.37324e-17	1.30713e-15
AT1G58030	Encodes a member of the cationic amino acid transporter (CAT) subfamily of amino acid polyamine choline transporters. Localized to the tonoplast.	protein_coding	1759.81	-1.46714	0.120816	-12.1436	6.20728e-34	5.3964e-32
AT1G58070	WALLIN is an actin binding protein involved in ROP11 mediated xylem pit patterning.	protein_coding	225.5	-2.33721	0.287249	-8.13654	4.06721e-16	7.79293e-15
AT1G58100	Encodes TCP8, belongs to the TCP transcription factor family known to bind site II elements in promoter regions.	protein_coding	1139.43	-0.519744	0.104136	-4.99103	6.00576e-07	3.39714e-06
AT1G58180	beta carbonic anhydrase 6;(source:Araport11)	protein_coding	508.532	-1.20827	0.122233	-9.88493	4.83943e-23	1.7673e-21
AT1G58190	receptor like protein 9;(source:Araport11)	protein_coding	263.716	-1.2878	0.174644	-7.37387	1.65745e-13	2.36334e-12
AT1G58235	hypothetical protein;(source:Araport11)	protein_coding	682.602	-1.56991	0.134723	-11.6529	2.21859e-31	1.54764e-29
AT1G58290	Encodes a protein with glutamyl-tRNA reductase (GluTR) activity, catalyzing the NADPH-dependent reduction of Glu-tRNA(Glu) to glutamate 1-semialdehyde (GSA) with the release of free tRNA(Glu). It is involved in the early steps of chlorophyll biosynthesis.	protein_coding	2208.23	-0.725264	0.115336	-6.28829	3.20992e-10	3.00232e-09
AT1G58320	PLAC8 family protein;(source:Araport11)	protein_coding	181.183	-2.43886	0.330371	-7.3822	1.55698e-13	2.23237e-12
AT1G58340	Encodes a plant MATE (multidrug and toxic compound extrusion) transporter that is localized to the Golgi complex and small organelles and is involved in determining the rate of organ initiation. It is also involved in iron homeostasis when plants are under osmotic stress.	protein_coding	156.338	-2.74221	0.392507	-6.9864	2.82024e-12	3.48958e-11
AT1G58370	Encodes a protein with xylanase activity.	protein_coding	418.785	-2.00645	0.324765	-6.17815	6.48578e-10	5.79862e-09
AT1G59520	Encodes CW7.	protein_coding	439.499	-0.529226	0.116645	-4.53707	5.70423e-06	2.73857e-05
AT1G59580	encodes a mitogen-activated kinase involved in innate immunity The mRNA is cell-to-cell mobile.	protein_coding	1100.41	-0.768304	0.0968448	-7.93335	2.13314e-15	3.7623e-14
AT1G59590	ZCF37 mRNA, complete cds The mRNA is cell-to-cell mobile.	protein_coding	425.389	-2.13621	0.22694	-9.41311	4.81659e-21	1.4805e-19
AT1G59700	Encodes glutathione transferase belonging to the tau class of GSTs. Naming convention according to Wagner et al. (2002). The mRNA is cell-to-cell mobile.	protein_coding	82.6772	-1.60783	0.296478	-5.42311	5.85696e-08	3.90671e-07
AT1G59730	thioredoxin H-type 7;(source:Araport11)	protein_coding	148.477	-1.80951	0.398932	-4.53587	5.73661e-06	2.75078e-05
AT1G59750	Encodes a member of the auxin response factor family. ARFs bind to the cis element 5'-TGTCTC-3' ARFs mediate changes in gene expression in response to auxin. ARF's form heterodimers with IAA/AUX genes. ARF1 enhances mutant phenotypes of ARF2 and may act with ARF2 to control aspects of maturation and senescence.ARF1:LUC and 3xHA:ARF1 proteins have a half-life of ~3-4 hours and their degradation is…	protein_coding	960.427	-1.50606	0.222692	-6.76298	1.35179e-11	1.52593e-10
AT1G59830	Encodes one of the isoforms of the catalytic subunit of protein phosphatase 2A: AT1G59830/PP2A-1, AT1G10430/PP2A-2, At2g42500/PP2A-3, At3g58500/PP2A-4 [Plant Molecular Biology (1993) 21:475-485 and (1994) 26:523-528; Note that in more recent publications, there is mixed use of gene names for PP2A-3 and PP2A-4 - some refer to At2g42500 as PP2A-3 and some as PP2A-4].	protein_coding	1078.1	-0.732391	0.082893	-8.83538	9.97623e-19	2.44928e-17
AT1G59870	ATP binding cassette transporter. Localized to the plasma membrane in uninfected cells. In infected leaves, the protein concentrated at infection sites. Contributes to nonhost resistance to inappropriate pathogens that enter by direct penetration in a salicylic acid?dependent manner. Required for mlo resistance. Has Cd transporter activity (Cd2+ extrusion pump) and contributes to heavy metal resi…	protein_coding	10751.7	-0.87686	0.228166	-3.84308	0.000121499	0.000451411
AT1G59900	encodes the e1 alpha subunit of the pyruvate dehydrogenase complex (PDC) The mRNA is cell-to-cell mobile.	protein_coding	3407.71	-0.846029	0.0733487	-11.5343	8.85619e-31	5.87864e-29
AT1G60000	RNA-binding (RRM/RBD/RNP motifs) family protein;(source:Araport11)	protein_coding	471.688	-1.13483	0.146735	-7.73388	1.04319e-14	1.69729e-13
AT1G60140	Encodes an enzyme putatively involved in trehalose biosynthesis. The protein has a trehalose synthase (TPS)-like domain that may or may not be active as well as a trehalose phosphatase (TPP)-like domain.	protein_coding	2996.01	-1.02985	0.135942	-7.57564	3.57363e-14	5.4598e-13
AT1G60200	RMB25 is an alternative splicing factor involved in mediation of abiotic stress response and ABA response. Its expression is modulated by a variety of stressors and it in turn appears to affect the ratio of splice variants of stress responsive genes such as HAB1.2/HAB1.1.	protein_coding	1021.16	-0.513073	0.139063	-3.6895	0.000224696	0.000789622
AT1G60260	beta glucosidase 5;(source:Araport11)	protein_coding	275.623	-1.4559	0.38436	-3.78785	0.000151957	0.000553369
AT1G60550	enoyl-CoA hydratase/isomerase D;(source:Araport11)	protein_coding	452.58	-0.51735	0.162917	-3.17555	0.00149552	0.00437135
AT1G60730	NAD(P)-linked oxidoreductase superfamily protein;(source:Araport11)	protein_coding	1870.64	-0.737359	0.122202	-6.03395	1.59999e-09	1.34919e-08
AT1G60740	Thioredoxin superfamily protein;(source:Araport11)	protein_coding	730.127	-1.48111	0.163996	-9.03135	1.6956e-19	4.46898e-18
AT1G60750	NAD(P)-linked oxidoreductase superfamily protein;(source:Araport11)	protein_coding	186.652	-3.23372	0.320181	-10.0997	5.54378e-24	2.17449e-22
AT1G60940	encodes a member of SNF1-related protein kinases (SnRK2) whose activity is activated by ionic (salt) and non-ionic (mannitol) osmotic stress.	protein_coding	1244.81	-0.692504	0.0986896	-7.01699	2.26691e-12	2.83048e-11
AT1G61040	Encodes a yeast Paf1C subunit homolog required for the expression of the MADS box gene FLC and other members of the FLC/MAF MADS-box gene family. Member of PAF-C complex.	protein_coding	861.339	-0.605641	0.174134	-3.47802	0.000505134	0.00163824
AT1G61180	LRR and NB-ARC domains-containing disease resistance protein;(source:Araport11)	protein_coding	290.965	-1.12233	0.219349	-5.11665	3.11014e-07	1.84714e-06
AT1G61250	Encodes a putative secretory carrier membrane protein (SC3). The mRNA is cell-to-cell mobile.	protein_coding	1283	-0.654562	0.113424	-5.77093	7.88363e-09	6.0046e-08
AT1G61360	S-locus lectin protein kinase family protein;(source:Araport11)	protein_coding	567.943	-0.913529	0.139821	-6.53358	6.42164e-11	6.60273e-10
AT1G61370	S-locus lectin protein kinase family protein;(source:Araport11)	protein_coding	232.187	-0.82022	0.161255	-5.08647	3.64798e-07	2.14524e-06
AT1G61480	S-locus lectin protein kinase family protein;(source:Araport11)	protein_coding	71.3376	-2.08102	0.413384	-5.03412	4.80039e-07	2.77048e-06
AT1G61520	PSI type III chlorophyll a/b-binding protein (Lhca3*1) The mRNA is cell-to-cell mobile.	protein_coding	4009.71	-1.52026	0.228485	-6.65366	2.85898e-11	3.07532e-10
AT1G61560	A member of a large family of seven-transmembrane domain proteins specific to plants, homologs of the barley mildew resistance locus o (MLO) protein. The Arabidopsis genome contains 15 genes encoding MLO proteins, with localization in plasma membrane. Phylogenetic analysis revealed four clades of closely-related AtMLO genes. ATMLO6 belongs to the clade IV, with AtMLO2, AtMLO3 and AtMLO12. The gen…	protein_coding	238.932	-0.709437	0.218699	-3.2439	0.00117906	0.00353006
AT1G61590	Protein kinase superfamily protein;(source:Araport11)	protein_coding	1354.71	-1.58488	0.154644	-10.2486	1.20069e-24	4.99551e-23
AT1G61620	Encodes a RING-finger E3 ubiquitin ligase that plays a major role in maintaining COP1 homeostasis by targeting COP1 for ubiquitination and degradation in dark-grown seedlings. The mRNA is cell-to-cell mobile.	protein_coding	985.771	-0.639726	0.0868031	-7.36986	1.70811e-13	2.43111e-12
AT1G61690	phosphoinositide binding protein;(source:Araport11)	protein_coding	909.63	-0.643675	0.136659	-4.71008	2.47615e-06	1.26295e-05
AT1G61740	Sulfite exporter TauE/SafE family protein;(source:Araport11)	protein_coding	1563.22	-2.04353	0.197465	-10.3488	4.23852e-25	1.82201e-23
AT1G61750	Receptor-like protein kinase-related family protein;(source:Araport11)	protein_coding	43.29	-1.71638	0.517918	-3.31399	0.000919734	0.00281071
AT1G61810	beta-glucosidase 45;(source:Araport11)	protein_coding	60.1289	-1.15136	0.343001	-3.35674	0.000788679	0.00244582
AT1G61820	beta glucosidase 46;(source:Araport11)	protein_coding	1438.54	-0.621351	0.12203	-5.0918	3.54685e-07	2.09158e-06
AT1G61970	Mitochondrial transcription termination factor family protein;(source:Araport11)	protein_coding	143.024	-0.602913	0.201678	-2.98948	0.00279455	0.00764653
AT1G62200	Major facilitator superfamily protein;(source:Araport11)	protein_coding	783.481	-0.5689	0.0986696	-5.76571	8.13151e-09	6.17725e-08
AT1G62280	Encodes a protein with ten predicted transmembrane helices. The SLAH1 protein has similarity to the SLAC1 protein involved in ion homeostasis in guard cells. Although it is not expressed in guard cells, it can complement a slac1-2 mutant suggesting that it performs a similar function. SLAH1:GFP localizes to the plasma membrane.	protein_coding	30.2974	-2.90962	0.480641	-6.05361	1.41633e-09	1.20434e-08
AT1G62320	ERD (early-responsive to dehydration stress) family protein;(source:Araport11)	protein_coding	68.3775	-0.77988	0.266554	-2.92579	0.00343586	0.00918345
AT1G62390	Encodes one of the 36 carboxylate clamp (CC)-tetratricopeptide repeat (TPR) proteins (Prasad 2010, Pubmed ID: 20856808) with potential to interact with Hsp90/Hsp70 as co-chaperones.	protein_coding	1439.71	-0.517679	0.0943008	-5.48966	4.02715e-08	2.75723e-07
AT1G62750	Nuclear encoded protein consists of the five domains conserved in EF-G proteins, with two GTP-binding sites in the first domain, and an additional transit peptide at the N-terminus. Localized in chloroplasts. Point mutation results in a delay in the onset of germination. At early developmental stage embryos still contain undifferentiated proplastids. The greening of cotyledons is severely impaire…	protein_coding	1163.68	-1.24598	0.161663	-7.7073	1.28504e-14	2.07773e-13
AT1G62810	Encodes COPPER AMINE OXIDASE1 (CuAO1). Contributes to abscisic acid- and polyamine-induced nitric oxide biosynthesis and abscisic acid signal transduction.	protein_coding	706.748	-1.09184	0.174573	-6.25434	3.99205e-10	3.68506e-09
AT1G62960	Encodes an aminotransferase with broad specificity for aspartate and aromatic amino aids such as tyrosine and phenylalanine. It does not act on branched chain amino acids and does not have ACC synthase activity.	protein_coding	444.736	-0.591174	0.156327	-3.78165	0.00015579	0.000566617
AT1G62975	basic helix-loop-helix (bHLH) DNA-binding superfamily protein;(source:Araport11)	protein_coding	281.272	-1.19318	0.207834	-5.74101	9.41143e-09	7.0803e-08
AT1G62981	transmembrane protein, putative (DUF1191);(source:Araport11)	protein_coding	26.988	-2.65821	0.605262	-4.39183	1.12399e-05	5.11379e-05
AT1G62990	Encodes a homeodomain transcription factor of the Knotted family. May be involved in secondary cell wall biosynthesis. Mutants have moderately irregular xylem development. Expression of this gene is upregulated by SND1 and MYB46.	protein_coding	585.998	-0.981781	0.12773	-7.68639	1.5135e-14	2.4353e-13
AT1G63010	Encodes an SPX domain protein that transports Pi into the vacuole and is essential for phosphate homeostasis.	protein_coding	1195.82	-0.668822	0.114096	-5.86193	4.57522e-09	3.59279e-08
AT1G63057	transmembrane protein;(source:Araport11)	protein_coding	3.4864	-4.38757	1.49404	-2.93671	0.0033171	0.00890177
AT1G63110	GPI transamidase subunit PIG-U;(source:Araport11)	protein_coding	644.688	-0.514718	0.10825	-4.75491	1.98531e-06	1.02912e-05
AT1G63120	AtRBL2 has been identified as a rhomboid protein involved in regulated intramembrane proteolysis (RIP). The enzyme has the proteolytic activity and substrate specificity comparable to the Drosophila Rho-1 protein.	protein_coding	458.709	-0.893143	0.201157	-4.44004	8.99432e-06	4.15874e-05
AT1G63180	Encodes a protein with UDP-D-glucose 4-epimerase activity. Involved in pollen development.	protein_coding	385.245	-2.27076	0.181854	-12.4868	8.81696e-36	8.66778e-34
AT1G63240	hypothetical protein;(source:Araport11)	protein_coding	286.831	-0.856972	0.277619	-3.08687	0.00202278	0.005718
AT1G63270	Encodes a member of a heterogenous group of non-intrinsic ATP-binding cassette (ABC) proteins. Members of this group bear no close resemblance to each other nor to representatives of specific ABC protein subfamilies from other organisms. This grouping is arbitrary and will likely change upon acquisition of further data.	protein_coding	261.379	-0.53305	0.156656	-3.40267	0.000667314	0.00210446
AT1G63295	Remorin family protein;(source:Araport11)	protein_coding	480.768	-1.28605	0.220062	-5.84404	5.09485e-09	3.98072e-08
AT1G63390	flavin containing monooxygenase FMO GS-OX-like protein;(source:Araport11)	protein_coding	13.0292	-1.78726	0.580516	-3.07874	0.00207877	0.00586005
AT1G63520	hypothetical protein (DUF3527);(source:Araport11)	protein_coding	69.6416	-2.3767	0.425655	-5.58364	2.35542e-08	1.66351e-07
AT1G63690	SIGNAL PEPTIDE PEPTIDASE-LIKE 2;(source:Araport11)	protein_coding	1688.62	-0.550162	0.083231	-6.61006	3.84164e-11	4.05924e-10
AT1G63720	hydroxyproline-rich glycoprotein family protein;(source:Araport11)	protein_coding	188.028	-1.65294	0.233685	-7.07335	1.51241e-12	1.92556e-11
AT1G63760	pseudogene of RING/U-box superfamily protein;(source:Araport11)	pseudogene	89.2408	-1.13377	0.246319	-4.60284	4.16763e-06	2.05202e-05
AT1G63770	Peptidase M1 family protein;(source:Araport11)	protein_coding	3610.61	-0.631122	0.11953	-5.28004	1.29155e-07	8.14835e-07
AT1G63910	member of MYB3R- and R2R3- type MYB- encoding genes	protein_coding	12.3097	-3.1206	0.906044	-3.4442	0.000572744	0.00183101
AT1G63980	D111/G-patch domain-containing protein;(source:Araport11)	protein_coding	3870.04	-0.606754	0.093001	-6.52416	6.8382e-11	7.00321e-10
AT1G64040	Encodes the catalytic subunit of a Type 1 phosphoprotein Ser/Thr phosphatase, expressed in roots, shoots and flowers.	protein_coding	2269.94	-0.584095	0.137679	-4.24245	2.21094e-05	9.55178e-05
AT1G64050	hypothetical protein;(source:Araport11)	protein_coding	508.299	-0.606285	0.128916	-4.70294	2.56446e-06	1.30486e-05
AT1G64060	Interacts with AtrbohD gene to fine tune the spatial control of ROI production and hypersensitive response to cell in and around infection site.	protein_coding	1080.82	-0.50961	0.0812258	-6.27399	3.51922e-10	3.27192e-09
AT1G64110	Target promoter of the male germline-specific transcription factor DUO1.	protein_coding	100.033	-3.14719	0.453039	-6.94685	3.73536e-12	4.53046e-11
AT1G64210	Leucine-rich repeat protein kinase family protein;(source:Araport11)	protein_coding	62.3699	-0.784175	0.237227	-3.30559	0.000947766	0.00288805
AT1G64230	ubiquitin-conjugating enzyme 28;(source:Araport11)	protein_coding	13204.6	-0.763116	0.118481	-6.44081	1.18835e-10	1.17718e-09
AT1G64300	Protein kinase family protein;(source:Araport11)	protein_coding	43.6373	-1.05998	0.308314	-3.43799	0.000586056	0.00187074
AT1G64370	filaggrin-like protein;(source:Araport11)	protein_coding	1909.86	-1.03332	0.234476	-4.40694	1.04842e-05	4.79432e-05
AT1G64500	A member of a protein family found in plants and animals that contain conserved C-terminal glutaredoxin-like and putative zinc-binding cysteine-rich domains. It is involved in light stimulated actin bundling and chloroplast movement. The mRNA is cell-to-cell mobile.	protein_coding	57.6654	-1.28863	0.399302	-3.22722	0.00124999	0.00372138
AT1G64510	Translation elongation factor EF1B/ribosomal protein S6 family protein;(source:Araport11)	protein_coding	579.108	-0.675505	0.121131	-5.57665	2.45199e-08	1.72751e-07
AT1G64530	Plant regulator RWP-RK family protein;(source:Araport11)	protein_coding	858.797	-0.604402	0.207956	-2.9064	0.00365612	0.0097131
AT1G64590	NAD(P)-binding Rossmann-fold superfamily protein;(source:Araport11)	protein_coding	399.077	-4.28172	0.36806	-11.6332	2.79431e-31	1.93189e-29
AT1G64660	Encodes a functional methionine gamma-lyase, a cytosolic enzyme catalyzes the degradation of methionine into methanethiol, alpha-ketobutyrate and ammonia. The catabolism of excess methionine is important to methionine homeostasis. The mRNA is cell-to-cell mobile.	protein_coding	1004.39	-2.06042	0.484179	-4.25549	2.08592e-05	9.05364e-05
AT1G64680	beta-carotene isomerase D27;(source:Araport11)	protein_coding	89.5169	-4.15594	1.06048	-3.91893	8.8943e-05	0.000339162
AT1G64700	DUF4228 domain protein;(source:Araport11)	protein_coding	88.152	-1.40504	0.265828	-5.28551	1.25353e-07	7.92565e-07
AT1G64720	membrane related protein CP5	protein_coding	7788.1	-0.573724	0.14192	-4.0426	5.28624e-05	0.000210681
AT1G64780	encodes an ammonium transporter protein believed to act as a high affinity transporter. It is expressed in the root, primarily in endodermal and cortical cells, and contributes to ammonium uptake in the root.	protein_coding	873.89	-2.19018	0.300191	-7.29593	2.96595e-13	4.11086e-12
AT1G64940	member of CYP89A	protein_coding	35.9897	-1.58842	0.497083	-3.19549	0.00139595	0.00411076
AT1G64950	member of CYP89A The mRNA is cell-to-cell mobile.	protein_coding	628.889	-1.01823	0.153768	-6.62188	3.54648e-11	3.76787e-10
AT1G65000	F-box only protein;(source:Araport11)	protein_coding	232.291	-0.55356	0.176509	-3.13616	0.00171174	0.00493283
AT1G65260	Encodes a protein required for thylakoid membrane formation.	protein_coding	941.02	-0.621002	0.135863	-4.57078	4.85903e-06	2.36397e-05
AT1G65280	DNAJ heat shock N-terminal domain-containing protein;(source:Araport11)	protein_coding	959.041	-0.542574	0.104968	-5.16894	2.35421e-07	1.42248e-06
AT1G65510	transmembrane protein;(source:Araport11)	protein_coding	242.19	-0.825745	0.21057	-3.92147	8.80115e-05	0.00033583
AT1G65520	encodes a peroxisomal delta3, delta2-enoyl CoA isomerase, involved in unsaturated fatty acid degradation	protein_coding	514.944	-0.62662	0.186604	-3.35803	0.000785013	0.00243575
AT1G65580	Endonuclease/exonuclease/phosphatase family protein;(source:Araport11)	protein_coding	666.202	-0.681024	0.14311	-4.75876	1.94788e-06	1.01212e-05
AT1G65850	Disease resistance protein (TIR-NBS-LRR class) family;(source:Araport11)	protein_coding	53.4862	-1.45902	0.306543	-4.75958	1.93994e-06	1.00845e-05
AT1G65970	thioredoxin-dependent peroxidase 2	protein_coding	16337.5	-1.52257	0.169041	-9.00711	2.11554e-19	5.51958e-18
AT1G66180	The gene encodes a putative aspartyl protease (ASP). Its expression is induced in response to light and ascorbate. The mRNA is cell-to-cell mobile.	protein_coding	776.694	-0.847518	0.150795	-5.62031	1.90612e-08	1.36313e-07
AT1G66230	Encodes a putative transcription factor (MYB20).	protein_coding	82.2495	-1.28107	0.417781	-3.06638	0.00216669	0.00607993
AT1G66680	unknown function	protein_coding	1279.38	-0.684188	0.111724	-6.1239	9.13147e-10	8.00731e-09
AT1G66690	S-adenosyl-L-methionine-dependent methyltransferases superfamily protein;(source:Araport11)	protein_coding	20.2935	-5.56095	1.23694	-4.49573	6.93331e-06	3.28532e-05
AT1G66725	Encodes a microRNA that targets several SAMT family members. miR163, is highly expressed in A. thaliana diploids but down-regulated in A. thaliana autotetraploids and repressed in A. arenosa and A. suecica. MicroRNAs are regulatory RNAs with a mature length of ~21-nucleotides that are processed from hairpin precursors by Dicer-like enzymes. MicroRNAs can negatively regulate gene expression by att…	miRNA_primary_transcript	248.268	-1.26714	0.171414	-7.39228	1.44328e-13	2.07574e-12
AT1G66760	MATE efflux family protein;(source:Araport11)	protein_coding	309.222	-1.14638	0.214327	-5.34873	8.85759e-08	5.75015e-07
AT1G66930	Protein kinase superfamily protein;(source:Araport11)	protein_coding	38.7767	-1.82899	0.33356	-5.48325	4.17577e-08	2.84894e-07
AT1G67030	Encodes a novel C2H2 zinc finger protein containing only a single zinc finger which plays a key role in regulating trichome development by integrating GA and cytokinin signaling. The mRNA is cell-to-cell mobile.	protein_coding	1823.97	-0.60617	0.12112	-5.00471	5.59461e-07	3.18701e-06
AT1G67090	Encodes a member of the Rubisco small subunit (RBCS) multigene family: RBCS1A (At1g67090), RBCS1B (At5g38430), RBCS2B (At5g38420), and RBCS3B (At5g38410). Functions to yield sufficient Rubisco content for leaf photosynthetic capacity.	protein_coding	8181.81	-1.38675	0.223861	-6.1947	5.83976e-10	5.25128e-09
AT1G67280	Encodes a Ni+ dependent glyoxylase.	protein_coding	1476.5	-0.979573	0.0893679	-10.9611	5.87676e-28	3.1549e-26
AT1G67328	Natural antisense transcript overlaps with AT1G67330;(source:Araport11)	antisense_long_noncoding_rna	153.906	-1.50258	0.172747	-8.69814	3.37372e-18	7.91583e-17
AT1G67365	Natural antisense transcript overlaps with AT1G67370;(source:Araport11)	antisense_long_noncoding_rna	220.684	-1.20022	0.198511	-6.04611	1.48387e-09	1.25994e-08
AT1G67510	Leucine-rich repeat protein kinase family protein;(source:Araport11)	protein_coding	149.063	-1.41997	0.283779	-5.00378	5.62167e-07	3.20086e-06
AT1G67530	ARM repeat superfamily protein;(source:Araport11)	protein_coding	407.047	-1.18154	0.12887	-9.16847	4.79774e-20	1.34822e-18
AT1G67580	Protein kinase superfamily protein;(source:Araport11)	protein_coding	1183.91	-0.614107	0.0946519	-6.48806	8.69483e-11	8.77353e-10
AT1G67700	multidrug resistance protein;(source:Araport11)	protein_coding	677.266	-0.761186	0.12222	-6.22802	4.72375e-10	4.30252e-09
AT1G67710	Encodes an Arabidopsis response regulator (ARR) protein that acts in concert with other type-B ARRs in the cytokinin signaling pathway. Affects ABA-JA crosstalk.	protein_coding	573.749	-3.1121	0.174506	-17.8338	3.86223e-71	2.19478e-68
AT1G67800	Copine (Calcium-dependent phospholipid-binding protein) family;(source:Araport11)	protein_coding	451.621	-0.95746	0.145167	-6.59558	4.23593e-11	4.4617e-10
AT1G67810	Encodes a protein capable of stimulating the cysteine desulfurase activity of CpNifS (AT1G08490) in vitro. SufE2:GFP localizes to the chloroplasts where it is likely to play a role in iron-sulfur cluster assembly. Transcript levels for this gene are high in the pollen relative to other organs based on RT-PCR analysis. The mRNA is cell-to-cell mobile.	protein_coding	286.633	-3.00788	0.289869	-10.3767	3.16519e-25	1.38101e-23
AT1G67870	glycine-rich protein;(source:Araport11)	protein_coding	3322.65	-2.38915	0.165134	-14.468	1.93088e-47	3.59901e-45
AT1G67920	hypothetical protein;(source:Araport11)	protein_coding	203.008	-1.17027	0.15237	-7.68042	1.58572e-14	2.53923e-13
AT1G67980	Encodes S-adenosyl-L-methionine: transcaffeoyl Coenzyme A 3-O-methyltransferase.	protein_coding	155.024	-2.80149	0.466644	-6.0035	1.9311e-09	1.60117e-08
AT1G68010	Encodes hydroxypyruvate reductase.	protein_coding	717.705	-1.76515	0.282125	-6.25663	3.93384e-10	3.63708e-09
AT1G68020	Encodes an enzyme putatively involved in trehalose biosynthesis. The protein has a trehalose synthase (TPS)-like domain and a trehalose phosphatase (TPP)-like domain. It can complement a yeast mutant lacking both of these activities suggesting that this is a bifunctional enzyme.	protein_coding	501.628	-1.33857	0.189546	-7.06198	1.6415e-12	2.08308e-11
AT1G68100	member of IAA-alanine resistance protein 1	protein_coding	728.971	-0.836537	0.105296	-7.94462	1.94791e-15	3.46709e-14
AT1G68440	transmembrane protein;(source:Araport11)	protein_coding	882.539	-0.941974	0.138856	-6.78382	1.1704e-11	1.32826e-10
AT1G68620	alpha/beta-Hydrolases superfamily protein;(source:Araport11)	protein_coding	122.785	-3.26166	0.420619	-7.75444	8.87366e-15	1.45905e-13
AT1G68670	HHO2 is a HRS1 homolog. Induced in roots by low Pi and is likely involved in maintaining phosphate homeostasis. It is target of PHR1.	protein_coding	741.768	-0.761182	0.116127	-6.55473	5.57436e-11	5.78516e-10
AT1G68710	ATPase E1-E2 type family protein / haloacid dehalogenase-like hydrolase family protein;(source:Araport11)	protein_coding	648.714	-1.15087	0.152967	-7.52364	5.32709e-14	7.96636e-13
AT1G68725	AGP19 is a lysine-rich arabinogalactan-protein (AGP) and part of a multi-gene family of glycoproteins with approx. 50 members. It falls into one subclass with AGP17 and AGP18, other lysine-rich AGPs. It is expressed in young leaves, shoots, roots and flowers. Non-consensus splice site at the intron:exon boundary (AT:exon)	protein_coding	31.2149	-3.67388	0.746151	-4.92378	8.48895e-07	4.67464e-06
AT1G68740	Encodes PHO1;H1, a member of the PHO1 family. Involved in inorganic phosphate (Pi) transport and homeostasis. Complements pho1 mutation. Its expression is responsive to both phosphate (Pi) and phosphite (Phi) in shoots.	protein_coding	376.511	-1.89386	0.297679	-6.36207	1.99054e-10	1.91643e-09
AT1G68810	basic helix-loop-helix (bHLH) DNA-binding superfamily protein;(source:Araport11)	protein_coding	1055.17	-1.91444	0.224649	-8.52194	1.56902e-17	3.42933e-16
AT1G68820	Putative C3HC4 zinc-finger ubiquitin E3 ligase, negative regulator in ABA and drought stress response.	protein_coding	813.798	-0.550942	0.107157	-5.14147	2.72596e-07	1.6327e-06
AT1G68940	Armadillo/beta-catenin-like repeat family protein;(source:Araport11)	protein_coding	215.049	-0.669373	0.177946	-3.76166	0.000168789	0.00060867
AT1G69080	Adenine nucleotide alpha hydrolases-like superfamily protein;(source:Araport11)	protein_coding	188.506	-1.64781	0.271091	-6.07845	1.21349e-09	1.04252e-08
AT1G69160	suppressor;(source:Araport11)	protein_coding	483.233	-0.587586	0.18346	-3.20281	0.00136094	0.00401782
AT1G69220	Encodes serine/threonine kinase 1 (SIK1), a Hippo homolog. Regulates cell proliferation and cell expansion.	protein_coding	1390.68	-0.771859	0.145899	-5.29037	1.22067e-07	7.73681e-07
AT1G69252	other_RNA;(source:Araport11)	other_rna	1719.48	-1.66063	0.142321	-11.6681	1.85428e-31	1.32119e-29
AT1G69260	ABI five binding protein;(source:Araport11)	protein_coding	60.1192	-1.18479	0.318024	-3.72546	0.000194957	0.00069433
AT1G69360	T-box transcription factor, putative (DUF863);(source:Araport11)	protein_coding	755.818	-1.67169	0.124013	-13.4799	2.05343e-41	2.81429e-39
AT1G69450	Early-responsive to dehydration stress protein (ERD4);(source:Araport11)	protein_coding	772.698	-0.88901	0.143411	-6.19904	5.68089e-10	5.11632e-09
AT1G69526	S-adenosyl-L-methionine-dependent methyltransferases superfamily protein;(source:Araport11)	protein_coding	190.301	-0.882879	0.290994	-3.03401	0.00241328	0.00670487
AT1G69572	Circadian regulated lncRNA, natural antisense gene of CDF5 (AT1G69570). Displays antiphasic expression pattern in relation to CDF5 expression (PMID:28758689).	antisense_long_noncoding_rna	6.23088	-5.25024	1.43598	-3.65622	0.000255966	0.000884699
AT1G69600	Encodes ZFHD1, a member of the zinc finger homeodomain transcriptional factor family. Binds to the 62 bp promoter region of ERD1 (early responsive to dehydration stress 1). Expression of ZFHD1 is induced by drought, high salinity and abscisic acid.	protein_coding	204.89	-2.1711	0.313643	-6.92221	4.44662e-12	5.35964e-11
AT1G69640	Encodes one of the two redundant sphingoid base hydroxylases (SBH). Involved in sphingolipid trihydroxy long-chain base (4-hydroxysphinganine) biosynthesis. Double mutants of SBHs were dwarfed and not able to progress from vegetative to reproductive growth.	protein_coding	688.15	-0.689532	0.137744	-5.00589	5.56048e-07	3.16912e-06
AT1G69690	AtTCP15 is involved in the regulation of endoreduplication.	protein_coding	144.651	-2.69774	0.300728	-8.97072	2.94594e-19	7.60948e-18
AT1G69890	actin cross-linking protein (DUF569);(source:Araport11)	protein_coding	429.549	-1.57013	0.278704	-5.63368	1.76408e-08	1.2717e-07
AT1G70150	zinc ion binding protein;(source:Araport11)	protein_coding	210.925	-0.748263	0.182811	-4.09309	4.25659e-05	0.000173351
AT1G70160	zinc finger MYND domain protein;(source:Araport11)	protein_coding	1417.31	-0.55318	0.094483	-5.85482	4.77541e-09	3.74243e-08
AT1G70170	mutant has Late flowering; Early senescence; Matrix Metalloproteinase	protein_coding	162.889	-1.42414	0.231208	-6.15956	7.29452e-10	6.47694e-09
AT1G70210	Encodes a D-type cyclin that physically interacts with CDC2A. Its expression is upregulated early during germination.	protein_coding	378.467	-1.51216	0.23194	-6.51963	7.04805e-11	7.20863e-10
AT1G70290	Encodes an enzyme putatively involved in trehalose biosynthesis. Though the protein has both trehalose-6-phosphate synthase (TPS)-like and trehalose-6-phosphate phosphatase (TPP)-like domains, neither activity has been detected in enzymatic assays nor has the protein been able to complement yeast TPS or TPP mutants.	protein_coding	1526.51	-1.72524	0.115774	-14.9019	3.20501e-50	7.24985e-48
AT1G70370	polygalacturonase 2;(source:Araport11)	protein_coding	2151.81	-0.782539	0.171875	-4.55295	5.29001e-06	2.55709e-05
AT1G70420	DNA ligase-like protein, putative (DUF1645);(source:Araport11)	protein_coding	432.841	-1.91623	0.133568	-14.3465	1.12131e-46	2.07345e-44
AT1G70500	Pectin lyase-like superfamily protein;(source:Araport11)	protein_coding	156.052	-1.13276	0.276832	-4.09189	4.27866e-05	0.000174067
AT1G70530	Encodes a cysteine-rich receptor-like protein kinase.	protein_coding	995.429	-0.674105	0.101833	-6.61972	3.59878e-11	3.8217e-10
AT1G70570	anthranilate phosphoribosyltransferase;(source:Araport11)	protein_coding	842.492	-0.772604	0.115913	-6.66536	2.64014e-11	2.85839e-10
AT1G70590	F-box family protein;(source:Araport11)	protein_coding	484.404	-0.723411	0.137672	-5.25461	1.48338e-07	9.28069e-07
AT1G70660	MMZ2/UEV1B encodes a protein that may play a role in DNA damage responses and error-free post-replicative DNA repair by participating in lysine-63-based polyubiquitination reactions. UEV1A can form diubiquitin and triubiquitin chains in combination with UBC13A/UBC35 in vitro. It can also functionally complement an mms2 mutation in budding yeast, both by increasing mms2 mutant viability in the pre…	protein_coding	93.1475	-0.81532	0.225729	-3.61194	0.00030392	0.00103433
AT1G70670	The gene encodes a stress-responsive and OB-associated non-seed caleosin-like protein. It plays a negative regulator role in ABA signaling.	protein_coding	979.578	-1.05398	0.172009	-6.12745	8.92988e-10	7.83643e-09
AT1G70690	Encodes a plasmodesmal protein that may be involved in the intercellular movement of molecules through the plasmodesmata. The protein has two DUF26 domains and a single transmembrane domain.	protein_coding	338.242	-1.09971	0.156629	-7.0211	2.20133e-12	2.75451e-11
AT1G70700	JAZ9 is a protein presumed to be involved in jasmonate signaling. JAZ9 transcript levels rise in response to a jasmonate stimulus. JAZ9 can interact with the COI1 F-box subunit of an SCF E3 ubiquitin ligase in a yeast-two-hybrid assay only in the presence of jasmonate-isoleucine (JA-ILE) or coronatine. The Jas domain appears to be important for JAZ9-COI1 interactions in the presence of coronatine…	protein_coding	141.586	-1.97138	0.29087	-6.77752	1.22259e-11	1.38344e-10
AT1G70850	MLP-like protein 34;(source:Araport11)	protein_coding	50234.1	-2.21115	0.1904	-11.6132	3.53267e-31	2.41371e-29
AT1G70860	Polyketide cyclase/dehydrase and lipid transport superfamily protein;(source:Araport11)	protein_coding	219.092	-1.59121	0.202405	-7.86151	3.79538e-15	6.49255e-14
AT1G70880	Polyketide cyclase/dehydrase and lipid transport superfamily protein;(source:Araport11)	protein_coding	253.63	-1.13217	0.323806	-3.49646	0.000471474	0.00153721
AT1G70885	pseudogene of MLP-like protein 31;(source:Araport11)	pseudogene	241.373	-1.55755	0.19899	-7.82726	4.98618e-15	8.42443e-14
AT1G70890	MLP-like protein 43;(source:Araport11)	protein_coding	876.3	-3.01873	0.46512	-6.4902	8.57212e-11	8.65346e-10
AT1G70980	Class II aminoacyl-tRNA and biotin synthetases superfamily protein;(source:Araport11)	protein_coding	949.906	-0.568886	0.125404	-4.53643	5.72136e-06	2.74623e-05
AT1G71030	Encodes a putative myb family transcription factor. In contrast to most other myb-like proteins its myb domain consists of a single repeat. A proline-rich region potentially involved in transactivation is found in the C-terminal part of the protein. Its transcript accumulates mainly in leaves.	protein_coding	104.174	-3.14836	0.895338	-3.51639	0.000437462	0.00143657
AT1G71090	Auxin efflux carrier family protein;(source:Araport11)	protein_coding	546.747	-0.70367	0.127986	-5.49803	3.84063e-08	2.63884e-07
AT1G71410	One of two paralogs in Arabidopsis.SCYL2B is a membrane localized protein that interacts with components of clathrin-mediated vesicle trafficking pathways. Loss of both SCYL2B and .SCYL2A results in severe growth defects.	protein_coding	1086.43	-1.10817	0.150073	-7.38421	1.53366e-13	2.20165e-12
AT1G71500	Encodes PSB33, a protein conserved in the plastid lineage. PSB33 is associated with the chloroplast thylakoid membrane and provides stability to Photosystem II. The mRNA is cell-to-cell mobile.	protein_coding	495.502	-0.842075	0.176264	-4.77735	1.77616e-06	9.30997e-06
AT1G71530	Protein kinase superfamily protein;(source:Araport11)	protein_coding	49.4085	-1.1157	0.364293	-3.06264	0.00219392	0.00615043
AT1G71692	Encodes a member of the MADS box family of transcription factors. Involved in root cell differentiation and flowering time. Loss of function mutations have abnormal cellular differentiation in the roots and are late flowering. AGL12 along with AGL14, and AGL17 is preferentially expressed in root tissues and represent the only characterized MADS box genes expressed in roots.	protein_coding	779.798	-1.66171	0.208513	-7.96935	1.59513e-15	2.86988e-14
AT1G71697	Encodes choline kinase. mRNA levels are increased in response to wounding. The mRNA is cell-to-cell mobile.	protein_coding	988.925	-0.699114	0.125104	-5.58826	2.29356e-08	1.62326e-07
AT1G71720	Encodes a chloroplast localized protein that regulates the translation of Ycf1 by binding to its mRNA. It is involved in the biogenesis of photosynthetic complexes.	protein_coding	201.32	-0.566947	0.18238	-3.10861	0.00187971	0.00535265
AT1G71730	hypothetical protein;(source:Araport11)	protein_coding	1068.47	-0.501853	0.100591	-4.98904	6.06816e-07	3.42745e-06
AT1G71790	Encodes a heterodimeric actin binding protein composed of an alpha and a beta sumunit. Stabilizes actin filament cytoskeleton by capping.	protein_coding	492.523	-0.693869	0.133895	-5.18219	2.19301e-07	1.33233e-06
AT1G71810	Protein kinase superfamily protein;(source:Araport11)	protein_coding	127.679	-0.929965	0.287543	-3.23418	0.00121991	0.00363881
AT1G71960	Encodes a plasma membrane localized ABC transporter involved in abscisic acid transport and responses.	protein_coding	812.491	-1.57207	0.146006	-10.7672	4.91651e-27	2.50656e-25
AT1G71980	RMR2 is a secretory pathway protein localized to the trans-golgi network. It belongs to a family of vacuolar sorting receptors. If forms heterodimers with RMR1.	protein_coding	954.763	-0.848586	0.15045	-5.64031	1.69749e-08	1.22711e-07
AT1G72060	serine-type endopeptidase inhibitor;(source:Araport11)	protein_coding	99.5846	-2.00008	0.265411	-7.53578	4.85428e-14	7.27331e-13
AT1G72070	Chaperone DnaJ-domain superfamily protein;(source:Araport11)	protein_coding	83.7957	-1.66539	0.240952	-6.91171	4.78859e-12	5.75099e-11
AT1G72150	novel cell-plate-associated protein that is related in sequence to proteins involved in membrane trafficking in other eukaryotes The mRNA is cell-to-cell mobile.	protein_coding	10066	-0.981532	0.114668	-8.55975	1.1311e-17	2.51464e-16
AT1G72180	Encodes a leucine-rich repeat receptor kinase that functions as a receptor for CEP1 peptide. Mediates nitrate uptake signaling.	protein_coding	456.61	-1.42805	0.255833	-5.58195	2.37841e-08	1.67923e-07
AT1G72200	RING/U-box superfamily protein;(source:Araport11)	protein_coding	460.848	-0.645213	0.199935	-3.22712	0.00125043	0.00372223
AT1G72240	hypothetical protein;(source:Araport11)	protein_coding	13.3388	-1.82839	0.545286	-3.35308	0.000799182	0.00247608
AT1G72300	Encodes a leucine-rich repeat receptor kinase (LRR-RK) involved in the perception of PSY1. PSY1 is an 18-aa tyrosine-sulfated glycopeptide encoded by AT5G58650 that promotes cellular proliferation and expansion.	protein_coding	771.103	-0.973847	0.17577	-5.54047	3.01668e-08	2.09745e-07
AT1G72330	Encodes for alanine aminotransferase ALAAT2.	protein_coding	279.378	-1.26036	0.251369	-5.014	5.33108e-07	3.05107e-06
AT1G72410	COP1-interacting protein-like protein;(source:Araport11)	protein_coding	1558.37	-0.890924	0.129439	-6.88296	5.86217e-12	6.94371e-11
AT1G72416	Chaperone DnaJ-domain superfamily protein;(source:Araport11)	protein_coding	338.495	-1.15003	0.197326	-5.82807	5.60734e-09	4.36795e-08
AT1G72490	DRO1 is a member of the IGT gene family and has a unknown function . It is expressed in roots and involved in leaf root architecture, specifically the orientation of lateral root angles. Involved in determining lateral root branch angle.	protein_coding	49.2422	-2.93706	0.541922	-5.41972	5.96939e-08	3.98056e-07
AT1G72700	ATPase E1-E2 type family protein / haloacid dehalogenase-like hydrolase family protein;(source:Araport11)	protein_coding	1812.85	-1.12821	0.0974036	-11.5828	5.03802e-31	3.39251e-29
AT1G72800	RNA-binding (RRM/RBD/RNP motifs) family protein;(source:Araport11)	protein_coding	152.547	-1.35118	0.192203	-7.02996	2.06585e-12	2.59754e-11
AT1G72820	Mitochondrial substrate carrier family protein;(source:Araport11)	protein_coding	532.189	-0.844771	0.116214	-7.26908	3.61952e-13	4.96943e-12
AT1G72850	Disease resistance protein (TIR-NBS class);(source:Araport11)	protein_coding	29.3165	-1.79517	0.461687	-3.88828	0.000100957	0.000381292
AT1G72855	Natural antisense transcript overlaps with AT1G72860;(source:Araport11)	antisense_long_noncoding_rna	186.617	-0.816386	0.185217	-4.40773	1.04461e-05	4.77975e-05
AT1G72890	Disease resistance protein (TIR-NBS class);(source:Araport11)	protein_coding	196.503	-0.726507	0.19866	-3.65703	0.000255152	0.000882276
AT1G73030	Encodes an ESCRT-related protein: CHMP1A/AT1G73030; CHMP1B/AT1G17730. CHMP1A and B mediate multivesicular body sorting of auxin carriers and are required for plant development. ESCRT: Endosomal Sorting Complexes Required For Transport machinery; CHMP: Charged Multivesicular Body Protein/Chromatin Modifying Protein.	protein_coding	2073.38	-0.626662	0.0898654	-6.97334	3.09507e-12	3.80539e-11
AT1G73080	Encodes a leucine-rich repeat receptor kinase. Functions as a receptor for AtPep1 to amplify innate immunity response to pathogen attacks. The mRNA is cell-to-cell mobile.	protein_coding	911.33	-0.502004	0.103902	-4.83151	1.35502e-06	7.21122e-06
AT1G73140	Encodes a member of the TBL (TRICHOME BIREFRINGENCE-LIKE) gene family containing a plant-specific DUF231 (domain of unknown function) domain. TBL gene family has 46 members, two of which (TBR/AT5G06700 and TBL3/AT5G01360) have been shown to be involved in the synthesis and deposition of secondary wall cellulose, presumably by influencing the esterification state of pectic polymers. A nomenclature…	protein_coding	22.0433	-2.32347	0.588953	-3.94509	7.97705e-05	0.000307315
AT1G73250	encodes a bifunctional 3, 5-epimerase-4-reductase in L-fucose synthesis and converts GDP-D-mannose to GDP-L-fucose in vitro along with MUR1 (GDP-D-mannose 4,6-dehydratase). It is expressed in all tissues examined, but most abundantly in roots and flowers.	protein_coding	384.596	-0.637386	0.142731	-4.46563	7.98332e-06	3.73576e-05
AT1G73260	Encodes a trypsin inhibitor involved in modulating programmed cell death in plant-pathogen interactions.	protein_coding	10153.7	-0.980235	0.206037	-4.75757	1.95934e-06	1.0174e-05
AT1G73290	serine carboxypeptidase-like 5;(source:Araport11)	protein_coding	45.7425	-2.4099	0.36548	-6.5938	4.2871e-11	4.50542e-10
AT1G73300	serine carboxypeptidase-like 2;(source:Araport11)	protein_coding	198.533	-2.30988	0.252811	-9.13679	6.43348e-20	1.78021e-18
AT1G73310	serine carboxypeptidase-like 4;(source:Araport11)	protein_coding	328.359	-1.09348	0.175557	-6.22866	4.70432e-10	4.28651e-09
AT1G73330	encodes a plant-specific protease inhibitor-like protein whose transcript level in root disappears in response to progressive drought stress. The decrease in transcript level is independent from abscisic acid level.	protein_coding	79155.8	-1.76192	0.179719	-9.80372	1.08517e-22	3.84245e-21
AT1G73380	hypothetical protein;(source:Araport11)	protein_coding	480.244	-0.67835	0.118104	-5.74365	9.2656e-09	6.98186e-08
AT1G73480	alpha/beta-Hydrolases superfamily protein;(source:Araport11)	protein_coding	266.664	-0.98014	0.321032	-3.05309	0.00226497	0.00632677
AT1G73500	member of MAP Kinase Kinase family. Autophosphorylates and also phosphorylates MPK3 and MPK6. Independently involved in ethylene and calmalexin biosynthesis. Induces transcription of ACS2, ACS6, ERF1, ERF2, ERF5, ERF6, CYP79B2, CYP79B3, CYP71A13 and PAD3.	protein_coding	328.142	-0.538567	0.155151	-3.47125	0.000518045	0.00167498
AT1G73630	EF hand calcium-binding protein family;(source:Araport11)	protein_coding	446.518	-0.864072	0.150947	-5.72433	1.03843e-08	7.7621e-08
AT1G73650	3-oxo-5-alpha-steroid 4-dehydrogenase (DUF1295);(source:Araport11)	protein_coding	665.211	-0.657359	0.136911	-4.80136	1.57595e-06	8.29786e-06
AT1G73655	FKBP-like peptidyl-prolyl cis-trans isomerase family protein;(source:Araport11)	protein_coding	479.356	-0.692778	0.137965	-5.02139	5.12993e-07	2.9439e-06
AT1G73850	DNA ligase (DUF1666);(source:Araport11)	protein_coding	823.233	-0.808064	0.160279	-5.04162	4.61618e-07	2.67344e-06
AT1G73885	AT-rich interactive domain protein;(source:Araport11)	protein_coding	1401.74	-2.30228	0.105169	-21.8912	3.14874e-106	6.66932e-103
AT1G73950	Transmembrane Fragile-X-F-associated protein;(source:Araport11)	protein_coding	391.32	-0.641724	0.161157	-3.98198	6.83432e-05	0.000266276
AT1G73960	TBP-associated factor 2;(source:Araport11)	protein_coding	593.411	-0.504679	0.132873	-3.79821	0.000145747	0.000533001
AT1G73980	TTM1 is a triphosphate tunnel metalloenzyme that displays pyrophosphatase activity. It contains both a uridine kinase (UK) domain,CYTH domain, a coiled-coil domain and a transmembrane domain at the C-terminal Mutants show a delay in leaf senescence. Can functionally complement TTM1 and vise versa. (PMID:28733390)	protein_coding	700.861	-0.62474	0.0962308	-6.4921	8.46467e-11	8.55611e-10
AT1G74280	alpha/beta-Hydrolases superfamily protein;(source:Araport11)	protein_coding	190.324	-0.521397	0.15667	-3.32798	0.000874774	0.00268777
AT1G74360	NILR1 encodes a serine/threonine kinase involved in defense response to nematodes.	protein_coding	168.785	-1.00563	0.215959	-4.65659	3.21491e-06	1.61511e-05
AT1G74370	RING/U-box superfamily protein;(source:Araport11)	protein_coding	145.196	-1.46398	0.200567	-7.29922	2.89448e-13	4.02377e-12
AT1G74470	Encodes for a multifunctional protein with geranylgeranyl reductase activity shown to catalyze the reduction of prenylated geranylgeranyl-chlorophyll a to phytyl-chlorophyll a (chlorophyll a) and free geranylgeranyl pyrophosphate to phytyl pyrophosphate. The mRNA is cell-to-cell mobile.	protein_coding	5276.56	-1.53106	0.157493	-9.72142	2.44339e-22	8.42137e-21
AT1G74660	Encodes MINI ZINC FINGER 1 (MIF1) which has a zinc finger domain but lacks other protein motifs normally present in transcription factors. MIF1 physically interact with a group of zinc finger-homeodomain (ZHD) transcription factors, such as ZHD5 (AT1G75240), that regulate floral architecture and leaf development. Gel mobility shift assays revealed that MIF1 blocks the DNA binding activity of ZHD5…	protein_coding	408.701	-0.552371	0.171621	-3.21856	0.00128837	0.00382441
AT1G74770	zinc ion binding protein;(source:Araport11)	protein_coding	558.823	-1.0909	0.234136	-4.65926	3.1735e-06	1.59559e-05
AT1G74780	Nodulin-like / Major Facilitator Superfamily protein;(source:Araport11)	protein_coding	217.668	-0.702083	0.178879	-3.92491	8.67636e-05	0.000331394
AT1G74840	Homeodomain-like superfamily protein;(source:Araport11)	protein_coding	6832.53	-0.952531	0.0915518	-10.4043	2.37012e-25	1.04586e-23
AT1G74970	ribosomal protein S9, nuclear encoded component of the chloroplast ribosome	protein_coding	593.292	-0.660365	0.149759	-4.40953	1.03595e-05	4.74478e-05
AT1G75030	encodes a PR5-like protein	protein_coding	77.6361	-1.63919	0.422659	-3.87827	0.000105203	0.000395725
AT1G75100	Contains a J-domain at the C-terminus which is similar to the J-domain of auxilin, a clathrin-uncoating factor in cow, yeast and worm. Arabidopsis contains 6 other proteins similar to auxilin. Expressed in leaves and stems, but not in roots. Localized in the cytoplasm. Required for the chloroplast accumulation response, but not for the avoidance response. No molecular function known.	protein_coding	123.521	-1.20523	0.295455	-4.07924	4.51835e-05	0.000182893
AT1G75130	member of CYP721A	protein_coding	514.122	-0.821599	0.125556	-6.54369	6.00183e-11	6.20393e-10
AT1G75140	membrane protein;(source:Araport11)	protein_coding	432.809	-0.527437	0.139415	-3.78321	0.000154821	0.000563269
AT1G75180	Erythronate-4-phosphate dehydrogenase family protein;(source:Araport11)	protein_coding	460.344	-0.676124	0.143678	-4.70584	2.52819e-06	1.28809e-05
AT1G75190	hypothetical protein;(source:Araport11)	protein_coding	128.899	-1.76825	0.303511	-5.82599	5.6775e-09	4.41817e-08
AT1G75220	Encodes a vacuolar glucose exporter that is induced in response to factors that activate vacuolar glucose pools like darkness, heat stress and wounding and repressed during conditions that trigger glucose accumulation in the vacuole like cold stress and external sugar supply.	protein_coding	1345.57	-0.917218	0.107983	-8.49408	1.99499e-17	4.32384e-16
AT1G75295	Natural antisense transcript overlaps with AT1G75290 and AT1G75300;(source:Araport11)	antisense_long_noncoding_rna	193.001	-0.746263	0.238463	-3.12947	0.00175125	0.00503483
AT1G75370	Sec14p-like phosphatidylinositol transfer family protein;(source:Araport11)	protein_coding	1240.03	-0.705134	0.109519	-6.43845	1.207e-10	1.19464e-09
AT1G75410	BEL1-like homeodomain 3 (BLH3)	protein_coding	727.112	-0.915241	0.098826	-9.26114	2.02266e-20	5.89074e-19
AT1G75440	ubiquitin-conjugating enzyme 16;(source:Araport11)	protein_coding	629.253	-0.762293	0.116334	-6.5526	5.65434e-11	5.86034e-10
AT1G75540	Encodes a B-box zinc finger transcription factor BBX21 (also named STH2/salt tolerance homolog2 and LHUS/long hypocotyl under shade). Interacts with COP1 to control de-etiolation. Also genetically interacts with COP1 to regulate shade avoidance. The mRNA is cell-to-cell mobile.	protein_coding	3737.25	-1.62881	0.155591	-10.4686	1.20441e-25	5.49148e-24
AT1G75660	Encodes a protein with similarity to yeast 5'-3'exonucleases and can functionally complement the yeast mutations. In Arabidopsis XRN3 acts as a suppressor of posttranscriptional gene silencing. Mutants accumulate excised miRNA products suggesting that XRN3 is involved in degradation of these products.	protein_coding	2031.67	-0.669155	0.0771482	-8.67363	4.18555e-18	9.73244e-17
AT1G75680	glycosyl hydrolase 9B7;(source:Araport11)	protein_coding	1249.59	-0.774395	0.136624	-5.66809	1.44401e-08	1.0517e-07
AT1G75800	Pathogenesis-related thaumatin superfamily protein;(source:Araport11)	protein_coding	5208.27	-1.27772	0.191115	-6.6856	2.29984e-11	2.52041e-10
AT1G75810	transmembrane protein;(source:Araport11)	protein_coding	336.92	-1.03092	0.136312	-7.56297	3.93979e-14	5.96835e-13
AT1G75820	Putative receptor kinase with an extracellular leucine-rich domain. Controls shoot and floral meristem size, and contributes to establish and maintain floral meristem identity. Negatively regulated by KAPP (kinase-associated protein phosphatase). CLV3 peptide binds directly CLV1 ectodomain.	protein_coding	1342.25	-2.26959	0.293327	-7.73742	1.01456e-14	1.65417e-13
AT1G75850	VPS35 homolog B;(source:Araport11)	protein_coding	698.258	-0.510887	0.103511	-4.93558	7.9913e-07	4.42045e-06
AT1G75900	GDSL-motif esterase/acyltransferase/lipase. Enzyme group with broad substrate specificity that may catalyze acyltransfer or hydrolase reactions with lipid and non-lipid substrates.	protein_coding	30.7835	-1.51313	0.472738	-3.20078	0.00137058	0.00404217
AT1G76010	Alba DNA/RNA-binding protein;(source:Araport11)	protein_coding	3259.44	-0.644119	0.106729	-6.03506	1.58902e-09	1.34189e-08
AT1G76020	Thioredoxin superfamily protein;(source:Araport11)	protein_coding	311.155	-1.05832	0.195839	-5.40404	6.5156e-08	4.3127e-07
AT1G76030	One of three genes encoding the vacuolar ATP synthase subunit B1. This subunit was shown to interact with the gene product of hexokinase1 (ATHXK1). This interaction, however, is solely restricted to the nucleus. The protein binds to and co-localizes with F-actin, bundles F-actin to form higher-order structure, and stabilizes actin filaments in vitro. The mRNA is cell-to-cell mobile.	protein_coding	3621.55	-0.645681	0.0888842	-7.26429	3.74993e-13	5.13939e-12
AT1G76180	Encodes a dehydrin protein whose expression is induced early on in response to dehydration stress. This gene's expression to cold occurs in two waves, with early induction occurring within 1 h and secondary induction occurring 5 h after the beginning of cold stress. Expression is also induced in response to ABA but not in response to 2,4-D, BA, and GA3. ERD14 protein is capable of binding Ca2+, e…	protein_coding	27199.8	-0.916629	0.124219	-7.37915	1.593e-13	2.28051e-12
AT1G76250	transmembrane protein;(source:Araport11)	protein_coding	111.746	-1.4278	0.214223	-6.66502	2.64636e-11	2.86114e-10
AT1G76360	Protein kinase superfamily protein;(source:Araport11)	protein_coding	247.724	-1.01659	0.187246	-5.42916	5.66186e-08	3.78633e-07
AT1G76410	RING/U-box superfamily protein;(source:Araport11)	protein_coding	333.446	-1.26537	0.274725	-4.60596	4.10573e-06	2.02411e-05
AT1G76450	Photosystem II reaction center PsbP family protein;(source:Araport11)	protein_coding	252.15	-1.10831	0.175429	-6.31773	2.65431e-10	2.50578e-09
AT1G76460	RNA-binding (RRM/RBD/RNP motifs) family protein;(source:Araport11)	protein_coding	895.025	-1.55146	0.146899	-10.5614	4.4982e-26	2.1609e-24
AT1G76490	Encodes a 3-hydroxy-3-methylglutaryl coenzyme A reductase, which is involved in melavonate biosynthesis and performs the first committed step in isoprenoid biosynthesis. Expression is activated in dark in leaf tissue but not controlled by light in the root (confine The mRNA is cell-to-cell mobile.	protein_coding	5272.31	-1.25104	0.120384	-10.3921	2.69376e-25	1.18642e-23
AT1G76520	Auxin efflux carrier family protein;(source:Araport11)	protein_coding	463.652	-0.96647	0.186081	-5.19382	2.06026e-07	1.25528e-06
AT1G76560	CP12 domain-containing protein 3;(source:Araport11)	protein_coding	476.605	-0.790813	0.12324	-6.41684	1.39128e-10	1.36601e-09
AT1G76580	Squamosa promoter-binding protein-like (SBP domain) transcription factor family protein;(source:Araport11)	protein_coding	411.356	-0.929366	0.14852	-6.25751	3.91182e-10	3.62104e-09
AT1G76590	PLATZ transcription factor family protein;(source:Araport11)	protein_coding	452.603	-2.77934	0.241991	-11.4853	1.5638e-30	1.02059e-28
AT1G76600	poly polymerase;(source:Araport11)	protein_coding	236.546	-2.03619	0.236832	-8.59763	8.1382e-18	1.83377e-16
AT1G76680	Encodes a member of an alpha/beta barrel fold family of FMN-containing oxidoreductases. One of the closely related 12-oxophytodienoic acid reductases. This enzyme is not expected to participate in jasmonic acid biosynthesis because during in vitro assays, it shows very little activity with the naturally occurring OPDA isomer. Shows activity towards 2,4,6-trinitrotoluene. Expressed predominately i…	protein_coding	4487.46	-1.65194	0.195551	-8.4476	2.97342e-17	6.33831e-16
AT1G76700	DNAJ heat shock N-terminal domain-containing protein;(source:Araport11)	protein_coding	418.43	-0.71769	0.133371	-5.38116	7.40067e-08	4.86673e-07
AT1G76705	calmodulin binding protein;(source:Araport11)	protein_coding	36.8207	-1.28129	0.391961	-3.26893	0.00107957	0.00325771
AT1G76730	Encodes a paralog of ATP-dependent folate salvage enzyme 5-formyltetrahydrofolate cycloligase (5-FCL) that is targeted to chloroplasts and to be required for embryo viability and lacks 5-FCL activity.	protein_coding	182.933	-0.68315	0.230869	-2.95904	0.00308597	0.00835464
AT1G76800	The gene encodes nodulin-like2 whose transcript abundance was repressed under conditions of Fe-deficient growth.	protein_coding	63.5184	-3.54066	0.596981	-5.93093	3.01215e-09	2.42586e-08
AT1G76850	Encodes a member of the exocyst complex gene family. The exocyst is a protein complex involved in tethering vesicles to the plasma membrane during regulated or polarized secretion. The mRNA is cell-to-cell mobile.	protein_coding	1274.43	-0.54618	0.0923022	-5.9173	3.27267e-09	2.62659e-08
AT1G76890	encodes a plant trihelix DNA-binding protein	protein_coding	674.615	-0.790557	0.151533	-5.21704	1.81803e-07	1.12088e-06
AT1G76900	Member of plant TLP family. Contains terminal F-box domain, interacts with ASK proteins. Tethered to the PM.	protein_coding	1174.65	-0.69744	0.110063	-6.33674	2.34677e-10	2.23721e-09
AT1G76920	F-box family protein;(source:Araport11)	protein_coding	739.513	-0.616451	0.111694	-5.51909	3.4075e-08	2.36003e-07
AT1G76990	ACT domain repeat 3;(source:Araport11)	protein_coding	8019.65	-1.6648	0.116628	-14.2745	3.15657e-46	5.79094e-44
AT1G77060	Phosphoenolpyruvate carboxylase family protein;(source:Araport11)	protein_coding	111.118	-1.48207	0.254887	-5.81463	6.07688e-09	4.70227e-08
AT1G77122	Uncharacterized protein family UPF0090;(source:Araport11)	protein_coding	163.509	-0.85718	0.199234	-4.30237	1.68983e-05	7.45246e-05
AT1G77130	Encodes a glucuronyltransferase responsible for the addition of GlcA residues onto xylan and for secondary wall deposition.	protein_coding	1229.11	-0.564915	0.099707	-5.66576	1.46378e-08	1.0651e-07
AT1G77180	Encodes a putative transcriptional factor. Shows transcriptional activator activity in yeast. Involved in response to abscisic acid, salt and osmotic stress. SKIP lengthens period of the circadian clock by impairing the alternative splicing of PRR7 and PRR9. SKIP regulates the splicing of SEF pre-mRNA and suppresses flowering by activation of FLC.	protein_coding	2703.29	-0.857943	0.10669	-8.04147	8.87683e-16	1.63625e-14
AT1G77370	Glutaredoxin family protein;(source:Araport11)	protein_coding	1989.47	-0.614752	0.118252	-5.19867	2.00717e-07	1.2255e-06
AT1G77410	beta-galactosidase 16;(source:Araport11)	protein_coding	40.3536	-1.77475	0.341393	-5.19855	2.00844e-07	1.22595e-06
AT1G77420	alpha/beta-Hydrolases superfamily protein;(source:Araport11)	protein_coding	584.601	-1.0713	0.127411	-8.40824	4.16208e-17	8.72837e-16
AT1G77480	Eukaryotic aspartyl protease family protein;(source:Araport11)	protein_coding	536.662	-0.659664	0.110958	-5.94515	2.76209e-09	2.23762e-08
AT1G77885	hypothetical protein;(source:Araport11)	protein_coding	3519.55	-1.91343	0.172685	-11.0804	1.56119e-28	8.76487e-27
AT1G77990	Encodes a low-affinity sulfate transporter.	protein_coding	234.982	-0.989734	0.240358	-4.11774	3.82599e-05	0.000157161
AT1G78010	tRNA modification GTPase;(source:Araport11)	protein_coding	454.447	-0.715808	0.137252	-5.21529	1.83525e-07	1.1309e-06
AT1G78020	FCS like zinc finger 6 is induced during energy starvation through SnRK1 signaling. Mutants accumulate more SnRK1alpha1 which results in the inhibition of seedling growth under favorable growth conditions. Increased SnRK1 activity in the mutant also results in the downregulation of TOR signaling (DOI:10.1111/tpj.13854).	protein_coding	2977.6	-1.71058	0.143922	-11.8855	1.40768e-32	1.10059e-30
AT1G78070	Transducin/WD40 repeat-like superfamily protein;(source:Araport11)	protein_coding	289.992	-0.795128	0.188357	-4.22138	2.42807e-05	0.000103858
AT1G78090	homologous to the C-terminal part of microbial trehalose-6-phosphate phosphatases	protein_coding	476.003	-2.07195	0.237934	-8.70808	3.09062e-18	7.28093e-17
AT1G78130	Major facilitator superfamily protein;(source:Araport11)	protein_coding	208.282	-1.26214	0.179295	-7.03945	1.93001e-12	2.43066e-11
AT1G78140	S-adenosyl-L-methionine-dependent methyltransferases superfamily protein;(source:Araport11)	protein_coding	275.607	-0.85636	0.240673	-3.55818	0.000373428	0.00124613
AT1G78150	N-lysine methyltransferase;(source:Araport11)	protein_coding	2793.9	-0.760223	0.122121	-6.22514	4.81122e-10	4.37536e-09
AT1G78180	Mitochondrial substrate carrier family protein;(source:Araport11)	protein_coding	88.5783	-0.887541	0.220829	-4.01913	5.84123e-05	0.000230904
AT1G78200	Protein phosphatase 2C family protein;(source:Araport11)	protein_coding	334.363	-0.777321	0.136279	-5.70388	1.17108e-08	8.64543e-08
AT1G78240	Encodes TSD2 (TUMOROUS SHOOT DEVELOPMENT2), a putative methyltransferase with an essential role in cell adhesion and coordinated plant development.	protein_coding	1048.81	-0.501467	0.0761824	-6.58245	4.62754e-11	4.84353e-10
AT1G78265	Natural antisense transcript overlaps with AT1G78270;(source:Araport11)	antisense_long_noncoding_rna	304.536	-1.06054	0.149305	-7.1032	1.21902e-12	1.57264e-11
AT1G78290	encodes a member of SNF1-related protein kinase (SnRK2) family whose activity is activated by ionic (salt) and non-ionic (mannitol) osmotic stress and dehydration.	protein_coding	1411.21	-2.02468	0.166468	-12.1625	4.92073e-34	4.31008e-32
AT1G78310	VQ motif-containing protein;(source:Araport11)	protein_coding	192.929	-1.05984	0.184714	-5.73773	9.59555e-09	7.21416e-08
AT1G78320	Encodes glutathione transferase belonging to the tau class of GSTs. Naming convention according to Wagner et al. (2002).	protein_coding	246.19	-1.51508	0.248488	-6.09722	1.07928e-09	9.34814e-09
AT1G78340	Encodes glutathione transferase belonging to the tau class of GSTs. Naming convention according to Wagner et al. (2002).	protein_coding	1035.31	-0.888435	0.20782	-4.27503	1.91115e-05	8.35893e-05
AT1G78380	Encodes a glutathione transferase that is a member of Tau GST gene family. Expression is induced by drought stress, oxidative stress, and high doses of auxin and cytokinin. naming convention according to Wagner et al. (2002) The expression of this gene is upregulated by herbicide safeners such as benoxacor and fenclorim.	protein_coding	22836.9	-0.827487	0.173571	-4.76742	1.86602e-06	9.7415e-06
AT1G78420	RING/U-box superfamily protein;(source:Araport11)	protein_coding	948.276	-0.525776	0.079777	-6.59057	4.38144e-11	4.59834e-10
AT1G78440	Encodes a gibberellin 2-oxidase that acts on C19 gibberellins.	protein_coding	23.3557	-3.32236	0.79123	-4.19898	2.68118e-05	0.000113725
AT1G78450	SOUL heme-binding family protein;(source:Araport11)	protein_coding	148.679	-4.10537	1.30003	-3.1579	0.00158912	0.00461313
AT1G78460	SOUL heme-binding family protein;(source:Araport11)	protein_coding	371.732	-2.69815	0.53927	-5.00335	5.63433e-07	3.20728e-06
AT1G78476	hypothetical protein;(source:Araport11)	protein_coding	43.4673	-4.80357	1.26168	-3.80728	0.000140503	0.000515444
AT1G78600	light-regulated zinc finger protein 1;(source:Araport11)	protein_coding	752.432	-0.902171	0.263157	-3.42826	0.000607468	0.00193247
AT1G78630	Ribosomal protein L13 family protein;(source:Araport11)	protein_coding	1034.33	-0.913473	0.116696	-7.82779	4.9653e-15	8.39525e-14
AT1G78660	The Arabidopsis protein AtGGH1 is a gamma-glutamyl hydrolase cleaving pentaglutamates to yield di- and triglutamates. The enzyme is involved in the tetrahydrofolate metabolism and located to the vacuole.	protein_coding	2366.11	-0.69542	0.116967	-5.94545	2.75703e-09	2.23429e-08
AT1G78670	gamma-glutamyl hydrolase 3;(source:Araport11)	protein_coding	1939.42	-0.601763	0.0756232	-7.95738	1.75714e-15	3.14921e-14
AT1G78830	Curculin-like (mannose-binding) lectin family protein;(source:Araport11)	protein_coding	3584.13	-1.07476	0.254696	-4.21978	2.44545e-05	0.000104525
AT1G78850	curculin-like (mannose-binding) lectin family protein, low similarity to ser/thr protein kinase from Zea mays (GI:2598067); contains Pfam lectin (probable mannose binding) domain PF01453 but not the protein kinase domain of the Z. mays protein. Belongs to GNA domain lectin family. Enhances PAP26 function to facilitate Pi-scavenging by Pi-starved plants.	protein_coding	17038.1	-0.646979	0.149512	-4.32727	1.50966e-05	6.71804e-05
AT1G78890	hypothetical protein;(source:Araport11)	protein_coding	747.99	-0.805951	0.145118	-5.55376	2.79581e-08	1.95087e-07
AT1G78990	HXXXD-type acyl-transferase family protein;(source:Araport11)	protein_coding	372.068	-2.00989	0.367279	-5.47237	4.44051e-08	3.01807e-07
AT1G79020	Enhancer of polycomb-like transcription factor protein;(source:Araport11)	protein_coding	215.877	-0.653644	0.165918	-3.93956	8.16329e-05	0.000313907
AT1G79040	Encodes for the 10 kDa PsbR subunit of photosystem II (PSII). This subunit appears to be involved in the stable assembly of PSII, particularly that of the oxygen-evolving complex subunit PsbP. Mutants defective in this gene have reduced amounts of subunits PsbP and PsbQ in PSII. In turn, assembly of PsbR is dependent on the presence of PsbJ.	protein_coding	6491.26	-1.108	0.223613	-4.95499	7.23347e-07	4.02322e-06
AT1G79060	TPRXL;(source:Araport11)	protein_coding	40.506	-2.11622	0.406174	-5.21012	1.88718e-07	1.15861e-06
AT1G79090	Encodes a component of the mRNA decapping machinery that is found in complexes with and is phosphorylated by MPK4. The protein can be found in P-bodies after treatment with PAMPs. Pat1 mutants exhibit dwarfism and de-repressed immunity dependent on the immune receptor SUMM2. The pat1 constitutive defense phenotype is suppressed by summ2 such that pat1 summ2 mutants display a wild-type phenotype i…	protein_coding	673.452	-0.573912	0.13135	-4.36933	1.24629e-05	5.62957e-05
AT1G79130	SAUR-like auxin-responsive protein family;(source:Araport11)	protein_coding	6.76306	-3.06123	0.953596	-3.2102	0.00132645	0.00392543
AT1G79245	pseudogene of Winged helix-turn-helix transcription repressor DNA-binding protein;(source:Araport11)	pseudogene	1312.41	-0.789829	0.196336	-4.02284	5.75006e-05	0.000227416
AT1G79270	evolutionarily conserved C-terminal region 8;(source:Araport11)	protein_coding	829.431	-1.02978	0.11858	-8.68424	3.81272e-18	8.91894e-17
AT1G79410	organic cation/carnitine transporter5;(source:Araport11)	protein_coding	219.1	-1.23666	0.208287	-5.93729	2.8978e-09	2.34023e-08
AT1G79510	hypothetical protein (DUF2358);(source:Araport11)	protein_coding	54.1317	-1.15193	0.318211	-3.62001	0.000294593	0.00100523
AT1G79590	Encodes one of 24 Arabidopsis syntaxins. Its mRNA has been shown to be expressed.	protein_coding	787.784	-0.55151	0.0981059	-5.62158	1.89223e-08	1.35486e-07
AT1G79620	VRLK1 is a LRR kinase involved in switching between cell elongation and secondary cell wall thickening.VRLK1 is a member of a gene family that includes a small number of recently duplicated paralogs.	protein_coding	511.455	-1.9818	0.256082	-7.73891	1.00271e-14	1.63691e-13
AT1G79670	Encodes a receptor-like kinase that does not contain an extracellular leucine-rich repeat domain. A novel type of dominant disease-resistance protein that confers resistance to a broad spectrum of Fusarium races.	protein_coding	961.045	-1.04616	0.0918439	-11.3906	4.6568e-30	2.9324e-28
AT1G79700	WRI4 encodes an AP2/ERF-type transcriptional activator that specifically controls cuticular wax biosynthesis in Arabidopsis stems. It also functions to activate transcription of genes involved fatty acid biosynthesis during seed and flower development as well as stem wax biosynthesis. Targets identified by ChIP-seq include: LACS1, KCR1, PAS2, ECR, and WSD1.	protein_coding	197.384	-1.07253	0.227157	-4.72154	2.34063e-06	1.19961e-05
AT1G79750	The malic enzyme (EC 1.1.1.40) encoded by AtNADP-ME4 is localized to chloroplasts. The gene is expressed throughout the whole plant and during embryogenesis and germination. A possible involvement in the fatty acid biosynthesis has been proposed.	protein_coding	4498.35	-0.809819	0.105545	-7.67271	1.68394e-14	2.69281e-13
AT1G79760	Identified as target of the AGL15 binding motif CArG.	protein_coding	112.759	-1.70305	0.334568	-5.0903	3.57505e-07	2.10607e-06
AT1G79790	Encodes a chloroplast-localized FMN hydrolase that whose phosphatase activity is FMN-specific.	protein_coding	279.855	-0.579769	0.161351	-3.59321	0.000326631	0.00110485
AT1G79830	This gene is predicted to encode a protein that functions as a Golgi apparatus structural component known as a golgin in mammals and yeast. A fluorescently-tagged version of GC5 co-localizes with Golgi markers, and this localization appears to be replicated using the C-terminal (139 aa) portion of the protein. The C-terminal portion of the protein can also specifically interact with two members o…	protein_coding	2733.29	-0.711373	0.0863865	-8.23477	1.79903e-16	3.54916e-15
AT1G79850	nuclear-encoded 30S chloroplast ribosomal protein S17	protein_coding	674.701	-0.726969	0.173496	-4.19011	2.78815e-05	0.000117747
AT1G79880	RNA recognition motif (RRM)-containing protein;(source:Araport11)	protein_coding	438.237	-0.578969	0.139905	-4.1383	3.4989e-05	0.000144772
AT1G80000	CASC3/Barentsz eIF4AIII binding protein;(source:Araport11)	protein_coding	651.624	-1.02005	0.16687	-6.11285	9.78675e-10	8.55936e-09
AT1G80010	FAR1-related sequence 8;(source:Araport11)	protein_coding	382.04	-0.857284	0.173427	-4.9432	7.68486e-07	4.26004e-06
AT1G80060	Ubiquitin-like superfamily protein;(source:Araport11)	protein_coding	138.925	-0.836114	0.232885	-3.59024	0.000330368	0.00111619
AT1G80180	Encodes a substrate of the MAPK kinases. Phenotypic analyses of Arabidopsis expressing phosphorylation site mutant forms of At1g80180.1 showed clustered stomata and higher stomatal index in cotyledons expressing the phosphomimetic form of At1g80180.1.	protein_coding	3118.74	-1.93665	0.112498	-17.215	2.04915e-66	9.74351e-64
AT1G80190	Similar to the PSF1 component of GINS complex, which in other organism was shown to be involved in the initiation of DNA replication.	protein_coding	173.152	-0.6701	0.198611	-3.37393	0.00074104	0.00231255
AT1G80210	Mov34/MPN/PAD-1 family protein;(source:Araport11)	protein_coding	326.196	-0.791127	0.161601	-4.89557	9.80211e-07	5.33472e-06
AT1G80290	a member of the Glycosyltransferase Family 64 (according to CAZy Database)	protein_coding	181.389	-1.06891	0.183428	-5.82741	5.62934e-09	4.38215e-08
AT1G80310	MOT2 encodes a molybdate transporter which locates to the vacuolar membrane. Loss-of-function (knock out) mutants show elevated molydate levels in rosette leaves and in fully senescent leaves, but decreased MoO4 levels in seeds. Under conditions of molybdate deficiency leaves from mot2::tDNA mutants show strongly reduced nitrate reductase activity. The mot2 gene is slightly expressed in young and…	protein_coding	336.353	-1.27777	0.144681	-8.83164	1.03156e-18	2.52993e-17
AT1G80340	Encodes a protein with gibberellin 3 &#946;-hydroxylase activity. The protein was heterologously expressed in E. coli and shown to catalyze the hydroxylation of both GA9 and GA20.	protein_coding	25.085	-2.41112	0.524802	-4.59435	4.34095e-06	2.13016e-05
AT1G80380	encodes a glycerate kinase which catalyzes the last step of photorespiration C2 cycle.	protein_coding	2939.7	-1.6416	0.196215	-8.36635	5.94328e-17	1.22434e-15
AT1G80420	Encodes a component of plant break excision repair and functions at several stages during active DNA demethylation in Arabidopsis.	protein_coding	493.784	-0.690203	0.110021	-6.27335	3.53357e-10	3.28395e-09
AT1G80440	Encodes a member of a family of F-box proteins, called the KISS ME DEADLY (KMD) family, that targets type-B ARR proteins for degradation and is involved in the negative regulation of the cytokinin response. Also named as KFB20, a member of a group of Kelch repeat F-box proteins that negatively regulate phenylpropanoid biosynthesis by targeting the phenypropanoid biosynthesis enzyme phenylalanine …	protein_coding	853.535	-2.8941	0.320254	-9.03688	1.61204e-19	4.25837e-18
AT1G80570	RNI-like superfamily protein;(source:Araport11)	protein_coding	225.961	-0.686412	0.158841	-4.32137	1.55067e-05	6.88696e-05
AT1G80630	RNI-like superfamily protein;(source:Araport11)	protein_coding	119.593	-0.737125	0.222989	-3.30565	0.000947554	0.00288778
AT1G80650	RNAse THREE-like protein 1;(source:Araport11)	protein_coding	139.344	-1.11955	0.244479	-4.57935	4.66416e-06	2.27916e-05
AT1G80780	Polynucleotidyl transferase, ribonuclease H-like superfamily protein;(source:Araport11)	protein_coding	1579.38	-0.995993	0.0973417	-10.2319	1.42658e-24	5.86206e-23
AT1G80830	Thought to be involved in iron homeostasis. Induced in leaves in response to iron deficiency. Transgenic plants accumulate toxic levels of iron. Gene complements yeast iron uptake mutants.	protein_coding	3298.68	-0.857152	0.209573	-4.09	4.31379e-05	0.000175374
AT1G80920	A nuclear encoded soluble protein found in the chloroplast stroma. Negatively regulated by light and has rapid turnover in darkness.	protein_coding	5662.49	-0.821459	0.137467	-5.97569	2.29116e-09	1.87699e-08
AT2G01100	FAM133-like protein;(source:Araport11)	protein_coding	1697.44	-0.782895	0.116783	-6.70385	2.03003e-11	2.24053e-10
AT2G01170	Encodes a bidirectional amino acid transporter that can transport ala, arg, glu and lys, GABA but not pro with both export and import activity. Its expression is localized in the vascular tissues suggesting a function in amino acids export from the phloem into sink tissue.	protein_coding	261.43	-1.36251	0.296086	-4.60176	4.18944e-06	2.06189e-05
AT2G01180	Encodes phosphatidate phosphatase. Up-regulated by genotoxic stress (gamma ray or UV-B) and elicitor treatments with mastoparan and harpin. Expressed in roots and leaves.	protein_coding	95.782	-0.914013	0.215677	-4.23788	2.25644e-05	9.72849e-05
AT2G01190	Octicosapeptide/Phox/Bem1p family protein;(source:Araport11)	protein_coding	715.955	-0.764325	0.175282	-4.36055	1.29735e-05	5.8353e-05
AT2G01260	hypothetical protein (DUF789);(source:Araport11)	protein_coding	269.842	-0.526874	0.168198	-3.13245	0.00173352	0.0049888
AT2G01270	Encodes a protein disulfide isomerase-like (PDIL) protein, a member of a multigene family within the thioredoxin (TRX) superfamily. This protein also belongs to the quiescin-sulfhydryl oxidase (QSOX) family, which possess an Erv1-like domain at the COOH terminus in addition to a TRX domain.	protein_coding	1256.88	-0.854118	0.081194	-10.5195	7.02588e-26	3.29368e-24
AT2G01400	hypothetical protein;(source:Araport11)	protein_coding	68.6298	-0.770968	0.255234	-3.02063	0.00252249	0.0069833
AT2G01480	ESMD1 is a golgi localized putative O-fucosyltransferase.	protein_coding	376.265	-0.783398	0.1369	-5.72242	1.05015e-08	7.84065e-08
AT2G01490	Encodes a phytanoyl-CoA 2-hydroxylase (PAHX). The mRNA is cell-to-cell mobile.	protein_coding	2051.9	-1.04323	0.111371	-9.36715	7.45144e-21	2.24014e-19
AT2G01520	Encodes a cis-cinnamic acid responsive gene that is a member of the major latex protein-like gene family and plays a role in promoting vegetative growth and delaying &#64258;owering. The mRNA is cell-to-cell mobile.	protein_coding	27574.8	-3.6342	0.178459	-20.3644	3.46262e-92	4.24609e-89
AT2G01530	MLP-like protein 329;(source:Araport11)	protein_coding	16821.5	-1.58894	0.118749	-13.3807	7.84387e-41	1.02671e-38
AT2G01600	ENTH/ANTH/VHS superfamily protein;(source:Araport11)	protein_coding	1361.6	-0.764439	0.106541	-7.17506	7.22736e-13	9.57306e-12
AT2G01620	RNI-like superfamily protein;(source:Araport11)	protein_coding	224.781	-0.911649	0.183881	-4.95782	7.12887e-07	3.96883e-06
AT2G01650	encodes a peripheral membrane protein that contains UBX domain and interacts with AtCDC48 in vitro and co-fractionates with membrane-associated but not soluble AtCDC48 in vivo.	protein_coding	807.071	-0.622999	0.0996231	-6.25356	4.01204e-10	3.70204e-09
AT2G01735	encodes a RING-H2 zinc finger protein essential for seed development.	protein_coding	469.134	-0.781175	0.12385	-6.30741	2.83751e-10	2.67116e-09
AT2G01755	hypothetical protein;(source:Araport11)	protein_coding	40.363	-1.51783	0.495132	-3.0655	0.00217304	0.00609629
AT2G01810	RING/FYVE/PHD zinc finger superfamily protein;(source:Araport11)	protein_coding	4.75037	-4.23007	1.40115	-3.019	0.00253612	0.00701772
AT2G01818	PLATZ transcription factor family protein;(source:Araport11)	protein_coding	466.403	-0.642752	0.165448	-3.88492	0.000102361	0.000386097
AT2G01860	Tetratricopeptide repeat (TPR)-like superfamily protein;(source:Araport11)	protein_coding	136.646	-1.22646	0.22035	-5.56597	2.60697e-08	1.82786e-07
AT2G01890	Encodes a purple acid phosphatase (PAP) belonging to the low molecular weight plant PAP group.	protein_coding	1224.13	-0.650018	0.123438	-5.26594	1.39473e-07	8.75901e-07
AT2G01900	Encodes an inositol polyphosphate phosphatidylinositol 5-phosphatase that is expressed in roots and is involved in mediating salt tolerance through endocytosis.	protein_coding	358.196	-0.704154	0.198816	-3.54173	0.000397509	0.00131837
AT2G01910	Binds microtubules. Induces a crisscross mesh of microtubules, not bundles. Not involved in microtubule polymerization nor nucleation. Localizes to mitochondria. The mRNA is cell-to-cell mobile.	protein_coding	2014.19	-0.72927	0.100458	-7.25947	3.88617e-13	5.31984e-12
AT2G01930	BASIC PENTACYSTEINE1 (BPC1) is a regulator of the homeotic Arabidopsis thaliana gene SEEDSTICK (STK), which controls ovule identity. BPC1 induces conformational changes by cooperative binding to purine-rich elements present in the STK regulatory sequence. STK is upregulated in bpc1 mutant.	protein_coding	759.688	-0.725463	0.117221	-6.18887	6.05967e-10	5.44063e-09
AT2G02000	glutamate decarboxylase 3;(source:Araport11)	protein_coding	17.1453	-2.70437	0.669676	-4.03833	5.38331e-05	0.000214183
AT2G02020	Major facilitator superfamily protein;(source:Araport11)	protein_coding	388.172	-1.42215	0.303229	-4.69002	2.73179e-06	1.38592e-05
AT2G02040	Encodes a di- and tri-peptide transporter that recognizes a variety of different amino acid combinations. Expression of the transcripts for this gene can be detected in the embryo through in situ hybridization. This protein does not have nitrate transporter activity based on oocyte transport assays.	protein_coding	1154.3	-0.577208	0.105352	-5.47885	4.28099e-08	2.91816e-07
AT2G02080	C2H2 BIRD transcription factor family.	protein_coding	52.6713	-2.23702	0.318841	-7.01609	2.28156e-12	2.84573e-11
AT2G02130	Predicted to encode a PR (pathogenesis-related) protein. Belongs to the plant defensin (PDF) family with the following members: At1g75830/PDF1.1, At5g44420/PDF1.2a, At2g26020/PDF1.2b, At5g44430/PDF1.2c, At2g26010/PDF1.3, At1g19610/PDF1.4, At1g55010/PDF1.5, At2g02120/PDF2.1, At2g02100/PDF2.2, At2g02130/PDF2.3, At1g61070/PDF2.4, At5g63660/PDF2.5, At2g02140/PDF2.6, At5g38330/PDF3.1 and At4g30070/PDF…	protein_coding	2865.03	-1.44913	0.209873	-6.90483	5.02653e-12	6.00888e-11
AT2G02160	CCCH-type zinc finger family protein;(source:Araport11)	protein_coding	2683.85	-0.833055	0.106542	-7.81903	5.32339e-15	8.97464e-14
AT2G02300	phloem protein 2-B5;(source:Araport11)	protein_coding	22.1834	-1.66161	0.491485	-3.38079	0.00072279	0.00226165
AT2G02310	phloem protein 2-B6;(source:Araport11)	protein_coding	28.3109	-1.66454	0.395678	-4.20679	2.59023e-05	0.000110148
AT2G02360	Encodes an F-box protein containing a Nictaba-related lectin domain that can act as a carbohydrate-binding protein.Expression is induced by SA and pathogenic bacteria.	protein_coding	362.984	-0.54684	0.127843	-4.27745	1.89049e-05	8.27474e-05
AT2G02710	Encodes a putative blue light receptor protein.	protein_coding	2319.19	-1.3647	0.115681	-11.7971	4.04098e-32	3.06031e-30
AT2G02760	ubiquitin conjugating enzyme UBC2. Homolog of the yeast RAD6 gene.	protein_coding	3141.02	-0.711975	0.101808	-6.99332	2.68447e-12	3.32866e-11
AT2G02960	RING/FYVE/PHD zinc finger superfamily protein;(source:Araport11)	protein_coding	790.792	-0.693237	0.10103	-6.8617	6.80453e-12	7.98282e-11
AT2G02970	Encodes a putative apyrase involved in pollen exine pattern formation and anther dehiscence.	protein_coding	983.449	-1.08843	0.078717	-13.8271	1.74996e-43	2.75489e-41
AT2G03140	alpha/beta-Hydrolases superfamily protein;(source:Araport11)	protein_coding	489.169	-0.612042	0.143207	-4.27382	1.92151e-05	8.39635e-05
AT2G03310	transmembrane protein;(source:Araport11)	protein_coding	10.0309	-4.13856	1.34677	-3.07296	0.00211947	0.00596107
AT2G03330	transmembrane protein;(source:Araport11)	protein_coding	247.127	-0.684037	0.171983	-3.97735	6.96882e-05	0.000271017
AT2G03360	Glycosyltransferase family 61 protein;(source:Araport11)	protein_coding	63.6634	-1.2325	0.305071	-4.04006	5.34385e-05	0.000212722
AT2G03390	uvrB/uvrC motif-containing protein;(source:Araport11)	protein_coding	520.534	-0.50282	0.114032	-4.40945	1.03633e-05	4.74556e-05
AT2G03440	Induced at the transcriptional level by Pseudomonas syringae pv. tomato infection.	protein_coding	1892.74	-0.511501	0.143281	-3.56992	0.000357095	0.00119729
AT2G03470	ELM2 domain-containing protein;(source:Araport11)	protein_coding	1425.1	-0.757755	0.123088	-6.15622	7.44996e-10	6.60992e-09
AT2G03530	Mediate high-affinity uracil and 5-FU (a toxic uracil analogue) transport when expressed in yeast and Xenopus oocytes.Involved in allantoin transport.	protein_coding	107.879	-0.85581	0.26618	-3.21516	0.00130372	0.00386358
AT2G03710	This gene belongs to the family of SEP genes. It is involved in the development of sepals, petals, stamens and carpels. Additionally, it plays a central role in the determination of flower meristem and organ identity.	protein_coding	9.91637	-5.4899	1.29713	-4.23236	2.31254e-05	9.94275e-05
AT2G03730	Member of a small family of ACT domain containing proteins. ACT domains are thought to be involved in amino acid binding.	protein_coding	1353.62	-1.41574	0.130372	-10.8593	1.80167e-27	9.36991e-26
AT2G03820	Encodes a protein involved in the nuclear export of the 60S ribosomal subunit and formation of the secondary cell wall.	protein_coding	1983.46	-0.573085	0.0814097	-7.03952	1.92903e-12	2.43066e-11
AT2G03855	microRNA ath-MIR5642b precursor;(source:Araport11)	miRNA_primary_transcript	8.0988	-4.25088	1.24224	-3.42193	0.000621773	0.00197339
AT2G03875	novel transcribed region; detected in root, carpel, root apical meristem, receptacle, leaf, dark-grown seedling, light-grown seedling, flower, pollen, aerial, shoot apical meristem;(source:Araport11)	novel_transcribed_region	656.9	-0.885318	0.232777	-3.80329	0.000142788	0.000523496
AT2G03890	Phosphoinositide kinase which undergo autophosphorylation and phosphorylate serine/threonine residues of protein substrates. Contains phosphoinositide 3/4-kinase and ubiquitin-like domains. The mRNA is cell-to-cell mobile.	protein_coding	3199.8	-1.30976	0.1022	-12.8157	1.33957e-37	1.50776e-35
AT2G04040	AtDTX1 (At2g04040) has been identified as a detoxifying efflux carrier for plant-derived antibiotics and other toxic compounds, including CD2+. Expression in rosette leaves is activated by high concentration of boron.Mistakenly referred to as At2g04070 in PMID:11739388.	protein_coding	24.6116	-1.70991	0.473663	-3.60998	0.000306221	0.0010411
AT2G04110	pseudogene of expressed protein;(source:Araport11)	pseudogene	373.85	-0.832216	0.206625	-4.02767	5.63328e-05	0.00022329
AT2G04240	Encodes a small protein with an N-terminal trans-membrane domain and a RING-H2 zinc finger motif located at the C-terminus. Gene expression is induced by salt and osmotic stress. Transcrips levels are induced by DELLA proteins and repressed by gibberellic acid. Involved in ABA metabolism.	protein_coding	758.519	-1.31073	0.123903	-10.5787	3.74204e-26	1.80509e-24
AT2G04305	Magnesium transporter CorA-like family protein;(source:Araport11)	protein_coding	297.053	-0.71908	0.213042	-3.3753	0.000737364	0.00230262
AT2G04378	Beta-galactosidase related protein;(source:Araport11)	protein_coding	791.83	-0.695048	0.137587	-5.0517	4.37885e-07	2.54611e-06
AT2G04410	RPM1-interacting protein 4 (RIN4) family protein;(source:Araport11)	protein_coding	2453.84	-0.706657	0.10122	-6.98142	2.9222e-12	3.60999e-11
AT2G04430	nudix hydrolase homolog 5;(source:Araport11)	protein_coding	139.333	-0.940123	0.239561	-3.92435	8.69625e-05	0.000332099
AT2G04690	Pyridoxamine 5-phosphate oxidase family protein;(source:Araport11)	protein_coding	1249.44	-1.34607	0.12232	-11.0045	3.63365e-28	1.98268e-26
AT2G04795	hypothetical protein;(source:Araport11)	protein_coding	274.038	-0.586378	0.18871	-3.1073	0.00188807	0.00537514
AT2G04800	hypothetical protein;(source:Araport11)	protein_coding	1173.23	-1.57222	0.148989	-10.5526	4.94364e-26	2.35065e-24
AT2G04850	Auxin-responsive family protein;(source:Araport11)	protein_coding	269.43	-1.40597	0.239498	-5.87048	4.34543e-09	3.42504e-08
AT2G04890	Encodes a scarecrow-like protein (SCL21). Member of GRAS gene family.	protein_coding	413.756	-0.887915	0.184204	-4.82027	1.43365e-06	7.59496e-06
AT2G04940	scramblase-like protein;(source:Araport11)	protein_coding	568.292	-0.732125	0.11195	-6.53972	6.16332e-11	6.36079e-10
AT2G05160	CCCH-type zinc fingerfamily protein with RNA-binding domain-containing protein;(source:Araport11)	protein_coding	37.3208	-1.75348	0.559159	-3.13592	0.00171317	0.00493632
AT2G05170	Homologous to yeast VPS11. Forms a complex with VCL1 and AtVPS33. Involved in vacuolar biogenesis. The mRNA is cell-to-cell mobile.	protein_coding	898.387	-0.713635	0.118941	-5.99989	1.97451e-09	1.63425e-08
AT2G05180	member of CYP705A	protein_coding	22.0287	-1.66321	0.514727	-3.23125	0.00123252	0.00367312
AT2G05310	transmembrane protein;(source:Araport11)	protein_coding	268.705	-1.51118	0.321514	-4.70021	2.59893e-06	1.32124e-05
AT2G05330	BTB/POZ domain-containing protein;(source:Araport11)	protein_coding	10.9462	-2.42736	0.746016	-3.25377	0.00113886	0.00341982
AT2G05518	other_RNA;(source:Araport11)	other_rna	50.9095	-1.32331	0.396557	-3.33699	0.000846896	0.00260796
AT2G05540	Glycine-rich protein family;(source:Araport11)	protein_coding	23.0044	-2.51235	0.595236	-4.22076	2.43485e-05	0.00010411
AT2G05590	TLD-domain containing nucleolar protein;(source:Araport11)	protein_coding	386.825	-0.719047	0.142452	-5.04766	4.4726e-07	2.59933e-06
AT2G06025	Acyl-CoA N-acyltransferases (NAT) superfamily protein;(source:Araport11)	protein_coding	644.927	-0.820041	0.124648	-6.57886	4.7406e-11	4.95519e-10
AT2G07042	other_RNA;(source:Araport11)	other_rna	15.2804	-2.20429	0.69921	-3.15254	0.00161854	0.0046893
AT2G07180	Protein kinase superfamily protein;(source:Araport11)	protein_coding	980.911	-1.55529	0.183608	-8.47072	2.43884e-17	5.2371e-16
AT2G07360	TPLATE-associated SH3 domain containing protein.	protein_coding	1406.7	-0.527749	0.119474	-4.41727	9.9954e-06	4.58792e-05
AT2G09335	Natural antisense transcript overlaps with AT2G42150;(source:Araport11)	antisense_long_noncoding_rna	4.34339	-4.24118	1.42271	-2.98105	0.00287264	0.00782985
AT2G10410	Member of Sadhu non-coding retrotransposon family	transposable_element_gene	3819.78	-0.828102	0.138069	-5.99773	2.00092e-09	1.65434e-08
AT2G11215	hypothetical protein;(source:Araport11)	protein_coding	68.021	-0.976496	0.298732	-3.26881	0.00108002	0.00325866
AT2G11225	hypothetical protein;(source:Araport11)	protein_coding	1937.16	-0.708348	0.115965	-6.10827	1.00714e-09	8.77211e-09
AT2G12490	transposable_element_gene;(source:Araport11);copia-like retrotransposon family, has a 0. P-value blast match to GB:CAA31653 polyprotein (Ty1_Copia-element) (Arabidopsis thaliana);(source:TAIR10)	transposable_element_gene	78.7438	-1.15709	0.274368	-4.21728	2.47272e-05	0.000105536
AT2G12550	ubiquitin-associated (UBA)/TS-N domain-containing protein;(source:Araport11)	protein_coding	293.279	-0.878709	0.195669	-4.4908	7.09566e-06	3.35406e-05
AT2G13360	Encodes a peroxisomal photorespiratory enzyme that catalyzes transamination reactions with multiple substrates. It is involved in photorespiration.	protein_coding	1310.58	-2.66903	0.294044	-9.07697	1.11639e-19	3.01748e-18
AT2G13420	Possibly not a pseudogene based on evidence for transcription (RNA-seq) and translation (Ribo-seq) described in PMID:27791167	pseudogene	90.5394	-0.736413	0.216333	-3.40408	0.000663882	0.00209505
AT2G13555	hypothetical protein;(source:Araport11)	protein_coding	162.819	-0.861195	0.267302	-3.2218	0.00127386	0.00378519
AT2G13660	hypothetical protein;(source:Araport11)	protein_coding	17.0055	-1.94214	0.622254	-3.12113	0.00180157	0.00516105
AT2G13665	Natural antisense transcript overlaps with AT2G13660;(source:Araport11)	antisense_long_noncoding_rna	251.099	-1.02145	0.17454	-5.85227	4.84899e-09	3.79754e-08
AT2G13810	ALD1 is a L-lysine alpha-aminotransferase. It is part of the pipecolic acid biosynthetic pathway, where it catalyzes the biochemical conversion of lysine to epsilon-amino-alpha-ketocaproic acid (KAC) which is subject to subsequent transamination, cyclization and isomerization to form 2,3-dehydropipecolic acid.	protein_coding	21.9256	-4.56626	0.795347	-5.74121	9.40028e-09	7.07419e-08
AT2G13960	Homeodomain-like superfamily protein;(source:Araport11)	protein_coding	63.7008	-1.68119	0.293811	-5.72201	1.05271e-08	7.85426e-08
AT2G14100	a member of the cytochrome P450 family	protein_coding	320.338	-1.28039	0.180865	-7.07925	1.44936e-12	1.85033e-11
AT2G14170	Arabidopsis thaliana methylmalonate-semialdehyde dehydrogenase	protein_coding	2063.85	-0.508087	0.121809	-4.17117	3.03045e-05	0.000127196
AT2G14260	encodes proline iminopeptidase	protein_coding	570.301	-0.562743	0.112951	-4.9822	6.28664e-07	3.53798e-06
AT2G14510	Leucine-rich repeat protein kinase family protein;(source:Araport11)	protein_coding	179.48	-1.59052	0.256782	-6.19405	5.86375e-10	5.26878e-09
AT2G14825	histone deacetylase-like protein;(source:Araport11)	protein_coding	127.728	-0.804837	0.190597	-4.22272	2.41368e-05	0.000103338
AT2G14878	other_RNA;(source:Araport11)	other_rna	4346.64	-2.06612	0.168532	-12.2595	1.49392e-34	1.36497e-32
AT2G14910	MAR-binding filament-like protein;(source:Araport11)	protein_coding	2865.77	-0.97937	0.0923728	-10.6024	2.90539e-26	1.41913e-24
AT2G15030	pseudogene of WD40/YVTN repeat and Bromo-WDR9-I-like domain-containing protein;(source:Araport11)	pseudogene	80.5178	-3.40286	0.358965	-9.47966	2.55113e-21	8.01062e-20
AT2G15230	Lipase active on medium and short chain triacylglycerols, but not on phospho- or galactolipids. Active between pH4 and 7 with an optimum at pH6. Knock-out mutant has not obvious phenotype. Predicted to be extracellular.	protein_coding	692.648	-0.531875	0.125319	-4.24416	2.19418e-05	9.48814e-05
AT2G15240	UNC-50 family protein;(source:Araport11)	protein_coding	674.868	-0.793304	0.110776	-7.16134	7.98945e-13	1.05108e-11
AT2G15320	Leucine-rich repeat (LRR) family protein;(source:Araport11)	protein_coding	305.341	-1.31555	0.242462	-5.42579	5.76973e-08	3.85514e-07
AT2G15390	Encodes an alpha-(1,2)-fucosyltransferase.	protein_coding	187.072	-1.07389	0.182858	-5.87284	4.28402e-09	3.37977e-08
AT2G15480	UDP-glucosyl transferase 73B5;(source:Araport11)	protein_coding	669.644	-1.53745	0.177924	-8.64108	5.56835e-18	1.27946e-16
AT2G15490	UDP-glycosyltransferase 73B4;(source:Araport11)	protein_coding	513.874	-1.47367	0.338381	-4.35505	1.33038e-05	5.97579e-05
AT2G15570	chloroplast protein similar to prokaryotic thioredoxin.	protein_coding	551.606	-0.614363	0.110782	-5.54569	2.92796e-08	2.03759e-07
AT2G15680	Encodes a calmodulin-like protein.	protein_coding	83.5472	-0.746898	0.25476	-2.93178	0.00337028	0.00902576
AT2G15695	peptide methionine sulfoxide reductase (Protein of unknown function DUF829, transmembrane 53);(source:Araport11)	protein_coding	684.919	-0.882516	0.123197	-7.16344	7.86756e-13	1.0368e-11
AT2G15790	SQN encodes the Arabidopsis homolog of cyclophilin 40 (CyP40). It is specifically required for the vegetative but not the reproductive maturation of the shoot. Belongs to one of the 36 carboxylate clamp (CC)-tetratricopeptide repeat (TPR) proteins (Prasad 2010, Pubmed ID: 20856808) with potential to interact with Hsp90/Hsp70 as co-chaperones.	protein_coding	505.758	-1.3207	0.125971	-10.4842	1.02136e-25	4.68436e-24
AT2G15880	Pollen expressed protein required for pollen tube growth.Along with other members of the LRX family, itnteracts with RALF4 to control pollen tube growth and integrity. Loss of function results in premature pollen tube rupture and reduced fertility.	protein_coding	318.352	-2.51284	0.300385	-8.36539	5.99186e-17	1.23217e-15
AT2G15890	Encodes CBP1, a regulator of transcription initiation in central cell-mediated pollen tube guidance.	protein_coding	3988.74	-1.79697	0.398968	-4.50405	6.66694e-06	3.16748e-05
AT2G15900	phox domain-containing protein;(source:Araport11)	protein_coding	654.378	-0.534316	0.119632	-4.46632	7.95781e-06	3.72457e-05
AT2G15960	stress-induced protein;(source:Araport11)	protein_coding	343.663	-2.26328	0.505249	-4.47954	7.48041e-06	3.51809e-05
AT2G15970	encodes an alpha form of a protein similar to the cold acclimation protein WCOR413 in wheat. Expression is induced by short-term cold-treatment, water deprivation, and abscisic acid treatment. The mRNA is cell-to-cell mobile.	protein_coding	2519.14	-1.46741	0.241005	-6.08872	1.13817e-09	9.82886e-09
AT2G16050	Cysteine/Histidine-rich C1 domain family protein;(source:Araport11)	protein_coding	170.328	-0.809561	0.178561	-4.53381	5.79282e-06	2.77538e-05
AT2G16530	Encodes polyprenol reductase involved in N-gylcosylation. Mutants are defective in pollen development. Knockouts are embryo lethal	protein_coding	517.894	-0.697276	0.135188	-5.15782	2.49837e-07	1.50335e-06
AT2G16595	Translocon-associated protein (TRAP), alpha subunit;(source:Araport11)	protein_coding	256.71	-0.56917	0.16063	-3.54335	0.000395073	0.00131123
AT2G16650	Encodes a proteinaceous RNase P that supports RNase P activity in vivo in both organelles and the nucleus. It is also involved in the maturation of small nucleolar RNA (snoRNA) and mRNA.	protein_coding	553.957	-0.54066	0.146553	-3.68917	0.000224983	0.000790274
AT2G16710	Iron-sulfur cluster biosynthesis family protein;(source:Araport11)	protein_coding	464.662	-0.55806	0.13461	-4.14575	3.387e-05	0.000140666
AT2G16720	Encodes a member of MYB3R- and R2R3- type MYB- encoding gene family that acts as a repressor of flavonol biosynthesis. AtMYB7 gene expression is induced by salt treatment.	protein_coding	497.508	-1.25398	0.157112	-7.98146	1.44615e-15	2.61598e-14
AT2G16740	ubiquitin-conjugating enzyme 29;(source:Araport11)	protein_coding	1048.71	-0.883657	0.212918	-4.15023	3.32147e-05	0.000138141
AT2G16750	kinase with adenine nucleotide alpha hydrolases-like domain-containing protein;(source:Araport11)	protein_coding	908.688	-2.08785	0.151825	-13.7517	4.97194e-43	7.62113e-41
AT2G16930	Ribosomal protein L27 family protein;(source:Araport11)	protein_coding	760.347	-0.590456	0.113983	-5.18021	2.21633e-07	1.3444e-06
AT2G16970	Major facilitator superfamily protein;(source:Araport11)	protein_coding	41.2315	-1.60338	0.356756	-4.49432	6.97926e-06	3.30508e-05
AT2G16980	Major facilitator superfamily protein;(source:Araport11)	protein_coding	131.024	-1.50177	0.238999	-6.28357	3.30888e-10	3.08993e-09
AT2G16990	Major facilitator superfamily protein;(source:Araport11)	protein_coding	308.331	-1.06515	0.216898	-4.91086	9.0679e-07	4.96063e-06
AT2G17033	pentatricopeptide (PPR) repeat-containing protein;(source:Araport11)	protein_coding	142.217	-0.892109	0.244345	-3.65103	0.000261193	0.000900676
AT2G17110	DNA-directed RNA polymerase subunit beta, putative (DUF630 and DUF632);(source:Araport11)	protein_coding	349.71	-0.776284	0.131741	-5.89251	3.80377e-09	3.02162e-08
AT2G17120	Induction of chitin-responsive genes by chitin treatment is not blocked in the mutant. It contains a C-terminal GPI anchor signal and is an ortholog of OsCEBiP.	protein_coding	408.855	-0.854479	0.148552	-5.75205	8.81698e-09	6.66105e-08
AT2G17220	Encodes a putative serine/threonine-specific protein kinase kin3. Protein is N-myristoylated.	protein_coding	608.38	-0.506244	0.123985	-4.08312	4.4436e-05	0.000180023
AT2G17420	NADPH-dependent thioredoxin reductase, major cytosolic isoform The mRNA is cell-to-cell mobile.	protein_coding	7337.18	-0.771851	0.135581	-5.69289	1.24904e-08	9.19185e-08
AT2G17430	A member of a large family of seven-transmembrane domain proteins specific to plants, homologs of the barley mildew resistance locus o (MLO) protein. Controls pollen tube reception in synergids. The Arabidopsis genome contains 15 genes encoding MLO proteins, with localization in plasma membrane. Phylogenetic analysis revealed four clades of closely-related AtMLO genes. ATMLO7 belongs to the clade…	protein_coding	134.059	-1.75069	0.207798	-8.42498	3.60804e-17	7.62322e-16
AT2G17440	Encodes PIRL5, a member of the Plant Intracellular Ras-group-related LRRs (Leucine rich repeat proteins). PIRLs are a distinct, plant-specific class of intracellular LRRs that likely mediate protein interactions, possibly in the context of signal transduction. The mRNA is cell-to-cell mobile.	protein_coding	2217.17	-1.41677	0.120894	-11.7191	1.01689e-31	7.47401e-30
AT2G17450	Encodes a putative RING-H2 finger protein RHA3a.	protein_coding	225.734	-1.25109	0.201833	-6.19865	5.69499e-10	5.12703e-09
AT2G17500	Auxin efflux carrier family protein;(source:Araport11)	protein_coding	3818.91	-2.4524	0.198799	-12.3361	5.78857e-35	5.52737e-33
AT2G17510	ribonuclease II family protein;(source:Araport11)	protein_coding	763.203	-0.605918	0.121294	-4.99546	5.86965e-07	3.32904e-06
AT2G17520	Encodes a endoribonuclease/protein kinase IRE1-like protein that is predicted to form a type I transmembrane protein structure and contain kinase/endoribonuclease domains at their C-terminal halves. The transcript levels for several ER-stress responsive genes, including six protein disulfide isomerases (PDIs), BiP2, and AtbZIP60 are not affected in ire1-2 null mutants. The mRNA is cell-to-cell mo…	protein_coding	1453.2	-0.724004	0.0896963	-8.07173	6.93064e-16	1.297e-14
AT2G17540	hypothetical protein;(source:Araport11)	protein_coding	228.437	-0.94852	0.183237	-5.17647	2.26125e-07	1.37e-06
AT2G17570	Undecaprenyl pyrophosphate synthetase family protein;(source:Araport11)	protein_coding	269.532	-0.970136	0.152983	-6.34146	2.27599e-10	2.17329e-09
AT2G17695	outer envelope protein;(source:Araport11)	protein_coding	138.098	-0.913011	0.205553	-4.44174	8.92356e-06	4.12888e-05
AT2G17705	methionine-S-oxide reductase;(source:Araport11)	protein_coding	324.587	-0.937767	0.130256	-7.19942	6.04699e-13	8.08777e-12
AT2G17710	Big1;(source:Araport11)	protein_coding	1774.04	-1.0387	0.174912	-5.93841	2.87806e-09	2.32633e-08
AT2G17787	cylicin;(source:Araport11)	protein_coding	185.422	-0.813715	0.219886	-3.70062	0.000215072	0.000759007
AT2G17840	Identified as drought-inducible gene by differential hybridization. Upregulated by high light, drought, cold and salt stress determined by microarray analysis.	protein_coding	1800.48	-0.761756	0.161602	-4.71376	2.43182e-06	1.24307e-05
AT2G17940	WEB family protein (DUF827);(source:Araport11)	protein_coding	22.1175	-1.7889	0.610387	-2.93077	0.00338128	0.0090521
AT2G17990	Calcium-dependent protein kinase 1 adaptor protein involved in vacuolar transport and lytic vacuole biogenesis.	protein_coding	1742.87	-0.814955	0.108754	-7.49356	6.70293e-14	9.95357e-13
AT2G18030	Peptide methionine sulfoxide reductase family protein;(source:Araport11)	protein_coding	504.202	-0.519992	0.138792	-3.74656	0.000179276	0.000643302
AT2G18050	encodes a structurally divergent linker histone whose gene expression is induced by dehydration and ABA. The mRNA is cell-to-cell mobile.	protein_coding	1070.44	-2.3023	0.42848	-5.37319	7.73558e-08	5.07265e-07
AT2G18170	MAP kinase 7;(source:Araport11)	protein_coding	570.925	-1.01235	0.159008	-6.36665	1.93206e-10	1.8632e-09
AT2G18250	At2g18250 encodes pantetheine-phosphate adenylyltransferase catalyzing the formation of dephospho-CoA from pantetheine 4'-phosphate. The enzyme is involved in coenzyme A biosynthesis.	protein_coding	556.395	-0.573115	0.1137	-5.0406	4.64083e-07	2.68638e-06
AT2G18260	member of SYP11 Gene Family	protein_coding	11.8503	-4.405	1.0479	-4.20366	2.62631e-05	0.000111539
AT2G18280	Member of TLP family The mRNA is cell-to-cell mobile.	protein_coding	5351.79	-1.68498	0.107755	-15.6372	4.06477e-55	1.15494e-52
AT2G18300	basic helix-loop-helix (bHLH) DNA-binding superfamily protein;(source:Araport11)	protein_coding	50.9558	-1.97701	0.663084	-2.98153	0.00286812	0.00781936
AT2G18350	homeobox protein 24;(source:Araport11)	protein_coding	77.3644	-0.946372	0.224363	-4.21804	2.46438e-05	0.000105238
AT2G18440	Encodes a noncoding RNA, a member of an emerging class of transcripts that lack significant open reading frames and encode RNA as their final product. Has been identified as a translated small open reading frame by ribosome profiling.	other_rna	2234.25	-1.07242	0.109408	-9.802	1.10382e-22	3.90258e-21
AT2G18470	Proline-rich extensin-like receptor kinase 4. Functions at an early stage of ABA signalling inhibiting primary root cell elongation by perturbing Ca2+ homeostasis.	protein_coding	109.354	-4.78842	1.08903	-4.39694	1.09786e-05	5.00077e-05
AT2G18560	UDP-Glycosyltransferase superfamily protein;(source:Araport11)	protein_coding	319.748	-2.01796	0.160404	-12.5804	2.70561e-36	2.77701e-34
AT2G18570	UDP-Glycosyltransferase superfamily protein;(source:Araport11)	protein_coding	823.316	-0.56275	0.158827	-3.54317	0.000395344	0.00131175
AT2G18670	RING/U-box superfamily protein;(source:Araport11)	protein_coding	195.015	-0.782478	0.198285	-3.94622	7.93943e-05	0.000306006
AT2G18700	Encodes an enzyme putatively involved in trehalose biosynthesis. The protein has a trehalose synthase (TPS)-like domain that may or may not be active as well as a trehalose phosphatase (TPP)-like domain.	protein_coding	688.155	-2.23175	0.191046	-11.6818	1.57946e-31	1.14641e-29
AT2G18710	Encodes a component of the thylakoid-localized Sec system involved in the translocation of cytoplasmic proteins into plastid.	protein_coding	573.786	-1.36425	0.131926	-10.341	4.5977e-25	1.97278e-23
AT2G18750	Calmodulin-binding protein;(source:Araport11)	protein_coding	3017.87	-0.720186	0.0964187	-7.46936	8.05845e-14	1.18907e-12
AT2G18840	Encodes one of the two YPT/RAB GTPase Interacting Protein 4a (YIP4a) and YIP4b (formerly YIP2), which form a TGN-localized complex with ECHIDNA (ECH). This complex is required for the secretion of cell wall polysaccharides.	protein_coding	302.164	-0.585926	0.137106	-4.27354	1.92395e-05	8.40541e-05
AT2G18915	encodes a member of F-box proteins that includes two other proteins in Arabidopsis (ZTL and FKF1). These proteins contain a unique structure containing a PAS domain at their N-terminus, an F-box motif, and 6 kelch repeats at their C-terminus. Overexpression results in arrhythmic phenotypes for a number of circadian clock outputs in both constant light and constant darkness, long hypocotyls under …	protein_coding	395.468	-1.1088	0.140914	-7.86865	3.58498e-15	6.14043e-14
AT2G19060	SGNH hydrolase-type esterase superfamily protein;(source:Araport11)	protein_coding	260.971	-1.75781	0.247916	-7.09035	1.33771e-12	1.71438e-11
AT2G19110	Encodes a protein with similarity to Zn ATPase. Can rescue Zn deficiency in yeast and Cd resistance, suggesting a role in Zn and Cd transport. The mRNA is cell-to-cell mobile.	protein_coding	2548.55	-1.13314	0.160428	-7.06324	1.62666e-12	2.0665e-11
AT2G19130	S-locus lectin protein kinase family protein;(source:Araport11)	protein_coding	558.665	-0.822253	0.116596	-7.05215	1.76169e-12	2.22711e-11
AT2G19150	Pectin lyase-like superfamily protein;(source:Araport11)	protein_coding	57.5184	-1.11478	0.294224	-3.7889	0.000151319	0.00055156
AT2G19160	Core-2/I-branching beta-1,6-N-acetylglucosaminyltransferase family protein;(source:Araport11)	protein_coding	416.606	-0.820677	0.117631	-6.97672	3.02143e-12	3.72467e-11
AT2G19350	transmembrane protein (DUF872);(source:Araport11)	protein_coding	208.948	-0.617516	0.146124	-4.22597	2.37916e-05	0.00010198
AT2G19450	Encodes Acyl-CoA:diacylglycerol acyltransferase (DGAT) catalyzes the final step of the triacylglycerol synthesis pathway. An insertion mutation in the TAG1 gene results in altered lipid phenotype. Role in senescence and seed development. Its preferred substrate is linolenoyl-CoA (C18:3-CoA).	protein_coding	569.794	-1.43665	0.305262	-4.70627	2.52287e-06	1.28594e-05
AT2G19480	This gene is predicted to encode a nucleosome assembly protein. Plant lines expressing an RNAi construct directed against this gene show a reduction in agrobacterium-mediated root transformation. The mRNA is cell-to-cell mobile. Plants mutated in three ubiquitously expressed NAP1 genes (NAP1;1~NAP1;3) and organ-specifically expressed NAP1;4 gene show hypersensitivity to genotoxic stresses includi…	protein_coding	5718.25	-0.81377	0.104468	-7.78968	6.71797e-15	1.11961e-13
AT2G19710	Regulator of Vps4 activity in the MVB pathway protein;(source:Araport11)	protein_coding	199.218	-0.786957	0.208569	-3.77312	0.00016122	0.000583632
AT2G19810	Encodes Oxidation-related Zinc Finger 1 (OZF1), a plasma membrane protein involved in oxidative stress.	protein_coding	530.063	-2.93775	0.19065	-15.4091	1.42136e-53	3.89604e-51
AT2G19900	The malic enzyme (EC 1.1.1.40) encoded by AtNADP-ME1 is expressed in response to developmental and cell-specific signals. The enzyme is active in vitro and appears to function as a homohexamer or homooctamer. It is believed to be a cytosolic protein.	protein_coding	54.9825	-2.24648	0.489982	-4.58483	4.54355e-06	2.22302e-05
AT2G19930	RNA-dependent RNA polymerase family protein;(source:Araport11)	protein_coding	329.053	-0.536563	0.165581	-3.24049	0.00119324	0.00356884
AT2G20050	protein phosphatase 2C and cyclic nucleotide-binding/kinase domain-containing protein;(source:Araport11)	protein_coding	609.931	-0.836082	0.133118	-6.28074	3.36964e-10	3.14037e-09
AT2G20080	hypothetical protein;(source:Araport11)	protein_coding	142.826	-0.943963	0.224484	-4.20502	2.61054e-05	0.000110889
AT2G20120	Encodes an integral membrane protein of unknown function, highly conserved between plants and bacteria; is likely to be involved in a mechanism that negatively regulates the differentiation of vascular tissue in the stem. Mutants display a dramatic increase in vascular tissue development in the stem in place of the interfascicular region that normally separates the vascular bundles.	protein_coding	670.355	-0.921436	0.122933	-7.49546	6.60667e-14	9.81689e-13
AT2G20230	Tetraspanin family protein;(source:Araport11)	protein_coding	2002.07	-1.05153	0.082397	-12.7618	2.68009e-37	2.95941e-35
AT2G20260	Encodes subunit E of photosystem I. The mRNA is cell-to-cell mobile.	protein_coding	783.698	-0.613597	0.139211	-4.40767	1.04488e-05	4.78004e-05
AT2G20320	DENN (AEX-3) domain-containing protein;(source:Araport11)	protein_coding	410.72	-0.884124	0.126771	-6.97418	3.07668e-12	3.78677e-11
AT2G20500	hypothetical protein;(source:Araport11)	protein_coding	133.346	-1.67894	0.241075	-6.96438	3.2986e-12	4.02799e-11
AT2G20550	HSP40/DnaJ peptide-binding protein;(source:Araport11)	protein_coding	832.748	-0.73428	0.170285	-4.31207	1.61733e-05	7.15712e-05
AT2G20670	sugar phosphate exchanger, putative (DUF506);(source:Araport11)	protein_coding	481.169	-0.821486	0.152875	-5.37359	7.71846e-08	5.06285e-07
AT2G20725	CAAX amino terminal protease family protein;(source:Araport11)	protein_coding	415.969	-0.973331	0.145184	-6.70414	2.02603e-11	2.23824e-10
AT2G20740	Tetraspanin family protein;(source:Araport11)	protein_coding	547.651	-1.20374	0.123655	-9.73462	2.14622e-22	7.45226e-21
AT2G20780	Major facilitator superfamily protein;(source:Araport11)	protein_coding	723.461	-1.10749	0.162145	-6.83026	8.47579e-12	9.7858e-11
AT2G20920	chaperone (DUF3353);(source:Araport11)	protein_coding	398.938	-0.883258	0.146875	-6.01367	1.81374e-09	1.51139e-08
AT2G20950	phospholipase-like protein (PEARLI 4) family protein;(source:Araport11)	protein_coding	941.451	-0.613914	0.133628	-4.59422	4.34375e-06	2.13108e-05
AT2G20960	phospholipase-like protein (PEARLI 4) family protein;(source:Araport11)	protein_coding	481.981	-0.746339	0.146338	-5.10012	3.39445e-07	2.00831e-06
AT2G20990	Encodes a protein specifically localized to the ER-PM boundary with similarity to synaptotagmins, a class of membrane trafficking proteins. SYT1 is expressed in all tissues. Loss of function mutations show hypersensitivity to NaCl and electrolyte leakage from the plasma membrane. SYT1 also affects calcium dependent freezing tolerance and mechanical stress response. Regulates endocytosis endosome …	protein_coding	3852.03	-0.551505	0.0623119	-8.85071	8.69646e-19	2.14866e-17
AT2G21020	pseudogene of NOD26-like intrinsic protein 3;(source:Araport11)	pseudogene	436.485	-1.05984	0.244134	-4.34121	1.41698e-05	6.33185e-05
AT2G21120	Encodes a putative magnesium transporter that was identified through a forward genetic screen, directly isolating antiviral RNAi-defective (avi) mutant using a Cucumber Mosaic Virus (CMV) mutant. Compared to Wildtype Col-0, avi2 mutant showed severe disease symptom after viral infection and viral accumulation was significantly increased while viral siRNAs and virus-activated endogenous siRNAs (va…	protein_coding	809.802	-0.588618	0.109307	-5.38497	7.24556e-08	4.77146e-07
AT2G21185	transmembrane protein;(source:Araport11)	protein_coding	52.0963	-1.6179	0.432526	-3.74059	0.000183588	0.000657408
AT2G21230	bZIP30 is a transcriptional activator that is involved in regulation of growth and development of reproductive organs. It interacts with a number of developmental regulators including WUS, HEC1, KNAT1/BP, KNAT2, JAB, BEL1, and NGA1.	protein_coding	502.708	-0.528191	0.108093	-4.88647	1.02661e-06	5.57033e-06
AT2G21370	Although this gene has a sequence similar to xylulose kinases, several lines of experimental evidence suggest that it does not act on xylulose or deoxy-xylulose.	protein_coding	100.133	-1.10723	0.249426	-4.43909	9.03408e-06	4.17546e-05
AT2G21500	RING/U-box superfamily protein;(source:Araport11)	protein_coding	219.943	-0.731409	0.147059	-4.97359	6.57238e-07	3.68012e-06
AT2G21540	SEC14-like 3;(source:Araport11)	protein_coding	57.119	-1.62599	0.372458	-4.36557	1.26792e-05	5.71509e-05
AT2G21560	nucleolar-like protein;(source:Araport11)	protein_coding	1725.95	-1.81983	0.133313	-13.6508	1.99626e-42	2.98147e-40
AT2G21620	Encodes gene that is induced in response to desiccation; mRNA expression is seen 10 and 24 hrs after start of desiccation treatment.	protein_coding	4224.8	-0.61983	0.123119	-5.03439	4.79366e-07	2.76797e-06
AT2G21820	seed maturation protein;(source:Araport11)	protein_coding	20.5207	-2.48403	0.488733	-5.08259	3.72328e-07	2.18786e-06
AT2G21840	Cysteine/Histidine-rich C1 domain family protein;(source:Araport11)	protein_coding	416.23	-0.789396	0.147021	-5.36925	7.90632e-08	5.17006e-07
AT2G21950	Encodes an SKP1 interacting partner (SKIP6).	protein_coding	577.099	-0.803695	0.0982717	-8.1783	2.87888e-16	5.59891e-15
AT2G21960	transmembrane protein;(source:Araport11)	protein_coding	231.485	-1.13123	0.183216	-6.17432	6.64487e-10	5.92949e-09
AT2G22000	elicitor peptide 6 precursor;(source:Araport11)	protein_coding	121.837	-1.75079	0.280077	-6.2511	4.0756e-10	3.75623e-09
AT2G22010	Encodes a protein predicted to act as a RING E3 ubiquitin ligase. It appears to regulate the stability of the KRP1/ICK1 cyclin dependent kinase inhibitor. Induced by beet severe curly virus (BSCTV) C4 protein.	protein_coding	822.217	-0.891107	0.148051	-6.0189	1.75603e-09	1.46855e-08
AT2G22122	hypothetical protein;(source:Araport11)	protein_coding	2223.54	-1.34065	0.251389	-5.33295	9.66291e-08	6.23473e-07
AT2G22125	Encodes a protein involved in cell elongation in root and anther filaments. Mutants have greater cell volumes in root tissues and have additive phenotypes with other cell expansion mutants such as those carrying mutations in COB, QUI and POM1 loci. POM2/CSI1 promotes Cellulose Synthase and microtubule co-alignment. The mRNA is cell-to-cell mobile.	protein_coding	1917.71	-0.522037	0.179439	-2.90928	0.00362267	0.00963633
AT2G22190	Haloacid dehalogenase-like hydrolase (HAD) superfamily protein;(source:Araport11)	protein_coding	336.199	-3.92321	0.342404	-11.4578	2.1479e-30	1.37483e-28
AT2G22300	Encodes a putative CAM binding transcription factor. Loss of function mutations show enhanced resistance to fungal and bacterial pathogens suggesting that CAMTA functions to suppress defense responses.It acts in the cold response pathway, it can bind to and activate the expression of DREB1 genes.	protein_coding	1612.74	-0.56235	0.11601	-4.84743	1.25069e-06	6.70037e-06
AT2G22310	Encodes a ubiquitin-specific protease.	protein_coding	282.681	-0.791178	0.178772	-4.42563	9.61592e-06	4.42507e-05
AT2G22330	Encodes a cytochrome P450. Involved in tryptophan metabolism. Converts Trp to indole-3-acetaldoxime (IAOx), a precursor to IAA and indole glucosinolates. The mRNA is cell-to-cell mobile.	protein_coding	7824.53	-0.805839	0.273781	-2.94337	0.00324657	0.00874168
AT2G22400	TRM4B is a cytosine-5--methyltransferase. Mutants have decreased methyl cytosine and defects in root development.	protein_coding	1426.89	-0.520719	0.117918	-4.41595	1.00568e-05	4.61518e-05
AT2G22510	hydroxyproline-rich glycoprotein family protein;(source:Araport11)	protein_coding	1752.07	-0.926144	0.283441	-3.26751	0.001085	0.00327198
AT2G22570	encodes a nicotinamidase that converts nicotinamide into nicotinic acid. As such the encoded enzyme is involved in the pyridine nucleotide salvage pathway which may be connected to the de novo NAD biosynthesis through the ABA signaling pathway.	protein_coding	513.958	-0.741045	0.10273	-7.2135	5.45326e-13	7.34849e-12
AT2G22630	Encodes a MADs domain containing protein involved in promoting flowering. Loss of function mutations show delayed flowering in long days and reduced levels of LFY and AP1 expression.	protein_coding	231.252	-1.07314	0.292021	-3.67488	0.000237964	0.000829741
AT2G22680	Zinc finger (C3HC4-type RING finger) family protein;(source:Araport11)	protein_coding	692.32	-0.694541	0.133657	-5.19644	2.03137e-07	1.23897e-06
AT2G22690	zinc ion binding protein;(source:Araport11)	protein_coding	204.69	-0.735228	0.191251	-3.84431	0.000120894	0.000449449
AT2G22790	hypothetical protein;(source:Araport11)	protein_coding	83.8925	-1.0799	0.249913	-4.32112	1.55236e-05	6.89317e-05
AT2G22800	Encodes homeobox protein HAT9.	protein_coding	100.582	-2.71757	0.420291	-6.46593	1.0068e-10	1.00892e-09
AT2G22821	Natural antisense transcript overlaps with AT2G22820. The RNA is cell-to-cell mobile.	antisense_long_noncoding_rna	19.41	-4.67099	1.25087	-3.7342	0.000188314	0.000673214
AT2G22850	basic leucine-zipper 6;(source:Araport11)	protein_coding	344.092	-0.941891	0.241193	-3.90513	9.41748e-05	0.000357766
AT2G22980	serine carboxypeptidase-like 13;(source:Araport11)	protein_coding	50.0833	-4.417	0.68667	-6.43249	1.25531e-10	1.24035e-09
AT2G22990	sinapoylglucose:malate sinapoyltransferase. Catalyzes the formation of sinapoylmalate from sinapoylglucose. Mutants accumulate excess sinapoylglucose.	protein_coding	296.761	-5.32672	0.435368	-12.235	2.02164e-34	1.81862e-32
AT2G23070	Encodes a chloroplast localized subunit of casien kinase4. Functions reduntantly with other alpha subunits (1, 2,and 3) in ABA mediated suppression of seed germination, lateral root development and flowering time.	protein_coding	2353.84	-0.824541	0.111215	-7.41393	1.22615e-13	1.77662e-12
AT2G23310	Encodes AtRER1C1, a Golgi membrane protein involved in returning the molecules that are exported from the endoplasmic reticulum (ER) to the Golgi apparatus back to the ER (a mechanism known as retrieval). There are two Arabidopsis homologues of AtRERC1: AtRER1A and AtRER1B.	protein_coding	836.226	-0.806207	0.0934352	-8.62852	6.21491e-18	1.42241e-16
AT2G23450	Protein kinase superfamily protein;(source:Araport11)	protein_coding	874.499	-0.577673	0.0941677	-6.13451	8.54233e-10	7.52183e-09
AT2G23600	Encodes a protein shown to have carboxylesterase activity, methyl salicylate esterase activity, methyl jasmonate esterase activity, and methyl IAA esterase activity in vitro. MES2 appears to be involved in MeSA hydrolysis in planta. This protein does not act on MeGA4, or MEGA9 in vitro and has been show to be capable of hydrolyzing methyl ester nicotinate back to nicotinate.	protein_coding	1453.6	-0.648704	0.146676	-4.42269	9.74804e-06	4.48321e-05
AT2G23610	Encodes a protein shown to have carboxylesterase activity, methyl IAA esterase activity, and methyl jasmonate esterase activity in vitro. This protein does not act on methyl salicylate, MeGA4, or MEGA9 in vitro.	protein_coding	1649.63	-0.736247	0.199453	-3.69133	0.000223086	0.000784792
AT2G23770	Encodes a putative LysM-containing receptor-like kinase LYK4. Shares overlapping function with LYK5 in mediating chitin-triggered immune responses. Based on protein sequence alignment analysis, it was determined as a pseudo kinase due to a lack of the ATP-binding P-loop in the kinase domain.	protein_coding	246.566	-0.669247	0.179605	-3.72622	0.000194373	0.000692675
AT2G23810	Member of TETRASPANIN family	protein_coding	1854.52	-0.557005	0.121652	-4.57869	4.67892e-06	2.28582e-05
AT2G23840	HNH endonuclease;(source:Araport11)	protein_coding	35.7659	-5.47763	1.25376	-4.36895	1.24847e-05	5.63721e-05
AT2G24060	SUPPRESSOR OF VARIEGATION9 (SVR9),encodes a chloroplast-localized prokaryotic type translation initiation factor 3. Mutant plants shows both chloroplast development defect, and a series of leaf developmental abnormalities including more serrated leaf margin, disorganized mesophyll cells, and altered cotyledon venation patterns.	protein_coding	331.234	-0.580144	0.166766	-3.47879	0.000503691	0.00163402
AT2G24240	BTB/POZ domain with WD40/YVTN repeat-like protein;(source:Araport11)	protein_coding	253.145	-2.07386	0.207829	-9.97868	1.88955e-23	7.12371e-22
AT2G24260	Encodes a basic helix-loop-helix (bHLH) protein that regulates root hair and sperm cell development. One of the three Arabidopsis homologs of the Lotus japonicus ROOTHAIRLESS1 (LjRHL1) gene: At2g24260 (AtLRL1), At4g30980 (AtLRL2), and At5g58010 (AtLRL3).	protein_coding	1757.01	-0.765939	0.156015	-4.90939	9.13613e-07	4.99561e-06
AT2G24270	Encodes a protein with non-phosphorylating NADP-dependent glyceraldehyde-3-phosphate dehydrogenase activity. The activity of the enzyme was determined from leaf extracts; the enzyme has not been purified to confirm activity.	protein_coding	771.217	-3.47274	0.700146	-4.96002	7.04853e-07	3.93162e-06
AT2G24420	DNA repair ATPase-like protein;(source:Araport11)	protein_coding	2335.65	-0.777026	0.115673	-6.71746	1.84919e-11	2.05653e-10
AT2G24500	Encodes a C2H2 zinc finger protein FZF.	protein_coding	1018.7	-0.549486	0.0978183	-5.61742	1.93832e-08	1.3853e-07
AT2G24550	major centromere autoantigen B-like protein;(source:Araport11)	protein_coding	3340.01	-0.54933	0.0931636	-5.89641	3.71499e-09	2.95411e-08
AT2G24755	Natural antisense transcript overlaps with AT2G24750 and AT2G24760;(source:Araport11)	antisense_long_noncoding_rna	469.521	-0.585799	0.157801	-3.71226	0.000205419	0.000727807
AT2G24940	membrane-associated progesterone binding protein 2;(source:Araport11)	protein_coding	5710.35	-1.06083	0.127087	-8.34731	6.98348e-17	1.42852e-15
AT2G25070	Protein phosphatase 2C family protein;(source:Araport11)	protein_coding	1435.89	-0.789047	0.106326	-7.42102	1.16222e-13	1.69029e-12
AT2G25080	Encodes glutathione peroxidase. The mRNA is cell-to-cell mobile.	protein_coding	809.851	-1.03626	0.128522	-8.06291	7.44975e-16	1.38746e-14
AT2G25090	Encodes a member of the SNF1-related kinase (SnRK) gene family (SnRK3.18), which has also been reported as a member of the CBL-interacting protein kinases (CIPK16) and is involved in salinity tolerance.	protein_coding	184.823	-0.672032	0.198064	-3.393	0.000691314	0.00217279
AT2G25260	Hyp O-arabinosyltransferase-like protein;(source:Araport11)	protein_coding	303.264	-0.976477	0.157964	-6.18163	6.3443e-10	5.68197e-09
AT2G25430	AP180 N-terminal homology domain, TPLATE complex protein involved in clathrin-mediated endocytosis.	protein_coding	2147.24	-0.764176	0.0754163	-10.1328	3.95315e-24	1.57713e-22
AT2G25450	encodes a protein whose sequence is similar to ACC oxidase	protein_coding	9443.15	-0.625299	0.168981	-3.70041	0.000215253	0.00075953
AT2G25600	Encodes SPIK, a member of the Shaker family potassium ion (K+) channel. This family includes five groups based on phylogenetic analysis (FEBS Letters (2007) 581: 2357): I (inward rectifying channel): AKT1 (AT2G26650), AKT5 (AT4G32500) and SPIK (also known as AKT6, AT2G25600); II (inward rectifying channel): KAT1 (AT5G46240) and KAT2 (AT4G18290); III (weakly inward rectifying channel): AKT2 (AT4G2…	protein_coding	2.69589	-4.52971	1.5514	-2.91975	0.00350311	0.00934926
AT2G25680	Encodes a high-affinity molybdate transporter. Mutant has reduced concentrations of molybdate in roots and shoots, and reduced shoot and root length when growing on Mo-limited medium.	protein_coding	70.3879	-1.03725	0.242614	-4.27531	1.90868e-05	8.34966e-05
AT2G25710	Encodes a dual-targeted biotin holocarboxylase synthetase that can localize to the chloroplast and the cytosol. In vitro, it has been shown to catalyze the addition of biotin to the BCCP subunit of acetyl-CoA carboxylase and it can also biotinylate methylcrotonyl-CoA carboxylase. A small upstream ORF in the 5'UTR (uORF24) regulates the differential targeting of this enzyme.	protein_coding	785.235	-0.537667	0.1319	-4.07633	4.5753e-05	0.000184982
AT2G25735	hypothetical protein;(source:Araport11)	protein_coding	54.5883	-1.09273	0.310745	-3.5165	0.00043728	0.00143637
AT2G25870	Encodes an endoribonuclease that is required for chloroplast rRNA processing.	protein_coding	711.522	-0.655866	0.110012	-5.96175	2.49556e-09	2.03586e-08
AT2G25900	Encodes a protein with two tandem-arrayed CCCH-type zinc fingers that binds RNA and is involved in RNA turnover. The mRNA is cell-to-cell mobile.	protein_coding	2708.66	-3.14075	0.16897	-18.5876	4.04901e-77	3.14459e-74
AT2G25930	Encodes a nuclear protein that is expressed rhythmically and interacts with phytochrome B to control plant development and flowering through a signal transduction pathway. Required component of the core circadian clock regardless of light conditions.	protein_coding	811.017	-1.14543	0.203084	-5.64017	1.69886e-08	1.22772e-07
AT2G26030	F-box/RNI-like/FBD-like domains-containing protein;(source:Araport11)	protein_coding	300.7	-0.862996	0.177922	-4.85042	1.23198e-06	6.60316e-06
AT2G26190	IQM4 is a plastid localized, Ca2+ independent calmodulin binding protein that is involved in promoting seed dormancy.	protein_coding	892.593	-1.01998	0.146299	-6.97187	3.12747e-12	3.83511e-11
AT2G26210	Ankyrin repeat family protein;(source:Araport11)	protein_coding	975.846	-0.876636	0.119491	-7.33639	2.19426e-13	3.09655e-12
AT2G26240	Transmembrane proteins 14C;(source:Araport11)	protein_coding	854.493	-0.575608	0.124802	-4.61217	3.98477e-06	1.96823e-05
AT2G26250	epidermis-specific, encodes KCS10, a putative 3-ketoacyl-CoA synthase. probably involved in the synthesis of long-chain lipids found in the cuticle.	protein_coding	414.312	-0.951442	0.223067	-4.26527	1.99661e-05	8.70491e-05
AT2G26280	smr (Small MutS Related) domain-containing protein	protein_coding	1466.98	-0.785872	0.0895801	-8.77284	1.74216e-18	4.15462e-17
AT2G26350	Zinc-binding peroxisomal integral membrane protein (PEX10). Inserted directly from the cytosol into peroxisomes and is involved in importing proteins into the peroxisome. Required for embryogenesis.	protein_coding	307.417	-0.616874	0.148597	-4.15131	3.30584e-05	0.000137541
AT2G26355	Natural antisense transcript overlaps with AT2G26360. The RNA is cell-to-cell mobile.	antisense_long_noncoding_rna	2167.75	-1.67617	0.158374	-10.5836	3.54966e-26	1.71747e-24
AT2G26430	Encodes an ania-6a type arginine-rich cyclin which confers tolerance to LiCl and NaCl when expressed in yeast.	protein_coding	1199.85	-0.917783	0.11722	-7.82958	4.8952e-15	8.29478e-14
AT2G26470	embryonic stem cell-specific 5-hydroxymethylcytosine-binding protein;(source:Araport11)	protein_coding	277.122	-0.513482	0.162543	-3.15905	0.00158282	0.00459599
AT2G26500	cytochrome b6f complex subunit (petM);(source:Araport11)	protein_coding	1082.04	-0.592919	0.153966	-3.85097	0.000117649	0.000438226
AT2G26530	unknown function	protein_coding	229.355	-1.05884	0.271393	-3.9015	9.5597e-05	0.000362873
AT2G26570	Encodes a coiled-coil protein WEB1 (weak chloroplast movement under blue light 1). WEB1, together with another coiled-coil protein WEB2/PMI2 (At1g66840), maintains the chloroplast photorelocation movement velocity.	protein_coding	755.996	-1.05069	0.136511	-7.69677	1.39549e-14	2.25162e-13
AT2G26650	Encodes AKT1, a member of the Shaker family inward rectifying potassium channel predominantly expressed in predominantly in root hairs and root endodermis. This family includes five groups based on phylogenetic analysis (FEBS Letters (2007) 581: 2357): I (inward rectifying channel): AKT1 (AT2G26650), AKT5 (AT4G32500) and SPIK (also known as AKT6, AT2G25600); II (inward rectifying channel): KAT1 (…	protein_coding	3176.01	-0.72339	0.116408	-6.21424	5.15723e-10	4.67179e-09
AT2G26670	Encodes a plastid heme oxygenase necessary for phytochrome chromophore biosynthesis and for coupling the expression of some nuclear genes to the functional state of the chloroplast.	protein_coding	2437.64	-0.776658	0.108841	-7.13573	9.62718e-13	1.25379e-11
AT2G26710	Encodes a member of the cytochrome p450 family that serves as a control point between multiple photoreceptor systems and brassinosteroid signal transduction. Involved in brassinolide metabolism. Mediates response to a variety of light signals including hypocotyl elongation and cotyledon expansion.	protein_coding	105.369	-1.10886	0.304142	-3.64585	0.000266509	0.000917328
AT2G26830	Encodes a member of a small family of choline/ethanolamine kinases that is localized to the plasma membrane. Homozygous loss of function alleles are embryo lethal. Overexpression results in altered phospholipid levels suggesting a critical role in phospholipid biosynthesis.	protein_coding	355.033	-0.824919	0.156285	-5.27829	1.30395e-07	8.22437e-07
AT2G26980	encodes a serine-threonine protein kinase whose expression increases in response to abscisic acid, cold, drought, high salt, and wounding conditions. The gene is expressed in developing seeds and seedlings. Lines carrying a T-DNA insertions have reduced germination efficiency and expression of cold, high-salt, and abscisic acid marker genes are altered, but not drought-response markers.	protein_coding	1619.89	-0.770188	0.100277	-7.68061	1.58327e-14	2.53705e-13
AT2G27000	member of CYP705A	protein_coding	408.959	-0.86489	0.172192	-5.02283	5.09163e-07	2.92336e-06
AT2G27035	Has been classified as a stellacyanin. Has also been classified as an early nodulin-like protein (ENODL), because it does not have a His residue involved in Cu binding. ENODLs are proteins having one plastocyanin-like (PCNL) domain lacking the amino acid residues necessary for Cu binding.	protein_coding	95.5355	-0.928411	0.261936	-3.54442	0.000393481	0.00130687
AT2G27290	FAM210B-like protein, putative (DUF1279);(source:Araport11)	protein_coding	280.247	-0.653812	0.150238	-4.35183	1.35007e-05	6.05609e-05
AT2G27310	F-box family protein;(source:Araport11)	protein_coding	542.104	-0.815104	0.143808	-5.66798	1.44488e-08	1.05201e-07
AT2G27430	ARM repeat superfamily protein;(source:Araport11)	protein_coding	91.8851	-2.09704	0.348683	-6.01416	1.8082e-09	1.50785e-08
AT2G27500	Glycosyl hydrolase superfamily protein;(source:Araport11)	protein_coding	371.828	-0.700594	0.175943	-3.98193	6.83578e-05	0.000266288
AT2G27550	encodes a protein similar to TFL1. overexpression leads to similar phenotype as TFL1 overexpression. expressed specifically in the hypocotyl and null mutation does not result in phenotypes exhibited by TFL1 null mutations. It acts non-cell autonomously to inhibit floral initiation.	protein_coding	490.334	-1.06339	0.309427	-3.43666	0.000588942	0.00187969
AT2G27660	Cysteine/Histidine-rich C1 domain family protein;(source:Araport11)	protein_coding	347.371	-0.834692	0.205067	-4.07035	4.69427e-05	0.000189374
AT2G27740	RAB6-interacting golgin (DUF662);(source:Araport11)	protein_coding	118.694	-1.82683	0.303048	-6.02818	1.65812e-09	1.39418e-08
AT2G27830	hypothetical protein;(source:Araport11)	protein_coding	786.769	-1.45762	0.162908	-8.94752	3.63543e-19	9.28748e-18
AT2G28110	Homolog to AT5G22940, a member of glycosyltransferase family 47 that is involved in secondary cell wall biosynthesis. It exhibits high sequence similarity to tobacco (Nicotiana plumbaginifolia) pectin glucuronyltransferase. Protein has a domain that shares significant similarity with the pfam03016 domain. It is expressed specifically in developing vessels and fiber cells, and FRA8 is targeted to …	protein_coding	602.733	-2.05959	0.152813	-13.4778	2.11327e-41	2.87937e-39
AT2G28160	Encodes a putative transcription factor that regulates iron uptake responses. mRNA is detected in the outer cell layers of the root and accumulates in response to iron deficiency. The expression of many iron-regulated genes is dependent on FIT1. It specifically regulates FRO2 at the level of mRNA accumulation and IRT1 at the level of protein accumulation.Similar to FER in tomato and is a regulato…	protein_coding	540.275	-1.02111	0.255209	-4.00108	6.3054e-05	0.000247364
AT2G28210	alpha carbonic anhydrase 2;(source:Araport11)	protein_coding	246.627	-3.33889	0.258787	-12.9021	4.38121e-38	5.15545e-36
AT2G28305	Putative lysine decarboxylase family protein;(source:Araport11)	protein_coding	75.6468	-3.4753	0.402043	-8.64409	5.42347e-18	1.2474e-16
AT2G28370	Uncharacterized protein family (UPF0497);(source:Araport11)	protein_coding	663.554	-0.720553	0.104258	-6.91125	4.80401e-12	5.76655e-11
AT2G28410	transmembrane protein;(source:Araport11)	protein_coding	341.165	-2.69296	0.259298	-10.3856	2.88452e-25	1.26566e-23
AT2G28450	zinc finger (CCCH-type) family protein;(source:Araport11)	protein_coding	804.118	-0.776715	0.144766	-5.36531	8.08107e-08	5.27249e-07
AT2G28470	putative beta-galactosidase (BGAL8 gene)	protein_coding	866.822	-1.93681	0.239765	-8.07796	6.58578e-16	1.23544e-14
AT2G28550	related to AP2.7;(source:Araport11)	protein_coding	1675.23	-1.18497	0.137577	-8.61319	7.10527e-18	1.61666e-16
AT2G28570	hypothetical protein;(source:Araport11)	protein_coding	636.057	-0.668722	0.149531	-4.47212	7.74478e-06	3.63289e-05
AT2G28710	C2H2-type zinc finger family protein;(source:Araport11)	protein_coding	72.7859	-0.855744	0.279502	-3.06167	0.00220103	0.00616675
AT2G28720	Histone superfamily protein;(source:Araport11)	protein_coding	947.404	-0.733856	0.206315	-3.55697	0.000375154	0.001251
AT2G28780	P-hydroxybenzoic acid efflux pump subunit;(source:Araport11)	protein_coding	1570.3	-1.57465	0.229836	-6.85118	7.32409e-12	8.55231e-11
AT2G28800	member of Chloroplast membrane protein ALBINO3 family. Similar to pea PPF1 and may play a role in plant senescence.	protein_coding	2656.3	-1.82157	0.0869939	-20.939	2.3618e-97	3.93055e-94
AT2G28810	Dof-type zinc finger DNA-binding family protein;(source:Araport11)	protein_coding	756.824	-1.11551	0.180457	-6.1816	6.34554e-10	5.68197e-09
AT2G28840	hypothetical protein;(source:Araport11)	protein_coding	7140.78	-1.12556	0.161585	-6.96572	3.26717e-12	3.9938e-11
AT2G28890	Encodes a protein phosphatase 2C like gene, similar to POL. Involved in leaf development. Knockout mutants have abnormally shaped leaves.	protein_coding	1812.13	-0.623494	0.0962449	-6.47821	9.28179e-11	9.34557e-10
AT2G28910	Encodes a CAX-interacting protein (CXIP4). The gene product is located in the nucleus of GFP-CXIP4-expressing yeast cells. When transiently expressed in the tobacco leaves, GFP-CXIP4 locates to the nucleus as well as in discrete areas of the cytoplasm (which do not overlap with mitochondria).	protein_coding	8081.27	-0.732934	0.0944687	-7.75849	8.59476e-15	1.41719e-13
AT2G28940	Protein kinase superfamily protein;(source:Araport11)	protein_coding	467.504	-0.585461	0.140471	-4.16783	3.07511e-05	0.000128769
AT2G28960	Leucine-rich repeat protein kinase family protein;(source:Araport11)	protein_coding	544.517	-1.06747	0.210452	-5.07227	3.93106e-07	2.30067e-06
AT2G28970	Leucine-rich repeat protein kinase family protein;(source:Araport11)	protein_coding	210.395	-0.983447	0.2536	-3.87794	0.000105343	0.000396126
AT2G28990	Leucine-rich repeat protein kinase family protein;(source:Araport11)	protein_coding	231.009	-0.793245	0.158943	-4.99075	6.01457e-07	3.4013e-06
AT2G29020	Rab5-interacting family protein;(source:Araport11)	protein_coding	1081.18	-0.654854	0.12573	-5.20843	1.90443e-07	1.16781e-06
AT2G29060	GRAS family transcription factor;(source:Araport11)	protein_coding	307.175	-1.97646	0.191279	-10.3329	5.00282e-25	2.13873e-23
AT2G29070	Ubiquitin fusion degradation UFD1 family protein;(source:Araport11)	protein_coding	230.277	-0.966868	0.241512	-4.00339	6.24404e-05	0.000245246
AT2G29130	putative laccase, knockout mutant had reduced root elongation under PEG-induced dehydration	protein_coding	209.463	-4.08384	0.471275	-8.66552	4.49471e-18	1.04098e-16
AT2G29320	NAD(P)-binding Rossmann-fold superfamily protein;(source:Araport11)	protein_coding	254.973	-1.03166	0.226141	-4.56203	5.06616e-06	2.45756e-05
AT2G29330	tropinone reductase;(source:Araport11)	protein_coding	710.033	-1.91456	0.120686	-15.864	1.12505e-56	3.54222e-54
AT2G29340	NAD-dependent epimerase/dehydratase family protein;(source:Araport11)	protein_coding	669.137	-1.12948	0.149774	-7.5412	4.65667e-14	6.99071e-13
AT2G29420	Encodes glutathione transferase belonging to the tau class of GSTs. Naming convention according to Wagner et al. (2002). Induced by Salicylic acid. Independent of NPR1 for their induction by salicylic acid.	protein_coding	1998.96	-0.817249	0.169582	-4.8192	1.44132e-06	7.63038e-06
AT2G29480	Encodes glutathione transferase belonging to the tau class of GSTs. Naming convention according to Wagner et al. (2002).	protein_coding	200.882	-1.18415	0.271357	-4.36382	1.27808e-05	5.75642e-05
AT2G29490	Encodes glutathione transferase belonging to the tau class of GSTs. Naming convention according to Wagner et al. (2002).	protein_coding	2624.63	-0.89102	0.231903	-3.84222	0.000121928	0.000452716
AT2G29650	Encodes an inorganic phosphate transporter (PHT4;1) that is localized to the thylakoid membrane.	protein_coding	268.456	-1.12281	0.38642	-2.90568	0.00366455	0.00973219
AT2G29660	zinc finger (C2H2 type) family protein;(source:Araport11)	protein_coding	1340.43	-0.812582	0.130852	-6.20993	5.30086e-10	4.79258e-09
AT2G29740	UDP-glucosyl transferase 71C2;(source:Araport11)	protein_coding	303.299	-0.837548	0.163679	-5.11702	3.10407e-07	1.844e-06
AT2G29900	Encodes a gamma-secretase subunit. Associates with other subunits in intracellular membrane compartments.	protein_coding	167.988	-0.518183	0.170298	-3.0428	0.00234391	0.00652693
AT2G29990	alternative NAD(P)H dehydrogenase 2;(source:Araport11)	protein_coding	253.241	-0.576559	0.174042	-3.31277	0.000923782	0.00282271
AT2G30080	member of Fe(II) transporter isolog family. Gene expression is not regulated by iron, copper, or zinc deficiency or excess.	protein_coding	144.363	-1.13746	0.216663	-5.2499	1.52179e-07	9.5057e-07
AT2G30100	pentatricopeptide (PPR) repeat-containing protein;(source:Araport11)	protein_coding	200.878	-0.889248	0.195224	-4.55502	5.23802e-06	2.53459e-05
AT2G30160	Mitochondrial substrate carrier family protein;(source:Araport11)	protein_coding	228.495	-1.09638	0.165772	-6.61376	3.7468e-11	3.96622e-10
AT2G30395	Member of the plant specific ovate protein family of unknown function.	protein_coding	55.3078	-1.12257	0.334067	-3.3603	0.000778575	0.00241899
AT2G30540	Encodes a member of the CC-type glutaredoxin (ROXY) family that has been shown to interact with the transcription factor TGA2.	protein_coding	70.3956	-1.69387	0.506682	-3.34307	0.000828571	0.00255558
AT2G30600	BTB/POZ domain-containing protein;(source:Araport11)	protein_coding	1901.45	-0.983184	0.168846	-5.82296	5.78139e-09	4.49451e-08
AT2G30740	Protein kinase superfamily protein;(source:Araport11)	protein_coding	600.603	-0.561884	0.126889	-4.42814	9.50483e-06	4.37827e-05
AT2G30780	Tetratricopeptide repeat (TPR)-like superfamily protein;(source:Araport11)	protein_coding	423.966	-0.684257	0.149928	-4.56392	5.02081e-06	2.43708e-05
AT2G30950	Metalloprotease that functions in thylakoid membrane biogenesis. Involved in the repair of PSII following damaged incurred during photoinhibition. Forms a complex with VAR1. Mutants show a variegated phenotype, which decreases during development. Transcript and protein levels increase with light intensity. In plsp1-1 mutant plastids, the nonmature form of the protein localizes in the membrane.	protein_coding	1262.12	-0.776412	0.111204	-6.98188	2.91259e-12	3.60003e-11
AT2G31020	OSBP(oxysterol binding protein)-related protein 1A;(source:Araport11)	protein_coding	906.574	-0.934296	0.106082	-8.80729	1.28202e-18	3.1082e-17
AT2G31070	TCP family protein involved in heterchronic regulation of leaf differentiation.	protein_coding	43.4026	-1.72025	0.468231	-3.67393	0.000238844	0.000832559
AT2G31230	encodes a member of the ERF (ethylene response factor) subfamily B-3 of ERF/AP2 transcription factor family. The protein contains one AP2 domain. There are 18 members in this subfamily including ATERF-1, ATERF-2, AND ATERF-5.	protein_coding	174.332	-0.838393	0.220092	-3.80929	0.000139366	0.000511594
AT2G31280	Encodes a LHW-like protein with 80% amino acid identity to LHW.	protein_coding	1586.53	-0.807439	0.0940599	-8.58431	9.13852e-18	2.04729e-16
AT2G31350	Encodes a mitochondrial glyoxalase 2 that can accommodate a number of different metal centers and with the predominant metal center being Fe(III)Zn(II).	protein_coding	1803.27	-1.22987	0.112261	-10.9554	6.25863e-28	3.35218e-26
AT2G31585	other_RNA;(source:Araport11)	other_rna	961.289	-1.86978	0.18159	-10.2967	7.29119e-25	3.07688e-23
AT2G31660	SAD2 (super sensitive to ABA and drought 2) encodes an importin beta-domain family protein likely to be involved in nuclear transport in ABA signaling. Subcellular localization of GFP-tagged SAD2 showed a predominantly nuclear localization, consistent with a role for SAD2 in nuclear transport. Mutation of SAD2 in Arabidopsis alters abscisic acid sensitivity. SAD2 was ubiquitously expressed at low…	protein_coding	1174.11	-0.769834	0.12817	-6.00637	1.89722e-09	1.57532e-08
AT2G31800	Integrin-linked protein kinase family;(source:Araport11)	protein_coding	1247.17	-0.655179	0.110258	-5.94222	2.81191e-09	2.2756e-08
AT2G31810	ACT domain-containing small subunit of acetolactate synthase protein;(source:Araport11)	protein_coding	2182.87	-1.41007	0.122438	-11.5166	1.08788e-30	7.16005e-29
AT2G31880	Encodes a putative leucine rich repeat transmembrane protein that is expressed in response to Pseudomonas syringae. Expression of SRRLK may be required for silencing via lsiRNAs. Regulates cell death and innate immunity.	protein_coding	1048.71	-0.516094	0.126779	-4.07082	4.68478e-05	0.000189038
AT2G31930	protein of unknown function	protein_coding	13.1988	-2.86851	0.682558	-4.20259	2.63881e-05	0.00011205
AT2G31945	transmembrane protein;(source:Araport11)	protein_coding	94.2322	-1.24662	0.276116	-4.51483	6.33668e-06	3.0198e-05
AT2G31960	encodes a protein similar to callose synthase	protein_coding	2010.55	-0.601126	0.138169	-4.35065	1.35737e-05	6.08533e-05
AT2G32080	similar to the conserved animal nuclear protein PUR alpha which was implicated in the control of gene transcription and DNA replication	protein_coding	3048.16	-0.529456	0.111244	-4.75941	1.94158e-06	1.00908e-05
AT2G32090	Lactoylglutathione lyase / glyoxalase I family protein;(source:Araport11)	protein_coding	534.831	-0.762225	0.117493	-6.48741	8.7324e-11	8.80763e-10
AT2G32150	Haloacid dehalogenase-like hydrolase (HAD) superfamily protein;(source:Araport11)	protein_coding	1449.07	-1.22085	0.118297	-10.3202	5.70966e-25	2.42755e-23
AT2G32260	phosphorylcholine cytidylyltransferase;(source:Araport11)	protein_coding	1373.21	-0.561997	0.0875516	-6.41904	1.3714e-10	1.34877e-09
AT2G32270	A member of Zrt- and Irt-related protein (ZIP) family. transcript is induced in response to zinc deficiency in the root. also response to iron deficiency.	protein_coding	636.416	-0.65959	0.224822	-2.93383	0.00334804	0.0089755
AT2G32710	Kip-related protein (KRP) gene, encodes CDK (cyclin-dependent kinase) inhibitor (CKI). A member of seven KRP genes found in Arabidopsis thaliana. Negative regulator of cell division. Expressed in actively dividing cells.	protein_coding	584.654	-0.539325	0.134005	-4.02467	5.7056e-05	0.000225926
AT2G32860	beta glucosidase 33;(source:Araport11)	protein_coding	221.51	-1.62248	0.404191	-4.01414	5.96635e-05	0.000235251
AT2G33120	Encodes a member of Synaptobrevin-like protein family. Also known as VESICLE-ASSOCIATED MEMBRANE PROTEIN 722 (VAMP722). Required for cell plate formation. Post-transcriptionally regulated by CRT1/2 under ER stress.	protein_coding	1723.34	-0.672989	0.0925398	-7.27242	3.53098e-13	4.85358e-12
AT2G33170	Leucine-rich repeat receptor-like protein kinase family protein;(source:Araport11)	protein_coding	369.051	-0.729334	0.176724	-4.12697	3.67575e-05	0.000151417
AT2G33310	Auxin induced gene, IAA13 (IAA13).	protein_coding	1767.21	-0.622972	0.193126	-3.22573	0.00125651	0.0037384
AT2G33385	actin-related protein C2B;(source:Araport11)	protein_coding	91.878	-1.14961	0.311678	-3.68845	0.000225622	0.00079216
AT2G33390	hypothetical protein;(source:Araport11)	protein_coding	751.695	-1.1892	0.122299	-9.72367	2.39014e-22	8.25006e-21
AT2G33710	encodes a member of the ERF (ethylene response factor) subfamily B-4 of ERF/AP2 transcription factor family. The protein contains one AP2 domain. There are 7 members in this subfamily.	protein_coding	113.163	-0.616876	0.194825	-3.1663	0.00154392	0.00449703
AT2G33740	encodes a copper binding protein that forms tetramers in vitro. Gene is expressed in all tissues examined and protein is localized to the chloroplast. The mRNA is cell-to-cell mobile.	protein_coding	975.355	-0.534892	0.176444	-3.03152	0.0024333	0.00675645
AT2G33810	Encodes a member of the SPL (squamosa-promoter binding protein-like)gene family, a novel gene family encoding DNA binding proteins and putative transcription factors. Contains the SBP-box, which encodes the SBP-domain, required and sufficient for interaction with DNA. It binds DNA, may directly regulate AP1, and is involved in regulation of flowering and vegetative phase change. Its temporal expr…	protein_coding	96.2259	-2.5972	0.502868	-5.16477	2.40734e-07	1.45194e-06
AT2G33830	Dormancy/auxin associated family protein;(source:Araport11)	protein_coding	24320.5	-2.93785	0.63027	-4.66125	3.14293e-06	1.58056e-05
AT2G33860	ettin (ett) mutations have pleiotropic effects on Arabidopsis flower development, causing increases in perianth organ number, decreases in stamen number and anther formation, and apical-basal patterning defects in the gynoecium. The ETTIN gene encodes a protein with homology to DNA binding proteins which bind to auxin response elements. ETT transcript is expressed throughout stage 1 floral merist…	protein_coding	806.781	-0.640856	0.125451	-5.10841	3.2489e-07	1.92611e-06
AT2G33980	nudix hydrolase homolog 22;(source:Araport11)	protein_coding	126.684	-0.9482	0.282972	-3.35087	0.000805593	0.00249389
AT2G34000	RING/U-box superfamily protein;(source:Araport11)	protein_coding	68.1051	-1.11402	0.274745	-4.05475	5.01875e-05	0.000201225
AT2G34420	Photosystem II type I chlorophyll a/b-binding protein	protein_coding	12717	-1.32382	0.41814	-3.16597	0.00154567	0.00450099
AT2G34500	Encodes a protein with C22-sterol desaturase activity. The enzyme was shown to catalyze in the presence of NADPH the conversion of &beta;-sitosterol to stigmasterol, but not that of 24-<i>epi</i>-campesterol to brassicasterol (unlike CYP710A2).	protein_coding	224.956	-1.26523	0.261532	-4.83778	1.31299e-06	7.00992e-06
AT2G34510	choice-of-anchor C domain protein, putative (Protein of unknown function, DUF642);(source:Araport11)	protein_coding	170.859	-1.08319	0.250506	-4.324	1.53226e-05	6.8117e-05
AT2G34585	transmembrane protein;(source:Araport11)	protein_coding	825.907	-0.57665	0.144668	-3.98604	6.71864e-05	0.000262075
AT2G34590	Transketolase family protein;(source:Araport11)	protein_coding	1747.25	-0.72688	0.0961544	-7.5595	4.04609e-14	6.11347e-13
AT2G34660	encodes a multidrug resistance-associated protein that is MgATP-energized glutathione S-conjugate pump. An ABCC-type arsenite-phytochelatin transporter. The expression of this gene is upregulated by herbicide safeners such as benoxacor and fenclorim. The mRNA is cell-to-cell mobile.	protein_coding	933.227	-0.517295	0.145328	-3.5595	0.000371564	0.00124045
AT2G34690	Gene product transports the glycolipid precursor sphingosine between membranes in vitro. Mutant constitutively expresses defense-related genes that accompany the hypersensitive response normally triggered by avirulent pathogens. The mRNA is cell-to-cell mobile.	protein_coding	2970.46	-0.745143	0.173228	-4.30151	1.69637e-05	7.47849e-05
AT2G34730	myosin heavy chain-like protein;(source:Araport11)	protein_coding	642.642	-0.565958	0.140799	-4.01963	5.82899e-05	0.000230459
AT2G34750	RNA polymerase I specific transcription initiation factor RRN3 protein;(source:Araport11)	protein_coding	1994.28	-0.684288	0.0950116	-7.20215	5.92702e-13	7.94098e-12
AT2G34770	encodes a fatty acid hydroxylase, required for the AtBI-1-mediated suppression of programmed cell death.	protein_coding	129.654	-0.587087	0.195679	-3.00025	0.00269756	0.00740985
AT2G34790	Encodes a BBE-like enzyme that acts in monolignol metabolism by catalyzing the oxidation of aromatic allylic alcohols, such as coumaryl-, sinapyl-, and coniferyl alcohol, to the corresponding aldehydes.	protein_coding	465.389	-1.26455	0.256312	-4.93364	8.07102e-07	4.4582e-06
AT2G34810	FAD-binding Berberine family protein;(source:Araport11)	protein_coding	14.0334	-2.52807	0.810676	-3.11847	0.00181793	0.00519907
AT2G34830	member of WRKY Transcription Factor; Group II-e	protein_coding	40.371	-1.216	0.322922	-3.7656	0.000166151	0.000599806
AT2G34900	Encodes a member of the BET subgroup of bromodomain proteins, a novel class of putative transcription factors. Its expression is induced during seed imbibition and downregulated during germination. Seeds of a loss-of-function mutant allele, imb1, show impaired cotyledon greening during germination in abscisic acid (ABA) and express higher levels of ABI5 protein than the wild type. Moreover, imb1 …	protein_coding	1122.24	-0.675046	0.152315	-4.4319	9.34056e-06	4.30857e-05
AT2G34940	VACUOLAR SORTING RECEPTOR 5;(source:Araport11)	protein_coding	121.203	-0.959133	0.240352	-3.99053	6.59272e-05	0.000257768
AT2G35060	potassium transporter	protein_coding	227.617	-0.949591	0.156519	-6.06694	1.30371e-09	1.11428e-08
AT2G35260	CAAX protease self-immunity protein;(source:Araport11)	protein_coding	576.321	-0.856706	0.21853	-3.92031	8.84358e-05	0.000337339
AT2G35410	RNA-binding (RRM/RBD/RNP motifs) family protein;(source:Araport11)	protein_coding	350.115	-0.826677	0.18091	-4.56954	4.88787e-06	2.37701e-05
AT2G35585	cystic fibrosis transmembrane conductance regulator;(source:Araport11)	protein_coding	150.874	-1.15947	0.203885	-5.68688	1.29381e-08	9.47941e-08
AT2G35660	Encodes a member of a novel gene family with homology to known proteins involved in hydroxylation and oxidation of an aromatic ring.	protein_coding	40.1064	-1.77915	0.422	-4.216	2.48675e-05	0.000106076
AT2G35680	Encodes a phosphatidylglycerophosphate (PGP) phosphatase involved in the synthesis of plastidial Phosphatidylglycerol (PG) in conjunction with PGPP1 and PTPMT2 in root. PTPMT1 levels were higher in node, cauline leaf, and flower than in root, leaf, and stem.	protein_coding	2151.07	-0.632715	0.111214	-5.68914	1.27679e-08	9.37245e-08
AT2G35900	Mal d 1-associated protein;(source:Araport11)	protein_coding	435.976	-0.536216	0.132389	-4.05032	5.11486e-05	0.000204586
AT2G35910	RING/U-box superfamily protein;(source:Araport11)	protein_coding	103.974	-1.00481	0.252345	-3.98188	6.83721e-05	0.000266299
AT2G35920	RNA helicase family protein;(source:Araport11)	protein_coding	1177.81	-0.912833	0.0934942	-9.76353	1.61439e-22	5.62236e-21
AT2G35930	Encodes a cytoplasmically localized U-box domain containing E3 ubiquitin ligase that is involved in the response to water stress and acts as a negative regulator of PAMP-triggered immunity.	protein_coding	385.636	-0.712069	0.142467	-4.99815	5.78828e-07	3.28769e-06
AT2G35940	Encodes a member of the BEL-like homeodomain protein family. Ecotopic expression in the embryo sac leads to defects in nuclear migration and cellularization and embryo sacs with multiple egg cells. Loss of function alleles have no female gametophyte defects. The ecotopic expression phenotype requires KNAT3 because it can be suppressed by loss of KNAT3 function alleles. Localized to the nucleus bu…	protein_coding	1589.38	-0.5123	0.119395	-4.29079	1.78041e-05	7.8282e-05
AT2G35945	Natural antisense transcript overlaps with AT2G35940;(source:Araport11)	antisense_long_noncoding_rna	138.708	-1.70551	0.284667	-5.99126	2.08226e-09	1.71794e-08
AT2G35980	Encodes a protein whose sequence is similar to tobacco hairpin-induced gene (HIN1) and Arabidopsis non-race specific disease resistance gene (NDR1). Expression of this gene is induced by cucumber mosaic virus, spermine and during senescence. The gene product is localized to the chloroplast. The mRNA is cell-to-cell mobile.	protein_coding	123.181	-2.36626	0.667699	-3.54391	0.000394246	0.00130885
AT2G36000	Mitochondrial transcription termination factor family protein;(source:Araport11)	protein_coding	289.131	-1.34696	0.209176	-6.43939	1.19957e-10	1.18779e-09
AT2G36255	Encodes a defensin-like (DEFL) family protein.	protein_coding	151.961	-3.66097	0.381533	-9.59542	8.35753e-22	2.75031e-20
AT2G36320	A20/AN1-like zinc finger family protein;(source:Araport11)	protein_coding	10163.3	-2.07397	0.171553	-12.0894	1.20164e-33	1.01439e-31
AT2G36330	Uncharacterized protein family (UPF0497);(source:Araport11)	protein_coding	422.804	-0.543816	0.120298	-4.52057	6.16732e-06	2.94512e-05
AT2G36380	pleiotropic drug resistance 6;(source:Araport11)	protein_coding	3158.67	-1.26094	0.154239	-8.17521	2.95353e-16	5.72975e-15
AT2G36400	Growth regulating factor encoding transcription activator. One of the nine members of a GRF gene family, containing nuclear targeting domain. Mutants result in smaller leaves indicating the role of the gene in leaf development. Expressed in root, shoot and flower.	protein_coding	119.182	-1.38271	0.386286	-3.57951	0.000344245	0.00115837
AT2G36430	transmembrane protein, putative (DUF247);(source:Araport11)	protein_coding	75.5557	-1.85248	0.384452	-4.81848	1.44657e-06	7.65644e-06
AT2G36470	DUF868 family protein, putative (DUF868);(source:Araport11)	protein_coding	61.7018	-0.981421	0.292085	-3.36005	0.000779286	0.00242056
AT2G36810	Specifically involved in gravity perception and/or gravity signal transduction for the shoot gravitropic response. Effects gravitropism only in inflorescence stems but normal in both hypocotyls and roots.	protein_coding	523.662	-0.647998	0.170565	-3.79913	0.000145204	0.000531101
AT2G36830	Encodes a tonoplast intrinsic protein, which functions as water channel. It has also been shown to be able to facilitate the transport of urea and hydrogen peroxide. Highly expressed in vascular tissues of the root, stem, cauline leaves and flowers but not in the apical meristems. The mRNA is cell-to-cell mobile.	protein_coding	3550.59	-1.21915	0.219358	-5.55778	2.73228e-08	1.90941e-07
AT2G36835	hypothetical protein;(source:Araport11)	protein_coding	540.522	-0.619327	0.101447	-6.10491	1.02858e-09	8.93543e-09
AT2G36840	Encodes a ACT domain-containing protein. The ACT domain, named after bacterial aspartate kinase, chorismate mutase and TyrA (prephenate dehydrogenase), is a regulatory domain that serves as an amino acid-binding site in feedback-regulated amino acid metabolic enzymes.	protein_coding	263.048	-0.551538	0.15696	-3.51387	0.000441629	0.00144854
AT2G36900	member of Membrin Gene Family	protein_coding	1371.21	-0.982667	0.134222	-7.32123	2.45702e-13	3.45272e-12
AT2G36930	zinc finger (C2H2 type) family protein;(source:Araport11)	protein_coding	1555.63	-0.541964	0.11258	-4.81403	1.47914e-06	7.81818e-06
AT2G36990	Encodes a general sigma factor in chloroplasts and is probably responsible for the recognition of sigma 70 type standard bacteria-type multi-subunit RNA polymerase (PEP) promoters in young cotyledons. It is a substrate for regulatory phosphorylation by cpCK2, a nuclear-coded plastid-targeted casein kinase 2, that has been implicated as a key component in plant sigma factor phosphorylation and tra…	protein_coding	273.784	-0.781438	0.232131	-3.36636	0.000761676	0.00237123
AT2G37090	The IRX9 gene encodes a putative family 43 glycosyl transferase. It was coordinately expressed with the cellulose synthase subunits during secondary cell wall formation. Cell wall analysis revealed a decrease in the abundance of xylan in the irx9 mutant, indicating that IRX9 is required for xylan synthesis. Mutants have irregular xylem phenotype suggesting a role in secondary cell wall biosynthes…	protein_coding	236.92	-1.44752	0.231884	-6.24245	4.3078e-10	3.94992e-09
AT2G37150	RING/U-box superfamily protein;(source:Araport11)	protein_coding	337.902	-0.600211	0.148946	-4.02973	5.58402e-05	0.000221451
AT2G37170	a member of the plasma membrane intrinsic protein subfamily PIP2. localizes to the plasma membrane and exhibits water transport activity in Xenopus oocyte. expressed specifically in the vascular bundles and protein level increases slightly during leaf dev	protein_coding	6805.85	-0.606582	0.18043	-3.36187	0.000774153	0.00240686
AT2G37220	Encodes a chloroplast RNA binding protein. A substrate of the type III effector HopU1 (mono-ADP-ribosyltransferase). Protein is tyrosine-phosphorylated and its phosphorylation state is modulated in response to ABA in Arabidopsis thaliana seeds.	protein_coding	2411.3	-1.11393	0.154117	-7.22783	4.90777e-13	6.65577e-12
AT2G37330	Encodes an ABC transporter-like protein, without an ATPase domain, required for aluminum (Al) resistance/tolerance and may function to redistribute accumulated Al away from sensitive tissues in order to protect the growing root from the toxic effects of Al.	protein_coding	129.692	-1.91524	0.24967	-7.67111	1.70514e-14	2.72483e-13
AT2G37340	encodes an RS-containing Zinc knuckle protein with molecular mass of 33kDa that is localized to nuclear specks. Barta et al (2010) have proposed a nomenclature for Serine/Arginine-Rich Protein Splicing Factors (SR proteins): Plant Cell. 2010, 22:2926.	protein_coding	3261.54	-0.792746	0.124856	-6.3493	2.16292e-10	2.07041e-09
AT2G37410	Mitochondrial inner membrane translocase. Together with AtTIM17-1, TIM17-2 has a long C-terminal extension not present in other TIMs. The extension is located in the outer membrane and so TIM17-2 links the inner and outer mitochondrial membranes. The C-terminal region is essential for protein import into mitochondria via the general import pathway but is not necessary for import via the carrier p…	protein_coding	3171.96	-0.548722	0.0999728	-5.48872	4.04867e-08	2.77034e-07
AT2G37440	DNAse I-like superfamily protein;(source:Araport11)	protein_coding	240.679	-1.5646	0.256042	-6.11073	9.91746e-10	8.65743e-09
AT2G37450	nodulin MtN21-like transporter family protein	protein_coding	157.088	-2.24408	0.295205	-7.60177	2.92106e-14	4.55237e-13
AT2G37460	nodulin MtN21-like transporter family protein	protein_coding	1379.55	-1.70798	0.273842	-6.2371	4.45756e-10	4.08082e-09
AT2G37480	hypothetical protein;(source:Araport11)	protein_coding	2194.81	-0.907389	0.143471	-6.32456	2.53954e-10	2.40523e-09
AT2G37750	hypothetical protein;(source:Araport11)	protein_coding	2084.02	-1.16171	0.099605	-11.6632	1.96523e-31	1.38332e-29
AT2G37840	Protein kinase superfamily protein;(source:Araport11)	protein_coding	785.116	-0.68483	0.110103	-6.21988	4.97534e-10	4.50877e-09
AT2G37870	Bifunctional inhibitor/lipid-transfer protein/seed storage 2S albumin superfamily protein;(source:Araport11)	protein_coding	174.431	-5.02016	0.479928	-10.4602	1.31538e-25	5.95088e-24
AT2G37950	RING/FYVE/PHD zinc finger superfamily protein;(source:Araport11)	protein_coding	78.057	-0.804256	0.271495	-2.96232	0.0030533	0.00827293
AT2G37970	SOUL heme-binding family protein;(source:Araport11)	protein_coding	750.982	-1.20682	0.193258	-6.2446	4.24879e-10	3.90349e-09
AT2G38000	chaperone protein dnaJ-like protein;(source:Araport11)	protein_coding	405.073	-0.805497	0.113451	-7.09996	1.24796e-12	1.60642e-11
AT2G38020	necessary for proper vacuole formation and morphogenesis in Arabidopsis	protein_coding	822.581	-0.855331	0.111367	-7.68031	1.58706e-14	2.53962e-13
AT2G38040	encodes the carboxyltransferase alpha subunit of acetyl-CoA carboxylase, involved in de novo fatty acid biosynthesis	protein_coding	2566.66	-0.50288	0.119303	-4.21516	2.49601e-05	0.000106413
AT2G38080	LAC4 appears to have laccase activity based on enzyme assays performed using lac4 mutants. These mutants also have reduced levels of lignin. LAC4 is expressed in vascular bundles and fibers and likely contributes to lignin biosynthesis, and hence cell wall biosynthesis, there. lac4/irx12 mutants have a mild irregular xylem phenotype.	protein_coding	632.986	-2.1058	0.236641	-8.89872	5.64928e-19	1.41835e-17
AT2G38090	Duplicated homeodomain-like superfamily protein;(source:Araport11)	protein_coding	92.6757	-1.14842	0.278152	-4.12874	3.64758e-05	0.000150336
AT2G38140	plastid-specific ribosomal protein 4 (PSRP4) mRNA, complete The mRNA is cell-to-cell mobile.	protein_coding	465.716	-0.595287	0.147106	-4.04666	5.19539e-05	0.000207451
AT2G38230	Encodes a protein predicted to function in tandem with PDX2 to form glutamine amidotransferase complex with involved in vitamin B6 biosynthesis. The mRNA is cell-to-cell mobile.	protein_coding	141.043	-2.23612	0.333165	-6.71176	1.9229e-11	2.13037e-10
AT2G38300	myb-like HTH transcriptional regulator family protein;(source:Araport11)	protein_coding	64.9664	-0.781212	0.255191	-3.06128	0.0022039	0.00617245
AT2G38400	alanine:glyoxylate aminotransferase 2 homolog (AGT3) mRNA,	protein_coding	1648.58	-2.38182	0.213502	-11.156	6.69605e-29	3.86167e-27
AT2G38410	ENTH/VHS/GAT family protein;(source:Araport11)	protein_coding	665.778	-0.942975	0.114044	-8.2685	1.35649e-16	2.71988e-15
AT2G38460	Encodes IRON REGULATED1 (IREG1/FPN1), one of the Arabidopsis orthologs (AT2G38460/IREG1/FPN1 and AT5G03570/IREG2/FPN2) the iron efflux transporter ferroportin (FPN) identified in animals.	protein_coding	109.678	-3.0167	0.364893	-8.26737	1.36952e-16	2.74362e-15
AT2G38470	Member of the plant WRKY transcription factor family. Regulates the antagonistic relationship between defense pathways mediating responses to P. syringae and necrotrophic fungal pathogens. Located in nucleus. Involved in response to various abiotic stresses - especially salt stress.	protein_coding	626.281	-0.915592	0.174528	-5.24611	1.55345e-07	9.68785e-07
AT2G38560	Encodes RNA polymerase II transcript elongation factor TFIIS. Complements yeast TFIIS mutation. Mutant plants display essentially normal development, but they flower slightly earlier than the wild type and show clearly reduced seed dormancy.	protein_coding	511.96	-0.5998	0.149051	-4.02413	5.71868e-05	0.000226405
AT2G38640	LURP-one-like protein (DUF567);(source:Araport11)	protein_coding	304.639	-1.64515	0.210267	-7.82409	5.11344e-15	8.63319e-14
AT2G38800	Plant calmodulin-binding protein-like protein;(source:Araport11)	protein_coding	16311.3	-1.26632	0.100454	-12.606	1.95649e-36	2.04414e-34
AT2G38820	DNA-directed RNA polymerase subunit beta-beta protein, putative (DUF506);(source:Araport11)	protein_coding	323.133	-0.809272	0.148226	-5.45972	4.76882e-08	3.22616e-07
AT2G38840	Guanylate-binding family protein;(source:Araport11)	protein_coding	361.674	-0.510848	0.137121	-3.72553	0.000194909	0.00069433
AT2G38980	pseudogene of cationic amino acid transporter 4;(source:Araport11)	pseudogene	235.033	-1.03053	0.164976	-6.2465	4.19744e-10	3.85936e-09
AT2G39000	Encodes a chloroplast localized n-acetyltransfefase involved in N-terminal protein amino acid acetylation.	protein_coding	785.803	-0.860425	0.133497	-6.44527	1.15395e-10	1.14603e-09
AT2G39050	Encodes a nucleocytoplasmic lectin that is capable of binding carbohydrates. It is involved in ABA mediated stomatal movement and increased expression is correlated with increased resistance to Pseudomonas syringae.	protein_coding	427.051	-1.40454	0.24101	-5.82774	5.61821e-09	4.37496e-08
AT2G39100	RING/U-box superfamily protein;(source:Araport11)	protein_coding	338.332	-0.62341	0.138547	-4.49962	6.80752e-06	3.22966e-05
AT2G39200	A member of a large family of seven-transmembrane domain proteins specific to plants, homologs of the barley mildew resistance locus o (MLO) protein. The Arabidopsis genome contains 15 genes encoding MLO proteins, with localization in plasma membrane. Phylogenetic analysis revealed four clades of closely-related AtMLO genes. ATMLO6 belongs to the clade IV, with AtMLO2, AtMLO3 and AtMLO12. The gen…	protein_coding	429.475	-1.28524	0.148123	-8.67687	4.06813e-18	9.49732e-17
AT2G39340	Putative mRNA export factor that is highly co-expressed with PRP4KA.	protein_coding	612.239	-0.719264	0.144164	-4.9892	6.06302e-07	3.42537e-06
AT2G39375	hypothetical protein;(source:Araport11)	protein_coding	78.3627	-0.782609	0.244105	-3.20604	0.00134577	0.00397655
AT2G39380	A member of EXO70 gene family, putative exocyst subunits, conserved in land plants. Arabidopsis thaliana contains 23 putative EXO70 genes, which can be classified into eight clusters on the phylogenetic tree.	protein_coding	590.659	-0.696372	0.13284	-5.24218	1.58687e-07	9.87515e-07
AT2G39420	alpha/beta-Hydrolases superfamily protein;(source:Araport11)	protein_coding	1005.74	-1.08399	0.107163	-10.1153	4.72455e-24	1.86372e-22
AT2G39435	Phosphatidylinositol N-acetyglucosaminlytransferase subunit P-like protein;(source:Araport11)	protein_coding	233.001	-0.966238	0.147243	-6.56221	5.30168e-11	5.51445e-10
AT2G39570	Encodes a ACT domain-containing protein. The ACT domain, named after bacterial aspartate kinase, chorismate mutase and TyrA (prephenate dehydrogenase), is a regulatory domain that serves as an amino acid-binding site in feedback-regulated amino acid metabolic enzymes.	protein_coding	5281.52	-1.73152	0.118071	-14.6651	1.07784e-48	2.26239e-46
AT2G39805	Integral membrane Yip1 family protein;(source:Araport11)	protein_coding	444.315	-0.659386	0.138651	-4.75574	1.97721e-06	1.02531e-05
AT2G39890	Encodes a proline transporter with affinity for gly betaine, proline and GABA. Protein is expressed in the vascular tissue, specifically the phloem.	protein_coding	1259.95	-0.582383	0.143265	-4.06506	4.80193e-05	0.000193364
AT2G39940	Encodes a protein containing Leu-rich repeats and a degenerate F-box motif. Associates with AtCUL1, AtRbx1, and the Skp1-like proteins ASK1 and ASK2 to assemble SCF COI1 ubiquitin-ligase complexes in planta. A single amino acid substitution in the F-box motif of COI1 abolishes the formation of the SCF(COI1) complexes and results in loss of the JA response. Required for wound- and jasmonates-induc…	protein_coding	951.071	-0.92506	0.110798	-8.34904	6.88209e-17	1.41025e-15
AT2G40000	ortholog of sugar beet HS1 PRO-1 2;(source:Araport11)	protein_coding	864.855	-2.83625	0.244096	-11.6194	3.28393e-31	2.257e-29
AT2G40095	Alpha/beta hydrolase related protein;(source:Araport11)	protein_coding	340.235	-0.742533	0.16874	-4.40046	1.08021e-05	4.92844e-05
AT2G40110	Yippee family putative zinc-binding protein;(source:Araport11)	protein_coding	1015.71	-1.13737	0.134939	-8.42876	3.49337e-17	7.39255e-16
AT2G40130	Encodes a member of an eight-gene family (SMAX1 and SMAX1-like) that has weak similarity to AtHSP101, a ClpB chaperonin required for thermotolerance.	protein_coding	357.317	-1.7843	0.597949	-2.98403	0.00284475	0.00776293
AT2G40140	zinc finger (CCCH-type) family protein;(source:Araport11)	protein_coding	1750.16	-0.603073	0.120416	-5.00823	5.49328e-07	3.13927e-06
AT2G40230	HXXXD-type acyl-transferase family protein;(source:Araport11)	protein_coding	290.573	-0.732046	0.216725	-3.37776	0.000730783	0.00228421
AT2G40320	Encodes a member of the TBL (TRICHOME BIREFRINGENCE-LIKE) gene family containing a plant-specific DUF231 (domain of unknown function) domain. TBL gene family has 46 members, two of which (TBR/AT5G06700 and TBL3/AT5G01360) have been shown to be involved in the synthesis and deposition of secondary wall cellulose, presumably by influencing the esterification state of pectic polymers. A nomenclature…	protein_coding	351.238	-1.51202	0.166719	-9.06928	1.19808e-19	3.2308e-18
AT2G40390	neuronal PAS domain protein;(source:Araport11)	protein_coding	216.962	-1.20512	0.176729	-6.819	9.16781e-12	1.05222e-10
AT2G40420	Encodes a putative amino acid transporter.	protein_coding	256.34	-0.675145	0.189091	-3.57047	0.000356339	0.00119527
AT2G40620	Basic-leucine zipper (bZIP) transcription factor family protein;(source:Araport11)	protein_coding	121.698	-0.953961	0.23841	-4.00135	6.29816e-05	0.000247122
AT2G40760	Rhodanese/Cell cycle control phosphatase superfamily protein;(source:Araport11)	protein_coding	361.472	-0.710228	0.131298	-5.40929	6.32734e-08	4.19643e-07
AT2G40810	yeast autophagy-like protein;(source:Araport11)	protein_coding	158.942	-0.768917	0.180369	-4.26302	2.01687e-05	8.78009e-05
AT2G40880	Encodes a protein with cysteine proteinase inhibitor activity. Overexpression increases tolerance to abiotic stressors (i.e.salt,osmotic, cold stress). The mRNA is cell-to-cell mobile.	protein_coding	232.629	-0.62656	0.191986	-3.26357	0.00110016	0.00331129
AT2G40900	Encodes a plasma membrane-localized amino acid transporter likely involved in amino acid export in the developing seed.	protein_coding	1244.54	-1.09168	0.223911	-4.8755	1.08532e-06	5.86567e-06
AT2G40935	PLAC8 family protein;(source:Araport11)	protein_coding	172.677	-0.995497	0.178827	-5.56682	2.59429e-08	1.82006e-07
AT2G41310	Encodes an A- type response Regulator that is primarily expressed in the root and is involved in cytokinin-mediated signalling.	protein_coding	1779.56	-0.86529	0.0952886	-9.08073	1.0785e-19	2.92866e-18
AT2G41370	Encodes BOP2, a cytoplasmic and nuclear-localized NPR1 like protein with BTB/POZ domain and ankyrin repeats. Interacts with BOP1 and appears to be genetically redundant with BOP1.bop1/bop2 double mutants have longer leaves, often with leaflets on the petiole, asymmetric flowers with extra organs and no nectaries. Also defective in floral organ abscission. BOP1/2 promotes floral meristem fate and …	protein_coding	221.188	-1.22543	0.394518	-3.10614	0.00189549	0.00539362
AT2G41410	Calcium-binding EF-hand family protein;(source:Araport11)	protein_coding	1768.33	-0.842259	0.118033	-7.1358	9.62253e-13	1.25379e-11
AT2G41480	Encodes a cationic cell-wall-bound peroxidase homolog that is involved in the lignification of cell walls.	protein_coding	394.876	-4.75218	0.337569	-14.0777	5.20986e-45	9.19579e-43
AT2G41490	UDP-GlcNAc:dolichol phosphate N-acetylglucosamine-1-phosphate transferase	protein_coding	244.602	-0.724865	0.206686	-3.50709	0.000453042	0.0014825
AT2G41500	Encodes LACHESIS (LIS), a protein with seven WD40 repeats. LIS is homologous to the yeast splicing factor PRP4 which is associated with the U4/U6 complex of the spliceosome. LIS is involved in a mechanism that prevents accessory cells from adopting gametic cell fate: lis mutant forms supernumerary egg cells.	protein_coding	554.516	-0.60833	0.140921	-4.3168	1.58305e-05	7.01073e-05
AT2G41520	Encodes one of the 36 carboxylate clamp (CC)-tetratricopeptide repeat (TPR) proteins (Prasad 2010, Pubmed ID: 20856808) with potential to interact with Hsp90/Hsp70 as co-chaperones.	protein_coding	506.332	-0.540641	0.124038	-4.35866	1.30863e-05	5.88265e-05
AT2G41620	Nucleoporin interacting component (Nup93/Nic96-like) family protein;(source:Araport11)	protein_coding	1131.1	-0.535401	0.113595	-4.71326	2.43782e-06	1.24559e-05
AT2G41660	Essential for hydrotropism in roots. Mutant roots are defective in hydrotropism, and have slightly reduced phototropism and modified wavy growth response. Has normal gravitropism and root elongation.	protein_coding	516.758	-1.08553	0.270699	-4.01008	6.06975e-05	0.000238924
AT2G41700	ATP-binding cassette A1;(source:Araport11)	protein_coding	895.817	-0.859281	0.175818	-4.88733	1.02213e-06	5.55249e-06
AT2G41710	Integrase-type DNA-binding superfamily protein;(source:Araport11)	protein_coding	1247.2	-0.532894	0.124998	-4.26322	2.015e-05	8.77359e-05
AT2G41740	Encodes a protein with high homology to animal villin.	protein_coding	1555.24	-0.538664	0.129078	-4.17316	3.00404e-05	0.000126178
AT2G41780	hypothetical protein;(source:Araport11)	protein_coding	433.393	-0.674309	0.127225	-5.30014	1.15714e-07	7.3742e-07
AT2G41790	Insulinase (Peptidase family M16) family protein;(source:Araport11)	protein_coding	1228.25	-0.542767	0.105829	-5.12872	2.9172e-07	1.73964e-06
AT2G41870	Remorin family protein;(source:Araport11)	protein_coding	187.36	-1.68404	0.199576	-8.43812	3.22478e-17	6.8553e-16
AT2G41880	Guanylate kinase. Involved in nucleotide metabolism.	protein_coding	208.873	-0.891194	0.193262	-4.61132	4.00121e-06	1.97593e-05
AT2G41900	CCCH-type zinc finger protein with ARM repeat domain-containing protein;(source:Araport11)	protein_coding	1699.98	-0.613189	0.131503	-4.66293	3.11735e-06	1.56837e-05
AT2G41945	Encodes a novel protein found only in plants. RED1 has two isoforms RED1.1 and RED1.2. It is localized to the nucleus. Loss of function mutants are embryo lethal but can be rescued before desiccation by embryo culture.	protein_coding	366.538	-0.61365	0.125545	-4.88787	1.01932e-06	5.53852e-06
AT2G42030	Encodes a RING domain E3 ligase. Has overlapping function with MUSE1 in the negative regulation of defence responses. SIKIC2 (and possibly SIKIC1 and 3) is ubiquination target.	protein_coding	585.119	-0.608433	0.117436	-5.18097	2.2074e-07	1.34037e-06
AT2G42220	Rhodanese/Cell cycle control phosphatase superfamily protein;(source:Araport11)	protein_coding	452.597	-1.42231	0.262923	-5.40962	6.31577e-08	4.18995e-07
AT2G42350	RING/U-box superfamily protein;(source:Araport11)	protein_coding	369.152	-1.21309	0.219509	-5.52638	3.26909e-08	2.26888e-07
AT2G42400	VOZ transcription factor which acts as positive regulator of several salt-responsive genes. Functionally redundant in salt stress with VOZ1.	protein_coding	645.632	-0.974526	0.12637	-7.71169	1.2416e-14	2.01029e-13
AT2G42620	The mutations at MAX2 cause increased hypocotyl and petiole elongation in light-grown seedlings. Positional cloning identifies MAX2 as a member of the F-box leucine-rich repeat family of proteins. MAX2 is identical to ORE9, a proposed regulator of leaf senescence. Involved in positive regulation of light responses. The mRNA is cell-to-cell mobile.	protein_coding	656.038	-0.786235	0.146333	-5.3729	7.74795e-08	5.07933e-07
AT2G42690	alpha/beta-Hydrolases superfamily protein;(source:Araport11)	protein_coding	495.671	-0.912029	0.227067	-4.01656	5.90533e-05	0.000233082
AT2G42780	transcription elongation factor B polypeptide;(source:Araport11)	protein_coding	1371.43	-0.727774	0.123266	-5.90411	3.54554e-09	2.82999e-08
AT2G42790	Encodes a peroxisomal citrate synthase that is expressed throughout seedling and shoot development.	protein_coding	1586.49	-0.602876	0.0866492	-6.95767	3.45946e-12	4.21338e-11
AT2G42810	Encodes a phytochrome-specific type 5 serine/threonine protein phosphatase. It dephosphorylates active Pfr-phytochromes. Controls light signal flux by enhancing phytochrome stability and affinity for a signal transducer. The gene is alternately spliced. This variant is an integral membrane protein localized to the ER and nuclear envelope. Belongs to one of the 36 carboxylate clamp (CC)-tetratrico…	protein_coding	1419.57	-0.861492	0.0962765	-8.9481	3.61656e-19	9.24942e-18
AT2G42890	A member of mei2-like gene family, predominantly plant-based family of genes encoding RNA binding proteins with characteristic presence of a highly conserved RNA binding motif first described in the mei2 gene of the fission yeast S. pombe. In silico analyses reveal nine mei2 -like genes in A. thaliana. They were grouped into four distinct clades, based on overall sequence similarity and subfamily…	protein_coding	1335.31	-1.02821	0.144818	-7.10006	1.24706e-12	1.60616e-11
AT2G43010	Isolated as a semidominant mutation defective in red -light responses. Encodes a nuclear localized bHLH protein that interacts with active PhyB protein. Negatively regulates phyB mediated red light responses. Involved in shade avoidance response. Protein abundance is negatively regulated by PhyB.	protein_coding	135.381	-4.00073	1.21909	-3.28173	0.00103173	0.00312226
AT2G43030	Ribosomal protein L3 family protein;(source:Araport11)	protein_coding	1203.75	-0.714279	0.0916691	-7.79193	6.59959e-15	1.10067e-13
AT2G43050	Plant invertase/pectin methylesterase inhibitor superfamily;(source:Araport11)	protein_coding	57.1381	-1.34949	0.292818	-4.60865	4.05292e-06	1.99892e-05
AT2G43080	Encodes a prolyl-4 hydroxylase that can hydroxylate poly(L-proline),the collagen model peptide (Pro-Pro-Gly)10 and other proline rich peptides.	protein_coding	624.381	-0.68883	0.112031	-6.14857	7.81857e-10	6.9159e-09
AT2G43160	ENTH/VHS family protein;(source:Araport11)	protein_coding	3086.26	-1.35019	0.116476	-11.592	4.52405e-31	3.06413e-29
AT2G43180	Phosphoenolpyruvate carboxylase family protein;(source:Araport11)	protein_coding	144.239	-0.850914	0.208427	-4.08255	4.45434e-05	0.000180427
AT2G43210	Ubiquitin-like superfamily protein;(source:Araport11)	protein_coding	851.479	-0.71817	0.116298	-6.17527	6.60516e-10	5.89631e-09
AT2G43400	Encodes a unique electron-transfer flavoprotein:ubiquinone oxidoreductase that is localized to the mitochondrion. Mutants are more sensitive to sugar starvation when plants are kept in the dark for long periods.	protein_coding	681.233	-0.653558	0.10852	-6.02245	1.71801e-09	1.43934e-08
AT2G43430	Encodes a predicted mitochondrial glyoxalase GLX2-1. Studies using recombinant protein show that GLX2-1 contains a dinuclear metal binding site, but does not have glyoxalase 2 activity. Required for abiotic stress but not for normal plant growth.	protein_coding	623.564	-0.669287	0.105701	-6.33191	2.42139e-10	2.30081e-09
AT2G43680	IQ-domain 14;(source:Araport11)	protein_coding	7095.81	-1.31753	0.107099	-12.302	8.83568e-35	8.20169e-33
AT2G43790	Encodes a MAP kinase induced by pathogens, ethylene biosynthesis, oxidative stress and osmotic stress.Also involved in ovule development. Homozygous mutants in a MPK3 heterozygous background are female sterile due to defects in integument development.MPK6 appears to be associated with the microsomal compartment and may be involved in mediating secretory processes. The mRNA is cell-to-cell mobile.	protein_coding	1213.03	-0.666086	0.0912687	-7.29808	2.9191e-13	4.05076e-12
AT2G43820	Encodes a nicotinate-O-glycosyltransferase. Induced by Salicylic acid, virus, fungus and bacteria. Also involved in the tryptophan synthesis pathway. Independent of NPR1 for their induction by salicylic acid. UGT74F1 transfers UDP:glucose to salicylic acid (forming a glucoside (SAG) and a glucose ester (SGE)), benzoic acid, and anthranilate in vitro. UGT74F2 shows a weak ability to catalyze the f…	protein_coding	576.375	-0.759294	0.204636	-3.71046	0.000206883	0.000732659
AT2G43850	Integrin-linked protein kinase family;(source:Araport11)	protein_coding	499.474	-1.03271	0.192211	-5.37278	7.75327e-08	5.08139e-07
AT2G43900	Encodes a 5-inositol-phosphate phosphatase, that, in vitro, shows activity against IP(1,4,5).	protein_coding	288.702	-0.866791	0.212244	-4.08394	4.42783e-05	0.000179447
AT2G43910	HARMLESS TO OZONE LAYER 1;(source:Araport11)	protein_coding	4981.82	-0.812708	0.118878	-6.83652	8.11428e-12	9.39635e-11
AT2G43920	S-adenosyl-L-methionine-dependent methyltransferases superfamily protein;(source:Araport11)	protein_coding	67.7797	-4.61082	0.675144	-6.82938	8.52827e-12	9.83664e-11
AT2G43970	RNA-binding protein;(source:Araport11)	protein_coding	11114.8	-0.73941	0.118328	-6.24883	4.13541e-10	3.80684e-09
AT2G44010	hypothetical protein;(source:Araport11)	protein_coding	437.755	-0.671814	0.165294	-4.06435	4.81666e-05	0.000193823
AT2G44130	Encodes a member of a family of F-box proteins, called the KISS ME DEADLY (KMD) family. Component of SCF ubiquitin protein ligase, interacts with phenylalanine ammonia-lyase. AtKFB39 is a homolog of previously identified AtKFB50 (At3g59940) and specifically interacts with Arabidopsis PAL3 and PAL4 in vitro. In planta, together with AtKFB01, KFB20 and KFB50, it regulates PAL protein stability thus…	protein_coding	392.41	-1.61977	0.370886	-4.36729	1.25799e-05	5.67911e-05
AT2G44260	DUF946 family protein (DUF946);(source:Araport11)	protein_coding	486.412	-1.03695	0.21479	-4.82776	1.38081e-06	7.33335e-06
AT2G44300	Bifunctional inhibitor/lipid-transfer protein/seed storage 2S albumin superfamily protein;(source:Araport11)	protein_coding	520.611	-0.694434	0.20221	-3.43422	0.00059426	0.00189433
AT2G44600	hypothetical protein;(source:Araport11)	protein_coding	161.445	-0.598026	0.197197	-3.03264	0.00242428	0.00673221
AT2G44750	Encodes a thiamine pyrophosphokinase capable of producing thiamine pyrophosphate from free thiamine.	protein_coding	184.796	-0.655603	0.196509	-3.33626	0.000849152	0.00261422
AT2G44850	hypothetical protein;(source:Araport11)	protein_coding	135.22	-0.853196	0.192398	-4.43455	9.22658e-06	4.25936e-05
AT2G44900	ARABIDILLO-1 and its homolog, ARABIDILLO -2, are unique among Arabidopsis Arm-repeat proteins in having an F-box motif and fall into a phylogenetically distinct subgroup from other plant Arm-repeat proteins Similar to arm repeat protein in rice and armadillo/beta-catenin repeat family protein / F-box family protein in Dictyostelium. ARABIDILLO-1 promote lateral root development. Mutant plants for…	protein_coding	335.624	-0.834521	0.158944	-5.25041	1.51765e-07	9.4847e-07
AT2G44920	Encodes a pentapeptide-repeat protein (PRP) composed of 25 repeats capped by N- and C-terminal a-helices. Unlike other PRPs, At2g44920 consists exclusively of type II b-turns	protein_coding	104.694	-1.93541	0.528046	-3.66522	0.000247124	0.000857573
AT2G44950	The gene encodes one of two orthologous E3 ubiquitin ligases in Arabidopsis that are involved in monoubiquitination of histone H2B.	protein_coding	748.43	-0.511369	0.114273	-4.47497	7.64205e-06	3.58768e-05
AT2G44980	SNF2 domain-containing protein / helicase domain-containing protein;(source:Araport11)	protein_coding	336.257	-0.534255	0.167797	-3.18393	0.00145288	0.00426062
AT2G45000	Encodes a nucleoporin, a component of the nuclear pore complex, that appears to be a major negative regulator of auxin signalling. Loss of function mutants are embryo lethal.	protein_coding	362.35	-0.589727	0.196428	-3.00225	0.00267989	0.00736687
AT2G45170	Involved in autophagy. Under nutrient starvation the protein localizes to autophagosomes.	protein_coding	1536.81	-0.700521	0.128955	-5.43231	5.56301e-08	3.72343e-07
AT2G45210	SAUR-like auxin-responsive protein family;(source:Araport11)	protein_coding	1047.52	-0.583515	0.11138	-5.23898	1.61469e-07	1.00375e-06
AT2G45220	Plant invertase/pectin methylesterase inhibitor superfamily;(source:Araport11)	protein_coding	142.112	-3.00268	0.462189	-6.49664	8.21355e-11	8.31706e-10
AT2G45360	ankyrin repeat/KH domain protein (DUF1442);(source:Araport11)	protein_coding	632.865	-2.12785	0.291389	-7.30246	2.82563e-13	3.93746e-12
AT2G45380	myeloid leukemia factor;(source:Araport11)	protein_coding	1581.75	-0.882944	0.119975	-7.35938	1.84764e-13	2.6201e-12
AT2G45430	Encodes a nuclear localized AT hook domain containing protein that can bind AT rich DNA in vitro. Overexpression of the gene results in delayed flowering. Is likely to act redundantly with AHL18, AHL27 and AHL29 in the regulation of flowering. It is also involved in both photo- and skotomorphogenesis.	protein_coding	455.166	-0.982519	0.166556	-5.89904	3.65628e-09	2.91041e-08
AT2G45470	FASCICLIN-like arabinogalactan protein 8;(source:Araport11)	protein_coding	861.249	-1.24922	0.200604	-6.2273	4.74541e-10	4.31887e-09
AT2G45480	Growth regulating factor encoding transcription activator. One of the nine members of a GRF gene family, containing nuclear targeting domain. Involved in leaf development.	protein_coding	14.7652	-1.79218	0.559267	-3.20452	0.00135288	0.00399653
AT2G45530	RING/U-box superfamily protein;(source:Araport11)	protein_coding	423.455	-0.594071	0.142676	-4.16378	3.13023e-05	0.000130912
AT2G45550	member of CYP76C	protein_coding	4.14209	-5.22569	1.4418	-3.62442	0.000289615	0.000989695
AT2G45560	cytochrome P450 monooxygenase	protein_coding	66.4581	-2.16365	0.528323	-4.09532	4.21586e-05	0.000171903
AT2G45620	Nucleotidyltransferase family protein;(source:Araport11)	protein_coding	1660.51	-1.39943	0.106813	-13.1017	3.21905e-39	3.9474e-37
AT2G45630	Hydroxyphenylpyruvate reductase (HPPR) family member with low activity.	protein_coding	118.031	-1.12674	0.213004	-5.28975	1.22481e-07	7.75544e-07
AT2G45660	Controls flowering and is required for CO to promote flowering. It acts downstream of FT. Overexpression of (SOC1) AGL20 suppresses not only the late flowering of plants that have functional FRI and FLC alleles but also the delayed phase transitions during the vegetative stages of development. AGL20/SOC1 acts with AGL24 to promote flowering and inflorescence meristem identity.AGL20 upregulates ex…	protein_coding	502.44	-1.61099	0.357948	-4.50061	6.77593e-06	3.21532e-05
AT2G45670	Encodes an acyl-CoA: lysophosphatidylethanolamine acyltransferase with 20:0-CoA being the best acyl donor. Mutations adversely affect the growth of plants and result in decreased lipid content in roots and seeds.	protein_coding	2324.94	-1.27089	0.135669	-9.3676	7.42009e-21	2.2336e-19
AT2G45740	member of the peroxin11 (PEX11) gene family, integral to peroxisome membrane, controls peroxisome proliferation. The mRNA is cell-to-cell mobile.	protein_coding	339.077	-0.707737	0.154807	-4.57173	4.83704e-06	2.35623e-05
AT2G45820	Remorin family protein;(source:Araport11)	protein_coding	5793.87	-0.771596	0.100127	-7.70617	1.2965e-14	2.09482e-13
AT2G45880	Encodes a beta-amylase-like protein present in the nucleus rather than targeted to the chloroplast. Contains BRASSINAZOLE RESISTANT1 (BZR1)-type DNA binding domains. Activates gene expression in protoplast transactivation assays.	protein_coding	326.006	-0.660703	0.132436	-4.98884	6.07431e-07	3.43009e-06
AT2G45910	U-box domain-containing protein kinase family protein;(source:Araport11)	protein_coding	636.779	-0.952829	0.150869	-6.31561	2.69097e-10	2.53833e-09
AT2G45960	a member of the plasma membrane intrinsic protein subfamily PIP1. localizes to the plasma membrane and exhibits water transport activity in Xenopus oocyte. expressed ubiquitously and protein level decreases slightly during leaf development.	protein_coding	12223	-1.8421	0.196828	-9.35894	8.05437e-21	2.40588e-19
AT2G45980	Encodes an Atg8-interacting protein that is partially associated with the ER during favorable growth conditions and becomes mainly associated with a spherical compartment that dynamically moves along the ER network. In stress induced plants, ATI1 is localized to a novel plastid associated bodies that are transported to vesicles, in what appears to be an autophagy dependent process. ATI1 interacts…	protein_coding	1794.68	-1.23151	0.105533	-11.6695	1.82444e-31	1.30391e-29
AT2G46160	RING/U-box superfamily protein;(source:Araport11)	protein_coding	12.0881	-1.95641	0.650828	-3.00604	0.00264677	0.00728938
AT2G46220	DUF2358 family protein (DUF2358);(source:Araport11)	protein_coding	1328.48	-2.29941	0.11503	-19.9897	6.77179e-89	7.51314e-86
AT2G46260	Involvement in protein ubiquitylation is predicted based on physical interaction with CULLIN 3 proteins.	protein_coding	1076.86	-1.24151	0.154993	-8.01007	1.14647e-15	2.08685e-14
AT2G46300	Late embryogenesis abundant (LEA) hydroxyproline-rich glycoprotein family;(source:Araport11)	protein_coding	15.2814	-3.15444	0.819243	-3.85043	0.000117909	0.000439055
AT2G46430	Encodes a cyclic nucleotide gated channel, downstream component of the signaling pathways leading to hypersensitive response (HR) resistance.	protein_coding	231.574	-1.22732	0.186779	-6.57096	4.99907e-11	5.21834e-10
AT2G46550	transmembrane protein;(source:Araport11)	protein_coding	1186.51	-0.939719	0.0962109	-9.76728	1.55576e-22	5.44258e-21
AT2G46572	Natural antisense transcript overlaps with AT2G46570;(source:Araport11)	antisense_long_noncoding_rna	33.6525	-1.62631	0.414614	-3.92247	8.76471e-05	0.000334549
AT2G46600	Calcium-binding EF-hand family protein;(source:Araport11)	protein_coding	497.6	-0.8495	0.142338	-5.9682	2.39885e-09	1.96108e-08
AT2G46660	Encodes a member of CYP78A cytochrome P450 monooxygenase protein family that is required in the sporophytic tissue of the mother plant to promote seed growth.	protein_coding	61.2239	-2.74289	0.423601	-6.47517	9.47051e-11	9.52324e-10
AT2G46735	death domain associated protein;(source:Araport11)	protein_coding	118.77	-0.797462	0.204586	-3.89793	9.70197e-05	0.000367852
AT2G46740	Encodes a homolog of rat L-gulono-1,4-lactone (L-GulL) oxidase that is involved in the biosynthesis of L-ascorbic acid.	protein_coding	315.384	-0.772386	0.194813	-3.96476	7.34703e-05	0.000284823
AT2G46750	Encodes a homolog of rat L-gulono-1,4-lactone (L-GulL) oxidase that is involved in the biosynthesis of L-ascorbic acid.	protein_coding	1811.71	-1.17403	0.154966	-7.57605	3.56227e-14	5.44602e-13
AT2G46760	D-arabinono-1,4-lactone oxidase family protein;(source:Araport11)	protein_coding	84.9565	-1.4794	0.335546	-4.40895	1.03874e-05	4.75568e-05
AT2G46800	Encodes a member of the zinc transporter (ZAT) and cation diffusion facilitator (CDF) families. It is expressed throughout the plant, especially in dividing, differentiating and expanding cells. The protein is localized to the vacuolar membrane. Mediates Zn ion homeostasis.	protein_coding	1509.31	-0.745114	0.123373	-6.03951	1.5458e-09	1.30871e-08
AT2G46900	transcription factor-like protein;(source:Araport11)	protein_coding	2369.07	-0.772166	0.146931	-5.25529	1.4779e-07	9.25134e-07
AT2G47000	Encodes an auxin efflux transmembrane transporter that is a member of the multidrug resistance P-glycoprotein (MDR/PGP) subfamily of ABC transporters. Functions in the basipetal redirection of auxin from the root tip. Exhibits apolar plasma membrane localization in the root cap and polar localization in tissues above and is involved in root hair elongation.	protein_coding	2348.27	-0.539763	0.119188	-4.52866	5.9358e-06	2.83922e-05
AT2G47220	Member of the plant-specific DUF724 protein family. Arabidopsis has 10 DUF724 proteins. Loss of function mutant has a WT phenotype	protein_coding	157.811	-0.589033	0.194183	-3.0334	0.00241818	0.00671607
AT2G47270	Encodes UPBEAT1 (UPB1), a transcription factor with a bHLH domain. Regulates the expression of a set of peroxidases that modulate the balance of reactive oxygen species (ROS) between the zones of cell proliferation and the zone of cell elongation where differentiation begins. Disruption of UPB1 activity alters this ROS balance, leading to a delay in the onset of differentiation.	protein_coding	37.9505	-1.19678	0.378183	-3.16455	0.00155323	0.0045202
AT2G47360	transmembrane protein;(source:Araport11)	protein_coding	69.661	-0.875664	0.274492	-3.19013	0.0014221	0.00417982
AT2G47400	CP12-1 encodes a small peptide found in the chloroplast stroma. It belongs to the CP12 gene family thought to be involved in the formation of a supramolecular complex with glyceraldehyde-3-phosphate dehydrogenase (GAPDH) and phosphoribulokinase (PRK) embedded in the Calvin cycle. The mRNA is cell-to-cell mobile.	protein_coding	3076.96	-2.26828	0.126197	-17.9741	3.10703e-72	1.90502e-69
AT2G47420	Encodes a putative rRNA dimethyltransferase.	protein_coding	1742.77	-0.78477	0.146565	-5.3544	8.58401e-08	5.5834e-07
AT2G47450	A component of the chloroplast signal recognition particle pathway that is involved in LHCP targeting. It is downregulated in response to high light. It recognizes the DPLG motif in Lhcb1. The mRNA is cell-to-cell mobile.	protein_coding	914.31	-1.31732	0.188394	-6.99237	2.70279e-12	3.34782e-11
AT2G47485	hypothetical protein;(source:Araport11)	protein_coding	387.1	-0.990865	0.153358	-6.46113	1.03925e-10	1.04055e-09
AT2G47600	Encodes a magnesium/proton exchanger, member of putative Na+/Ca2+ antiporter gene family	protein_coding	655.641	-1.35656	0.144298	-9.40105	5.402e-21	1.65172e-19
AT2G47630	alpha/beta-Hydrolases superfamily protein;(source:Araport11)	protein_coding	1091.07	-0.596538	0.188233	-3.16915	0.00152886	0.0044582
AT2G47670	PMEI6 pectin methylesterase inhibitor functions in establishing a patter of homogalacturonan methylesterification of seed coat cell wall proteins .	protein_coding	121.741	-1.33525	0.370841	-3.6006	0.000317481	0.00107626
AT2G47770	Encodes a membrane-bound protein designated AtTSPO (Arabidopsis thaliana TSPO-related). AtTSPO is related to the bacterial outer membrane tryptophan-rich sensory protein (TspO) and the mammalian mitochondrial 18 kDa Translocator Protein (18 kDa TSPO), members of the TspO/MBR domain-containing membrane proteins. Mainly detected in dry seeds, but can be induced in vegetative tissues by osmotic or s…	protein_coding	4.20481	-4.35951	1.3958	-3.1233	0.00178834	0.00512756
AT2G47890	B-box type zinc finger protein with CCT domain-containing protein;(source:Araport11)	protein_coding	1065.08	-2.80855	0.234432	-11.9803	4.50957e-33	3.66092e-31
AT2G48130	Encodes a plasma membrane-localized glycosylphosphatidylinositol-anchored lipid transfer protein expressed in root endodermis and seed coats that is involved in very long chain fatty acid (and their derivatives) transport.	protein_coding	946.155	-0.924243	0.244114	-3.78611	0.000153023	0.000557075
AT2G48140	Bifunctional inhibitor/lipid-transfer protein/seed storage 2S albumin superfamily protein;(source:Araport11)	protein_coding	946.34	-1.01241	0.251789	-4.02088	5.79816e-05	0.000229279
AT3G00720	novel transcribed region;(source:Araport11)	novel_transcribed_region	68.2599	-0.986687	0.280132	-3.52222	0.000427946	0.00140869
AT3G01170	Ribosomal protein L34e superfamily protein;(source:Araport11)	protein_coding	326.582	-0.856643	0.164438	-5.20951	1.89338e-07	1.1615e-06
AT3G01175	transmembrane protein;(source:Araport11)	protein_coding	256.028	-2.58524	0.199207	-12.9777	1.63752e-38	1.94657e-36
AT3G01190	Peroxidase superfamily protein;(source:Araport11)	protein_coding	2169.96	-1.97093	0.376824	-5.23037	1.69172e-07	1.04856e-06
AT3G01210	RNA-binding (RRM/RBD/RNP motifs) family protein;(source:Araport11)	protein_coding	271.465	-1.18812	0.160468	-7.40411	1.32034e-13	1.90716e-12
AT3G01260	Galactose mutarotase-like superfamily protein;(source:Araport11)	protein_coding	1483.78	-0.798762	0.21488	-3.71725	0.000201406	0.000714565
AT3G01290	SPFH/Band 7/PHB domain-containing membrane-associated protein family;(source:Araport11)	protein_coding	3837.22	-1.02112	0.201771	-5.06081	4.17474e-07	2.43168e-06
AT3G01300	Protein kinase superfamily protein;(source:Araport11)	protein_coding	559.068	-0.532848	0.105933	-5.03005	4.90341e-07	2.82573e-06
AT3G01310	Encodes a functional VIP1/PPIP5K-type ATP-grasp kinase that is involved in both InsP6 to InsP7 conversion and InsP7 to InsP8 conversion, producing the InsP8 cofactor of the ASK1-COI1-JAZ-jasmonate co-receptor complex. It is the major isoform in plants, is required for jasmonate-dependent defenses, and plays an important role in plant defenses against necrotrophic fungi and insect herbivores.	protein_coding	1436.69	-1.84315	0.194635	-9.46976	2.80499e-21	8.77229e-20
AT3G01350	Major facilitator superfamily protein;(source:Araport11)	protein_coding	229.945	-1.13437	0.189529	-5.98519	2.16143e-09	1.77822e-08
AT3G01370	Encodes a protein containing a CRM domain that is involved in group I and group II intron splicing.	protein_coding	352.678	-0.637039	0.175837	-3.62289	0.000291324	0.000994952
AT3G01400	ARM repeat superfamily protein;(source:Araport11)	protein_coding	502.941	-1.0324	0.126109	-8.18656	2.68795e-16	5.23633e-15
AT3G01420	Encodes an alpha-dioxygenase involved in protection against oxidative stress and cell death. Induced in response to Salicylic acid and oxidative stress. Independent of NPR1 in induction by salicylic acid. The mRNA is cell-to-cell mobile.	protein_coding	19477.9	-1.06824	0.238714	-4.47497	7.64224e-06	3.58768e-05
AT3G01470	Encodes a homeodomain leucine zipper class I (HD-Zip I) transcriptional activator involved in leaf and hypocotyl development. Its promoter is bound by PIF1 which likely regulates its expression. Its translation is regulated by a conserved upstream ORF (CPuORF33).	protein_coding	3738.67	-0.665537	0.11868	-5.60784	2.04868e-08	1.45925e-07
AT3G01480	Encodes a chloroplast cyclophilin functioning in the assembly and maintenance of photosystem II (PSII) supercomplexes. The mRNA is cell-to-cell mobile.	protein_coding	337.736	-1.28263	0.295722	-4.33728	1.4426e-05	6.43398e-05
AT3G01513	hypothetical protein;(source:Araport11)	protein_coding	143.692	-1.60297	0.235256	-6.81371	9.51157e-12	1.08892e-10
AT3G01520	Encodes a universal stress protein (USP)-like protein that has been crystallized in complex with AMP, suggesting that it belongs to the ATP-binding USP subfamily. The mRNA is cell-to-cell mobile.	protein_coding	2757.1	-1.46682	0.121394	-12.0831	1.2966e-33	1.08667e-31
AT3G01540	RNA HELICASE DRH1	protein_coding	4993.01	-1.0763	0.0904458	-11.9	1.184e-32	9.35122e-31
AT3G01560	proline-rich receptor-like kinase, putative (DUF1421);(source:Araport11)	protein_coding	581.184	-0.877275	0.178649	-4.9106	9.07975e-07	4.96594e-06
AT3G01690	alpha/beta-Hydrolases superfamily protein;(source:Araport11)	protein_coding	3890.34	-0.921767	0.17334	-5.31767	1.05107e-07	6.74438e-07
AT3G01770	Bromodomain protein that functions as a negative regulator of sugar and ABA signaling.	protein_coding	2722.73	-0.722636	0.105163	-6.87161	6.34831e-12	7.48151e-11
AT3G01820	P-loop containing nucleoside triphosphate hydrolases superfamily protein;(source:Araport11)	protein_coding	1003.41	-0.587257	0.105654	-5.55828	2.72443e-08	1.90563e-07
AT3G01850	Aldolase-type TIM barrel family protein;(source:Araport11)	protein_coding	660.924	-0.583026	0.130579	-4.46494	8.00917e-06	3.7456e-05
AT3G01920	DHBP synthase RibB-like alpha/beta domain-containing protein;(source:Araport11)	protein_coding	152.285	-0.617708	0.172216	-3.58682	0.000334735	0.00112963
AT3G02040	Encodes a member of the glycerophosphodiester phosphodiesterase (GDPD) family. Has glycerophosphodiester phosphodiesterase activity. Functions in maintaining cellular phosphate homeostasis under phosphate starvation. The mRNA is cell-to-cell mobile.	protein_coding	797.395	-1.31827	0.243304	-5.41819	6.02048e-08	4.00775e-07
AT3G02070	Cysteine proteinases superfamily protein;(source:Araport11)	protein_coding	274.825	-0.681336	0.160653	-4.24105	2.22473e-05	9.60779e-05
AT3G02140	Encodes a protein that acts in the nucleus and is an important negative regulator of ABA and salt stress responses, and could play a critical role in controlling root elongation, floral initiation and starch degradation.	protein_coding	322.633	-0.525032	0.146945	-3.57299	0.00035293	0.00118503
AT3G02340	RING/U-box superfamily protein;(source:Araport11)	protein_coding	515.559	-0.578858	0.124547	-4.6477	3.35649e-06	1.67962e-05
AT3G02370	tRNA-splicing endonuclease subunit;(source:Araport11)	protein_coding	65.3643	-2.52144	0.365436	-6.8998	5.20744e-12	6.21239e-11
AT3G02390	hypothetical protein;(source:Araport11)	protein_coding	26.419	-2.12803	0.543407	-3.9161	8.9993e-05	0.000342906
AT3G02450	Proteolytically inactive member of the FtsH (filamentation-temperature-sensitive protein H) protease family due to mutations in the protease domain.	protein_coding	344.965	-0.549737	0.141515	-3.88465	0.000102479	0.000386354
AT3G02493	ROTUNDIFOLIA like 19;(source:Araport11)	protein_coding	74.7521	-2.24836	0.322781	-6.96559	3.27037e-12	3.99561e-11
AT3G02500	mental retardation GTPase activating protein;(source:Araport11)	protein_coding	70.4569	-2.57934	0.589847	-4.3729	1.22606e-05	5.54573e-05
AT3G02540	Encodes a member of the RADIATION SENSITIVE23 (RAD23) family: AT1G16190(RAD23A), AT1G79650(RAD23B), AT3G02540(RAD23C), AT5G38470(RAD23D). RAD23 proteins play an essential role in the cell cycle, morphology, and fertility of plants through their delivery of UPS (ubiquitin/26S proteasome system) substrates to the 26S proteasome.	protein_coding	798.803	-0.960979	0.169126	-5.68201	1.3312e-08	9.7319e-08
AT3G02690	Nucleotide/sugar transporter family protein	protein_coding	382.04	-0.63532	0.193322	-3.28633	0.00101503	0.00307611
AT3G02750	Protein phosphatase 2C family protein;(source:Araport11)	protein_coding	1397.51	-0.948725	0.0871124	-10.8908	1.27493e-27	6.69023e-26
AT3G02800	Encodes an atypical dual-speci&#64257;city phosphatase.	protein_coding	114.509	-1.43466	0.246031	-5.83121	5.50274e-09	4.29365e-08
AT3G02850	Encodes SKOR, a member of Shaker family potassium ion (K+) channel. This family includes five groups based on phylogenetic analysis (FEBS Letters (2007) 581: 2357): I (inward rectifying channel): AKT1 (AT2G26650), AKT5 (AT4G32500) and SPIK (also known as AKT6, AT2G25600); II (inward rectifying channel): KAT1 (AT5G46240) and KAT2 (AT4G18290); III (weakly inward rectifying channel): AKT2 (AT4G22200…	protein_coding	206.847	-3.35439	0.203934	-16.4484	8.61213e-61	3.34423e-58
AT3G03000	Calmodulin like protein localized in the plant vacuolar compartment with a function of binding and modifying the activity of a tonoplast transporter (AtNHX1) from within the vacuole in a Ca+2- and pH-dependent manner	protein_coding	359.675	-0.67183	0.167672	-4.00682	6.15422e-05	0.000242004
AT3G03150	hypothetical protein;(source:Araport11)	protein_coding	964.808	-0.857107	0.185488	-4.62083	3.82214e-06	1.89674e-05
AT3G03330	NAD(P)-binding Rossmann-fold superfamily protein;(source:Araport11)	protein_coding	770.644	-0.686689	0.1383	-4.96521	6.8626e-07	3.83249e-06
AT3G03440	ARM repeat superfamily protein;(source:Araport11)	protein_coding	220.161	-0.999948	0.210917	-4.74095	2.12713e-06	1.09743e-05
AT3G03470	member of CYP89A	protein_coding	285.36	-2.10081	0.219833	-9.55639	1.2194e-21	3.95143e-20
AT3G03490	Encodes one of two PEX19 peroxin isoforms, a cytosolic chaperone for peroxisome membrane proteins (PMPs) that delivers PMPs to the endoplasmic reticulum or peroxisomal membrane. It is predominantly cytosolic, forms dimers, promotes peroxisome function and is essential for viability. The protein is farnesylated in vivo through the actions of ERA1 and PLP.	protein_coding	879.547	-0.640021	0.122637	-5.21881	1.80079e-07	1.11114e-06
AT3G03500	TatD related DNase;(source:Araport11)	protein_coding	45.4112	-1.40862	0.40667	-3.46379	0.000532625	0.00171736
AT3G03710	Encodes a chloroplast polynucleotide phosphorylase (PNPase). Involved in response to phosphorus (P) starvation. Mutants impaired in the expression of this gene have been selected through their resistance to fosmidomycin, a strong inhibitor of DXR, an enzyme of the methylerythritol-dependent IPP biosynthesis pathway. The pathway enzymes were upregulated in the mutant seedlings.	protein_coding	364.353	-0.955179	0.165479	-5.77219	7.82473e-09	5.96343e-08
AT3G03750	SET domain protein 20;(source:Araport11)	protein_coding	106.704	-0.603738	0.200918	-3.0049	0.00265669	0.00731226
AT3G03860	Encodes a protein disulfide isomerase-like (PDIL) protein, a member of a multigene family within the thioredoxin (TRX) superfamily. This protein also belongs to the adenosine 5'-phosphosulfate reductase-like (APRL) group. The mRNA is cell-to-cell mobile.	protein_coding	559.389	-0.521633	0.126981	-4.10795	3.99188e-05	0.000163399
AT3G03870	transmembrane protein;(source:Araport11)	protein_coding	661.171	-1.529	0.120891	-12.6477	1.15177e-36	1.21977e-34
AT3G04010	O-Glycosyl hydrolases family 17 protein;(source:Araport11)	protein_coding	219.003	-0.873002	0.199527	-4.37535	1.21239e-05	5.48813e-05
AT3G04030	Homeodomain-like superfamily protein;(source:Araport11)	protein_coding	181.622	-1.40065	0.196486	-7.12851	1.01463e-12	1.31992e-11
AT3G04105	novel transcribed region; detected in root, carpel, root apical meristem, receptacle, leaf, dark-grown seedling, light-grown seedling, flower, pollen, aerial;(source:Araport11)	novel_transcribed_region	125.643	-3.4754	0.391834	-8.86957	7.3429e-19	1.83368e-17
AT3G04110	putative glutamate receptor (GLR1.1). Contains a functional cation - permeable pore domain. Involved in cellular cation homeostasis.	protein_coding	190.176	-1.00371	0.19458	-5.15831	2.49188e-07	1.50021e-06
AT3G04260	plastid transcriptionally active 3;(source:Araport11)	protein_coding	278.308	-0.698379	0.197122	-3.54289	0.000395772	0.0013128
AT3G04350	vacuolar sorting-associated protein (DUF946);(source:Araport11)	protein_coding	1555.86	-1.35617	0.115295	-11.7626	6.0823e-32	4.5131e-30
AT3G04490	exportin-4 protein;(source:Araport11)	protein_coding	414.202	-0.585506	0.177543	-3.29782	0.000974372	0.00296331
AT3G04530	Encodes a second Arabidopsis phosphoenolpyruvate carboxylase kinase gene product with a different expression pattern from PPCK1. Expression of the gene is upregulated by exposure of the plant to light and is responsive to both phosphate (Pi) and phosphite (Phi) in shoots.	protein_coding	182.186	-0.716162	0.220707	-3.24485	0.00117513	0.0035192
AT3G04590	AT hook motif DNA-binding family protein;(source:Araport11)	protein_coding	367.468	-0.682835	0.226707	-3.01197	0.00259558	0.00716097
AT3G04640	glycine-rich protein;(source:Araport11)	protein_coding	123.456	-1.45211	0.198424	-7.31821	2.51308e-13	3.52937e-12
AT3G04730	early auxin-induced (IAA16)	protein_coding	4987.41	-0.769439	0.117718	-6.5363	6.30594e-11	6.49523e-10
AT3G04740	encodes a protein with similarities to subunits of the Mediator complex, required for RNA polymerase II recruitment at target promoters in response to specific activators. Lines carrying loss of function mutations in the gene have reduced cell numbers in aerial organs. On the other hand, lines overexpressing the gene have increased number of small cells in clusters, suggesting cell division is mo…	protein_coding	845.025	-1.00862	0.14216	-7.09499	1.2936e-12	1.66259e-11
AT3G04880	encodes a novel protein involved in DNA repair from UV damage. Isolated by functional complementation of E. coli UV-sensitive mutants (UVR genes).	protein_coding	1310.02	-0.596541	0.0870043	-6.85645	7.05941e-12	8.26518e-11
AT3G04930	DNA-binding storekeeper protein-related transcriptional regulator;(source:Araport11)	protein_coding	1103.79	-0.830716	0.102842	-8.07759	6.60591e-16	1.23822e-14
AT3G05160	Major facilitator superfamily protein;(source:Araport11)	protein_coding	278.568	-1.33482	0.26323	-5.07093	3.95872e-07	2.31454e-06
AT3G05200	Encodes a putative RING-H2 zinc finger protein ATL6 (ATL6). The mRNA is cell-to-cell mobile.	protein_coding	509.446	-0.882307	0.139383	-6.33011	2.4499e-10	2.326e-09
AT3G05210	encodes a homolog of human ERCC1 protein (yeast RAD10), which is a DNA repair endonuclease. Mutants are sensitive to UV-B and gamma radiation (G2 cell cycle phase arrest) and are defective in dark-repair of pyrimidine pyrimidone dimers. This protein incises the 5' end of damaged DNA, similar to ERCC1/RAD10.	protein_coding	428.688	-0.663267	0.151321	-4.38318	1.16958e-05	5.30673e-05
AT3G05220	Heavy metal transport/detoxification superfamily protein;(source:Araport11)	protein_coding	1290.84	-0.572034	0.185858	-3.07781	0.0020853	0.00587704
AT3G05250	RING/U-box superfamily protein;(source:Araport11)	protein_coding	435.388	-0.709689	0.164004	-4.32726	1.50975e-05	6.71804e-05
AT3G05350	Metallopeptidase M24 family protein;(source:Araport11)	protein_coding	280.899	-0.727163	0.152509	-4.76799	1.8607e-06	9.71592e-06
AT3G05640	EGR1 functions as a negative regulator of plant growth with prominent effect on plant growth during drought stress.EGR1 regulates microtubule organization and likely affects additional cytoskeleton and trafficking processes along the plasma membrane.	protein_coding	602.316	-2.03107	0.182477	-11.1306	8.90648e-29	5.08608e-27
AT3G05880	Induced by low temperatures, dehydration and salt stress and ABA. Encodes a small (54 amino acids), highly hydrophobic protein that bears two potential transmembrane domains.	protein_coding	3599.11	-1.59671	0.497385	-3.21021	0.00132639	0.00392543
AT3G05900	neurofilament protein-like protein;(source:Araport11)	protein_coding	1530.35	-0.884044	0.13461	-6.56743	5.11897e-11	5.33632e-10
AT3G05937	hypothetical protein;(source:Araport11)	protein_coding	236.944	-0.951477	0.180595	-5.26856	1.37499e-07	8.64435e-07
AT3G05990	Leucine-rich repeat (LRR) family protein;(source:Araport11)	protein_coding	817.88	-0.94521	0.114204	-8.27651	1.26842e-16	2.54987e-15
AT3G06010	Encodes AtCHR12, a SNF2/Brahma-type chromatin-remodeling protein. AtCHR12 mediates temporary growth arrest in Arabidopsis upon perceiving environmental stress.	protein_coding	678.857	-0.519299	0.12143	-4.27651	1.89843e-05	8.30793e-05
AT3G06080	Encodes a member of the TBL (TRICHOME BIREFRINGENCE-LIKE) gene family containing a plant-specific DUF231 (domain of unknown function) domain. TBL gene family has 46 members, two of which (TBR/AT5G06700 and TBL3/AT5G01360) have been shown to be involved in the synthesis and deposition of secondary wall cellulose, presumably by influencing the esterification state of pectic polymers. A nomenclature…	protein_coding	494.798	-0.54398	0.131238	-4.145	3.39816e-05	0.000141061
AT3G06125	Unknown gene The mRNA is cell-to-cell mobile.	other_rna	328.602	-0.741377	0.247151	-2.9997	0.00270249	0.00742252
AT3G06170	Serinc-domain containing serine and sphingolipid biosynthesis protein;(source:Araport11)	protein_coding	710.952	-0.519402	0.110747	-4.69	2.7321e-06	1.38592e-05
AT3G06190	Encodes a member of the MATH-BTB domain proteins (BPMs) that directly interact with and target for proteasomal degradation the class I homeobox-leucine zipper (HD-ZIP) transcription factor ATHB6. Known members include AT5G19000 (BPM1), AT3G06190 (BPM2), AT2G39760 (BPM3), AT3G03740 (BPM4), AT5G21010 (BPM5) and AT3G43700 (BPM6).	protein_coding	1112.69	-0.842762	0.0921477	-9.14577	5.92039e-20	1.64802e-18
AT3G06210	ARM repeat superfamily protein;(source:Araport11)	protein_coding	363.682	-0.600625	0.158232	-3.79585	0.000147139	0.000537252
AT3G06290	Encodes a component of the conserved TREX-2 complex that couples mRNA transcription with nucleo-cytoplasmic export, that is required for prevention of epigenetic gene silencing and has additional roles in regulating siRNAs and DNA methylation.	protein_coding	655.494	-0.735973	0.130736	-5.62945	1.8078e-08	1.3004e-07
AT3G06330	RING/U-box superfamily protein;(source:Araport11)	protein_coding	326.477	-2.10551	0.22654	-9.29421	1.48301e-20	4.3572e-19
AT3G06345	microRNA ath-MIR5642a precursor;(source:Araport11)	miRNA_primary_transcript	215.983	-1.12871	0.376338	-2.9992	0.00270693	0.00743298
AT3G06355	None;(source:Araport11)	long_noncoding_rna	1189.77	-0.94877	0.185133	-5.12481	2.9784e-07	1.77432e-06
AT3G06365	novel transcribed region; detected in root, carpel, root apical meristem, receptacle, leaf, dark-grown seedling, light-grown seedling, flower, pollen, aerial, shoot apical meristem;(source:Araport11)	novel_transcribed_region	37740.9	-0.791285	0.214414	-3.69046	0.000223846	0.000787348
AT3G06370	member of Sodium proton exchanger family	protein_coding	160.504	-1.29697	0.316005	-4.10428	4.05583e-05	0.000165842
AT3G06380	Member of plant TLP family which differs in having an F box domain. Interacts with ASK proteins.Plasma membrane tethering is mediated by PIP2 binding domain. Mutants are insensitive to ABA. May act redundantly with its paralog TPL3.	protein_coding	840.317	-1.00163	0.102545	-9.76765	1.55009e-22	5.43092e-21
AT3G06390	Uncharacterized protein family (UPF0497);(source:Araport11)	protein_coding	932.076	-1.11095	0.244787	-4.53844	5.66729e-06	2.72196e-05
AT3G06455	ubiquitin family protein;(source:Araport11)	protein_coding	164.792	-1.28083	0.235586	-5.43679	5.42494e-08	3.63415e-07
AT3G06470	ELO family protein containing a characteristic histidine motif which binds to AtCb5-B, interacts with AtBI-1. Together with AtCb5-B interacts with KCR1, PAS2, and CER10, which are essential for the synthesis of VLCFAs.	protein_coding	299.22	-0.89417	0.196507	-4.55033	5.35609e-06	2.58475e-05
AT3G06500	Encodes an alkaline/neutral invertase which localizes in mitochondria. It may be modulating hormone balance in relation to the radicle emergence. Mutants display severely reduced shoot growth and reduced oxygen consumption. Mutant root development is not affected as reported for A/N-InvA mutant (inva) plants. The mRNA is cell-to-cell mobile.	protein_coding	782.871	-0.521567	0.130608	-3.99337	6.51404e-05	0.000255034
AT3G06590	Encodes RITF1, a bHLH transcription factor that regulates the transcription of several genes involved in the detoxification of reactive oxygen species generated by salt stress.	protein_coding	791.466	-0.914971	0.166627	-5.49112	3.99387e-08	2.73847e-07
AT3G06620	PAS domain-containing protein tyrosine kinase family protein;(source:Araport11)	protein_coding	735.527	-0.910596	0.125513	-7.25497	4.01737e-13	5.49623e-12
AT3G06780	glycine-rich protein;(source:Araport11)	protein_coding	261.506	-0.702422	0.179415	-3.91506	9.03817e-05	0.000344254
AT3G06850	dihydrolipoamide branched chain acyltransferase	protein_coding	1170.55	-1.97315	0.141928	-13.9025	6.11738e-44	9.96705e-42
AT3G06960	TGD4 is an integral dimeric beta-barrel lipid transfer protein that binds PtdOH with its N-terminus and contains dimerization domains at its C-terminus. Mutations in this gene suppress the low temperature-induced phenotype of Arabidopsis tocopherol-deficient mutant vte2.	protein_coding	495.353	-0.668336	0.124592	-5.36422	8.13e-08	5.29997e-07
AT3G06980	DEA(D/H)-box RNA helicase family protein;(source:Araport11)	protein_coding	397.133	-0.663857	0.156934	-4.23016	2.33526e-05	0.000100294
AT3G07105	Natural antisense transcript overlaps with AT3G45290;(source:Araport11)	antisense_long_noncoding_rna	4.71434	-5.57046	1.45525	-3.82785	0.000129267	0.000477606
AT3G07195	RPM1-interacting protein 4 (RIN4) family protein;(source:Araport11)	protein_coding	290.792	-0.836627	0.225542	-3.70941	0.000207743	0.000735258
AT3G07220	SMAD/FHA domain-containing protein;(source:Araport11)	protein_coding	558.46	-0.524125	0.141095	-3.71469	0.000203452	0.000721167
AT3G07280	None;(source:Araport11)	pseudogene	519.084	-0.526357	0.153293	-3.43366	0.000595485	0.00189798
AT3G07310	phosphoserine aminotransferase, putative (DUF760);(source:Araport11)	protein_coding	1155.79	-0.875116	0.13431	-6.51564	7.23804e-11	7.39321e-10
AT3G07350	sulfate/thiosulfate import ATP-binding protein, putative (DUF506);(source:Araport11)	protein_coding	117.019	-1.32588	0.272021	-4.87419	1.09254e-06	5.89922e-06
AT3G07520	member of Putative ligand-gated ion channel subunit family. Contains a functional cation - permeable pore domain. Involved in cellular cation homeostasis.	protein_coding	117.072	-1.23759	0.276148	-4.48162	7.4077e-06	3.48741e-05
AT3G07525	Encodes an E1 ligase involved in autophagic vesicle formation.	protein_coding	154.32	-0.737351	0.184336	-4.00003	6.33332e-05	0.000248417
AT3G07560	Encodes peroxin 13 (PEX13) involved in protein transport into peroxisomes, for example, peroxisomal import of nitric oxide synthase.	protein_coding	1888.95	-1.1782	0.104461	-11.2789	1.66808e-29	1.0121e-27
AT3G07570	Cytochrome b561/ferric reductase transmembrane with DOMON related domain-containing protein;(source:Araport11)	protein_coding	358.016	-0.554642	0.121599	-4.56126	5.08485e-06	2.46508e-05
AT3G07660	flocculation protein (DUF1296);(source:Araport11)	protein_coding	946.517	-0.634399	0.151028	-4.20052	2.66297e-05	0.000113034
AT3G07670	Rubisco methyltransferase family protein;(source:Araport11)	protein_coding	277.766	-0.548133	0.157005	-3.49117	0.000480904	0.0015662
AT3G07700	ABC1K7 is a member of an atypical protein kinase family that is induced by salt stress. Loss of function mutations affect the metabolic profile of chloroplast lipids. It appears to function along with ABC1K8 in mediating lipid membrane changes in response to stress.	protein_coding	417.254	-0.844625	0.164239	-5.14264	2.70904e-07	1.62382e-06
AT3G07720	Galactose oxidase/kelch repeat superfamily protein;(source:Araport11)	protein_coding	582.252	-0.98122	0.150468	-6.52113	6.97803e-11	7.14014e-10
AT3G07740	encodes a transcriptional adaptor ADA2a that interacts with histone acetyltransferase GCN5 homolog and CBF1	protein_coding	281.146	-0.554263	0.157209	-3.52564	0.000422462	0.001393
AT3G07780	Encodes a nuclear PHD finger protein that is functionally redundant with OBE2 and plays an important role in the maintenance and/or establishment of the root and shoot apical meristems. The mRNA is cell-to-cell mobile.	protein_coding	1274.35	-1.01114	0.122321	-8.26635	1.38127e-16	2.76243e-15
AT3G07930	DNA glycosylase superfamily protein;(source:Araport11)	protein_coding	163.442	-0.79415	0.21872	-3.6309	0.000282432	0.000967135
AT3G08010	Encodes a chloroplast-localized protein ATAB2. ATAB2 is involved in the biogenesis of Photosystem I and II. ATAB2 has A/U-rich RNA-binding activity and presumably functions as an activator of translation with targets at PS I and PS II.	protein_coding	208.03	-1.28126	0.215055	-5.9578	2.55663e-09	2.08057e-08
AT3G08040	Encodes a member of the MATE (multidrug and toxin efflux family), expressed in roots but not shoots. Mutants accumulate excess iron, manganese and zinc, and express root Fe(III) chelatase activity even under iron sufficiency conditions. FRD3 is likely to function in root xylem loading of an iron chelator or other factor necessary for efficient iron uptake out of the xylem or apoplastic space and …	protein_coding	659.516	-0.856739	0.286856	-2.98665	0.00282057	0.00770596
AT3G08490	delta-latroinsectotoxin-Lt1a protein;(source:Araport11)	protein_coding	53.8891	-1.67143	0.504315	-3.31427	0.00091884	0.00280872
AT3G08500	Encodes a putative R2R3-type MYB transcription factor (MYB83).	protein_coding	22.7723	-2.68047	0.7404	-3.62031	0.000294255	0.00100423
AT3G08510	Phosphoinositide-specific phospholipase C (PI-PLC), catalyzes hydrolysis of phosphatidylinositol 4,5-bisphosphate into inositol 1,4,5-trisphosphate and diacylglycerol. It is involved in auxin biosynthesis and signaling, modulating development of both male and female gametophytes. It also regulates MAMP-triggered immunity by modulating ROS production.	protein_coding	3100.65	-1.13363	0.128587	-8.81605	1.1857e-18	2.8867e-17
AT3G08650	ZIP metal ion transporter family;(source:Araport11)	protein_coding	1186.09	-0.74901	0.112337	-6.6675	2.60189e-11	2.8196e-10
AT3G08720	Encodes a ribosomal-protein S6 kinase. Gene expression is induced by cold and salt (NaCl). Activation of AtS6k is regulated by 1-naphthylacetic acid and kinetin, at least in part, via a lipid kinase-dependent pathway. Phosphorylates specifically mammalian and plant S6 at 25 degrees C but not at 37 degrees C. Involved in translational up-regulation of ribosomal proteins.	protein_coding	566.095	-0.816313	0.135573	-6.02122	1.73108e-09	1.44976e-08
AT3G08740	elongation factor P (EF-P) family protein;(source:Araport11)	protein_coding	408.882	-0.599407	0.139268	-4.30398	1.6776e-05	7.40274e-05
AT3G08760	Encodes an osmotic stress-inducible kinase that functions as a negative regulator of osmotic stress signaling in plants.	protein_coding	619.03	-1.26155	0.120979	-10.4278	1.85136e-25	8.23183e-24
AT3G08770	Predicted to encode a PR (pathogenesis-related) protein. Belongs to the lipid transfer protein (PR-14) family with the following members: At2g38540/LTP1, At2g38530/LTP2, At5g59320/LTP3, At5g59310/LTP4, At3g51600/LTP5, At3g08770/LTP6, At2g15050/LTP7, At2g18370/LTP8, At2g15325/LTP9, At5g01870/LTP10, At4g33355/LTP11, At3g51590/LTP12, At5g44265/LTP13, At5g62065/LTP14, At4g08530/LTP15.	protein_coding	83.3054	-1.76433	0.41694	-4.23161	2.32021e-05	9.97205e-05
AT3G08920	Rhodanese/Cell cycle control phosphatase superfamily protein;(source:Araport11)	protein_coding	104.477	-0.835741	0.285294	-2.9294	0.00339613	0.00908663
AT3G08930	LMBR1-like membrane protein;(source:Araport11)	protein_coding	1589.49	-0.836433	0.0846029	-9.88658	4.76034e-23	1.74388e-21
AT3G08940	Lhcb4.2 protein (Lhcb4.2, protein involved in the light harvesting complex of photosystem II The mRNA is cell-to-cell mobile.	protein_coding	2189.67	-1.61404	0.264715	-6.09728	1.07891e-09	9.34814e-09
AT3G08960	ARM repeat superfamily protein;(source:Araport11)	protein_coding	516.788	-0.664708	0.162722	-4.08492	4.4092e-05	0.000178847
AT3G09020	alpha 1,4-glycosyltransferase family protein;(source:Araport11)	protein_coding	377.557	-1.37803	0.181864	-7.57724	3.5298e-14	5.40656e-13
AT3G09030	EAP3 is a cytolsolic BTB/POZ-domain protein involved in trafficking of PEN3.	protein_coding	349.271	-0.581127	0.15366	-3.78191	0.000155628	0.000566116
AT3G09220	putative laccase, a member of laccase family of genes (17 members in Arabidopsis).	protein_coding	2035.54	-0.99719	0.269517	-3.69991	0.000215676	0.000760895
AT3G09240	kinase with tetratricopeptide repeat domain-containing protein;(source:Araport11)	protein_coding	73.2197	-1.30149	0.281718	-4.61982	3.84079e-06	1.90397e-05
AT3G09320	DHHC-type zinc finger family protein;(source:Araport11)	protein_coding	738.004	-0.962605	0.122312	-7.87008	3.5441e-15	6.07608e-14
AT3G09370	C-myb-like transcription factor (MYB3R3) mRNA. It is a target of CDK phosphorylation and blocks cell division in response to DNA damage.	protein_coding	175.004	-0.544292	0.16479	-3.30295	0.00095675	0.0029139
AT3G09400	Similar to POLTERGEIST (POL) protein phosphatase 2C. No phenotype observed in plants homozygous for a null allele. Ubiquitously expressed.	protein_coding	13.007	-2.43922	0.739094	-3.30028	0.000965887	0.00293904
AT3G09470	Protein similar to UNC93 of C.elegans. Mutants are hypersensitive to ABA treatment and salt sensitive and have disregulated K+ accumulation.	protein_coding	1135.88	-0.618415	0.102919	-6.00876	1.86945e-09	1.55447e-08
AT3G09490	Tetratricopeptide repeat (TPR)-like superfamily protein;(source:Araport11)	protein_coding	329.329	-0.652807	0.172633	-3.78147	0.000155902	0.000566848
AT3G09580	FAD/NAD(P)-binding oxidoreductase family protein;(source:Araport11)	protein_coding	45.3079	-2.32165	0.527733	-4.39928	1.08609e-05	4.95203e-05
AT3G09760	RING/U-box superfamily protein;(source:Araport11)	protein_coding	429.979	-1.22503	0.12918	-9.48313	2.46775e-21	7.78026e-20
AT3G09840	Encodes a cell division cycle protein, a member of AAA-type ATPases gene family. Expressed throughout the plant in regions of cell division. Within the cell, sub-cellular localization varies depending on the stage of the cell cycle.Mutants in which the expression of CDC48A is altered show defects in cytokinesis, cell expansion and cell differentiation. The mRNA is cell-to-cell mobile.	protein_coding	11040.4	-0.529538	0.0813618	-6.50844	7.59337e-11	7.7223e-10
AT3G09880	Encodes B' regulatory subunit of PP2A (AtB'beta). Functions redundantly with the alpha subunit do maintain sister chromatid cohesion during meiosis.	protein_coding	629.863	-0.698195	0.126248	-5.53032	3.19645e-08	2.21979e-07
AT3G09920	phosphatidyl inositol monophosphate 5 kinase;(source:Araport11)	protein_coding	525.599	-1.38055	0.186262	-7.41189	1.24513e-13	1.80299e-12
AT3G09960	Calcineurin-like metallo-phosphoesterase superfamily protein;(source:Araport11)	protein_coding	96.0148	-1.55518	0.229737	-6.76942	1.29297e-11	1.46096e-10
AT3G10020	plant/protein;(source:Araport11)	protein_coding	3184.51	-2.2409	0.20026	-11.1899	4.56781e-29	2.66063e-27
AT3G10030	aspartate/glutamate/uridylate kinase family protein;(source:Araport11)	protein_coding	1053.7	-0.734012	0.11286	-6.50375	7.83428e-11	7.94995e-10
AT3G10130	SOUL heme-binding family protein;(source:Araport11)	protein_coding	148.373	-0.666434	0.179825	-3.70601	0.000210554	0.000744415
AT3G10190	Encodes a protein with sequence similarity to calmodulins. Loss of function mutations have decreased response to chitin elicitors suggesting a role in plant response to fungal pathogens.	protein_coding	633.038	-1.60515	0.17139	-9.36547	7.57118e-21	2.27028e-19
AT3G10210	SEC14 cytosolic factor family protein / phosphoglyceride transfer family protein;(source:Araport11)	protein_coding	489.503	-0.623875	0.123458	-5.05335	4.34131e-07	2.52555e-06
AT3G10230	Encodes a protein with lycopene &#946;-cyclase activity. This enzyme uses the linear, symmetrical lycopene as substrate. However, unlike the &#949;-cyclase which adds only one ring, the &#946;-cyclase introduces a ring at both ends of lycopene to form the bicyclic &#946;-carotene.	protein_coding	863.963	-0.850513	0.138714	-6.13141	8.71011e-10	7.658e-09
AT3G10250	histidine-tRNA ligase;(source:Araport11)	protein_coding	1007.61	-1.1113	0.168809	-6.58314	4.60619e-11	4.82336e-10
AT3G10340	Encodes PAL4, a putative a phenylalanine ammonia-lyase. Arabidopsis has four PALs: AT2G37040 (PAL1), AT3G53260 (PAL2), AT5G04230 (PAL3) and AT3G10340 (PAL4).	protein_coding	1245.49	-2.20677	0.17202	-12.8286	1.13462e-37	1.28327e-35
AT3G10405	vacuolar acid trehalase;(source:Araport11)	protein_coding	210.822	-2.04585	0.345022	-5.92963	3.03625e-09	2.44442e-08
AT3G10420	P-loop containing nucleoside triphosphate hydrolases superfamily protein;(source:Araport11)	protein_coding	349.807	-0.951394	0.186251	-5.10813	3.25355e-07	1.92789e-06
AT3G10450	serine carboxypeptidase-like 7;(source:Araport11)	protein_coding	631.429	-1.1036	0.163621	-6.74487	1.53164e-11	1.71896e-10
AT3G10500	Encodes a transcriptional activator that is associated with the plasma membrane in a dormant form and is proteolytically cleaved to create a form that can enter the nucleus. It is thought to promote ROS production by binding directly to the promoters of genes encoding ROS biosynthetic enzymes during drought-induced leaf senescence. The mRNA is cell-to-cell mobile.	protein_coding	1385.98	-1.29777	0.0951603	-13.6377	2.38893e-42	3.50061e-40
AT3G10550	Has 3'-phosphatase activity against both phosphatidylinositol-3,5-bisphosphate (PtdIns3,5P2) and Phosphatidylinositol-3-phosphate (PtdIns3P). The in vitro activity was higher with PtdIns3,5P2 than with PtdIns3P.	protein_coding	394.872	-0.786149	0.137176	-5.73096	9.98656e-09	7.48879e-08
AT3G10572	APEM9 is required for both PTS1- and PTS2-dependent protein transport. APEM9 interacts with PEX6 in BiFC assay and mating-based Split ubiquitin system. BiFC data shows that APEM9 is required for peroxisomal localization of PEX1-PEX6 complex. These results indicate that APEM9 functions like mammalian PEX26 and yeast PEX15.	protein_coding	336.831	-0.845562	0.153017	-5.52592	3.27759e-08	2.27411e-07
AT3G10740	Encodes a bifunctional alpha-l-arabinofuranosidase/beta-d-xylosidase that belongs to family 51 of glycoside hydrolases. It may be involved in cell wall modification.	protein_coding	3233.97	-2.03062	0.144057	-14.096	4.01834e-45	7.14681e-43
AT3G10760	Homeodomain-like superfamily protein;(source:Araport11)	protein_coding	259.718	-0.505771	0.157263	-3.21609	0.00129948	0.00385345
AT3G10770	Single-stranded nucleic acid binding R3H protein;(source:Araport11)	protein_coding	2110.17	-0.672285	0.083155	-8.08472	6.23077e-16	1.17561e-14
AT3G10815	RING/U-box superfamily protein;(source:Araport11)	protein_coding	45.2922	-1.64209	0.395612	-4.15076	3.31369e-05	0.000137843
AT3G10820	Transcription elongation factor (TFIIS) family protein;(source:Araport11)	protein_coding	217.405	-0.555159	0.178817	-3.10462	0.00190525	0.00541742
AT3G10910	RING/U-box superfamily protein;(source:Araport11)	protein_coding	453.958	-0.694319	0.165592	-4.19296	2.75341e-05	0.000116449
AT3G10985	A senescence-associated gene whose expression is induced in response to treatment with Nep1, a fungal protein that causes necrosis. The mRNA is cell-to-cell mobile.	protein_coding	4984.76	-2.09454	0.157943	-13.2614	3.87835e-40	4.91096e-38
AT3G11100	SANT and trihelix-domain protein. Interacts with agrobacterium virulence protein VirF. It also plays a role in regulation of histone acetylation during ethylene signaling. It binds EIN2 and EIN3 and histone H3.	protein_coding	1215.92	-0.880701	0.0821727	-10.7177	8.40822e-27	4.24033e-25
AT3G11150	2-oxoglutarate (2OG) and Fe(II)-dependent oxygenase superfamily protein;(source:Araport11)	protein_coding	20.191	-1.7847	0.576493	-3.09579	0.00196289	0.00556231
AT3G11280	Putative transcription factors interacting with the gene product of VHA-B1 (vacuolar ATPase subunit B1; as shown through yeast two-hybrid assay).	protein_coding	2660.99	-0.523258	0.138537	-3.77704	0.000158705	0.000575961
AT3G11340	Encodes a glucosyltransferase that conjugates isoleucic acid and modulates plant defense and senescence.	protein_coding	849.115	-0.719969	0.172867	-4.16488	3.11514e-05	0.000130305
AT3G11420	beta-1,3-N-acetylglucosaminyltransferase lunatic protein, putative (DUF604);(source:Araport11)	protein_coding	672.842	-0.667494	0.168827	-3.95371	7.6948e-05	0.000297266
AT3G11450	Encodes a ZRF1 chromatin regulator. Functions in regulating plant growth and development.	protein_coding	2064.68	-1.00507	0.102033	-9.85045	6.82354e-23	2.46101e-21
AT3G11490	ROP (Rho of plant GTPases) family member Involved in cell wall patterning. Encodes ROP inactivator, regulates the formation of ROP-activated domains; these in turn determined the pattern of cell wall pits. Positively regulates pit formation, but negatively regulates pit size, required for periodic formation of secondary cell wall pits.	protein_coding	514.303	-0.613814	0.172315	-3.56216	0.000367819	0.00122918
AT3G11530	Vacuolar protein sorting 55 (VPS55) family protein;(source:Araport11)	protein_coding	432.213	-0.651345	0.112928	-5.76778	8.03211e-09	6.1097e-08
AT3G11560	LETM1-like protein;(source:Araport11)	protein_coding	1495.02	-0.62533	0.127152	-4.91799	8.74362e-07	4.79674e-06
AT3G11600	One of two plant specific paralogs of unknown function. Interacts with GL2. GIR1/GIR2 loss of function resembles gl2 lof mutations.	protein_coding	259.655	-0.730479	0.169115	-4.31943	1.56432e-05	6.94232e-05
AT3G11660	encodes a protein whose sequence is similar to tobacco hairpin-induced gene (HIN1) and Arabidopsis non-race specific disease resistance gene (NDR1). Expression of this gene is induced by cucumber mosaic virus. Localization of the gene product is similar to that of NHL3 (plasma membrane) but it is yet inconclusive.	protein_coding	495.472	-1.77589	0.220755	-8.04464	8.64984e-16	1.5982e-14
AT3G11720	Polyketide cyclase/dehydrase and lipid transport superfamily protein;(source:Araport11)	protein_coding	453.73	-1.24905	0.124436	-10.0377	1.04065e-23	3.98131e-22
AT3G11750	Encodes an enzyme that can act as a aldolase or an epimerase for 7,8-dihydroneopterin and 7,8-dihydromonapterin in vitro. It is likely to act in tetrahydrofolate biosynthesis in vivo.	protein_coding	21.6052	-2.42464	0.66198	-3.66271	0.000249563	0.000865265
AT3G11770	RICE1 is a 23kDa protein with 3?- 5? exoribonuclease activity. It is expressed ubiquitously and localized to the cytoplasm. When RICE1 and its paralog RICE2 are knocked down, miRNA levels are decreased. RICE1 interacts with AGO1 and AGO10. It may affect miRNA accumulation by clearing RISC by degrading 5? products of AGO cleavage.	protein_coding	606.56	-0.859411	0.105788	-8.1239	4.51447e-16	8.60741e-15
AT3G11810	transmembrane protein;(source:Araport11)	protein_coding	762.039	-1.2142	0.0993164	-12.2256	2.26952e-34	2.03375e-32
AT3G11840	Encodes a U-box-domain-containing E3 ubiquitin ligase that acts as a negative regulator of PAMP-triggered immunity.	protein_coding	326.651	-1.19956	0.163575	-7.33335	2.24462e-13	3.16378e-12
AT3G11850	myosin-binding protein (Protein of unknown function, DUF593);(source:Araport11)	protein_coding	229.577	-0.722018	0.195727	-3.6889	0.000225228	0.000791015
AT3G12030	transmembrane/coiled-coil protein (Protein of unknown function DUF106, transmembrane);(source:Araport11)	protein_coding	351.375	-0.552692	0.13759	-4.01696	5.89548e-05	0.000232779
AT3G12040	Encodes a 3-methyladenine-DNA glycosylase. Arabdiopsis cDNA complements the methyl methanesulfonate-sensitive phenotype of an Escherichia coli double mutant deficient in 3-methyladenine glycosylases (DNA-3-methyladenine glycosidases I and II, EC 3.2.2.20 and 3.2.2.21, respectively, encoded by tag and alkA).	protein_coding	188.908	-1.65669	0.17689	-9.36564	7.55936e-21	2.26966e-19
AT3G12080	Encodes a putative plastid-targeted GTP-binding protein that is essential for embryogenesis and chloroplast development.	protein_coding	581.08	-0.545647	0.141697	-3.8508	0.000117735	0.000438475
AT3G12300	Similar to Bug22p in Paramecium, a conserved centrosomal/ciliary protein. This protein is widespread in eukaryotes harboring centrioles/cilia at some stage of their life cycles. Among eukaryotes devoid of centrioles/cilia, plants possess BUG22 genes whereas some fungi (at least ascomycetes) do not.	protein_coding	380.882	-0.519758	0.161208	-3.22415	0.00126347	0.00375719
AT3G12360	Encodes a protein with an ankyrin motif and transmembrane domains that is involved in salt tolerance. Expressed throughout the plant and localized to the plasma membrane. Loss of function mutations show an increased tolerance to salt based on assaying seedling growth in the presence of salt. In the mutants, induction of genes required for production of reactive oxygen species is reduced suggestin…	protein_coding	1161.36	-0.735914	0.104765	-7.02442	2.14952e-12	2.69402e-11
AT3G12570	FYD;(source:Araport11)	protein_coding	1251.97	-0.57046	0.100392	-5.68232	1.32879e-08	9.71733e-08
AT3G12630	Encodes a protein with E3 ligase activity that acts as a positive regulator of stress responses in Arabidopsis.	protein_coding	4028.14	-0.613064	0.0782715	-7.83252	4.78169e-15	8.10833e-14
AT3G12640	RNA binding (RRM/RBD/RNP motifs) family protein;(source:Araport11)	protein_coding	616.499	-0.500686	0.0938354	-5.33579	9.51297e-08	6.1482e-07
AT3G12650	transmembrane protein;(source:Araport11)	protein_coding	655.709	-0.579782	0.142068	-4.08101	4.48401e-05	0.000181597
AT3G12670	Cytidine triphosphate synthase.	protein_coding	816.743	-0.572941	0.13008	-4.40452	1.06018e-05	4.84338e-05
AT3G12730	Homeodomain-like superfamily protein;(source:Araport11)	protein_coding	106.491	-1.769	0.251405	-7.03645	1.97196e-12	2.48216e-11
AT3G12740	Physically interacts with ALA3, and is required for the phospholipid translocase activity of ALA3. The mRNA is cell-to-cell mobile.	protein_coding	1201.95	-0.70128	0.10742	-6.52841	6.64695e-11	6.81935e-10
AT3G12900	S8H hydroxylates scopoletin to generate fraxetin (8-hydroxyscopoletin). Fraxetin and its oxidized analog sideretin (5-hydroxyfraxetin) are catecholic coumarins secreted into the rhizosphere under conditions of low iron availability and help mobilize this nutrient from insoluble iron(III) pools in the soil.S8H hydroxylates scopoletin to generate fraxetin (8-hydroxyscopoletin). Fraxetin and its oxi…	protein_coding	15.8154	-3.62394	0.931385	-3.89092	9.98662e-05	0.000377786
AT3G12977	NAC transcription regulator. Regulates endosperm cell expansion during germination.	protein_coding	264.372	-0.921449	0.171125	-5.38464	7.25878e-08	4.77882e-07
AT3G13062	Polyketide cyclase/dehydrase and lipid transport superfamily protein;(source:Araport11)	protein_coding	511.98	-0.84345	0.124318	-6.78461	1.16404e-11	1.32232e-10
AT3G13110	Encodes a mitochondrial serine O-acetyltransferase involved in sulfur assimilation and cysteine biosynthesis. Expressed in the vascular system.	protein_coding	1384.75	-0.692715	0.129308	-5.35709	8.45725e-08	5.5056e-07
AT3G13120	Ribosomal protein S10p/S20e family protein;(source:Araport11)	protein_coding	692.948	-0.780766	0.142218	-5.48994	4.02075e-08	2.75366e-07
AT3G13200	Cwf15 / Cwc15 cell cycle control family protein;(source:Araport11)	protein_coding	3258.51	-0.513433	0.0974834	-5.26688	1.38764e-07	8.71681e-07
AT3G13222	Encodes a protein that binds to G-box binding transcription factors and enhances their binding affinities to G-box in vitro. This protein localizes to the nucleus and is expressed predominantly in the root.	protein_coding	779.253	-0.642104	0.10212	-6.28772	3.22162e-10	3.01206e-09
AT3G13225	WW domain-containing protein;(source:Araport11)	protein_coding	568.414	-0.51462	0.128275	-4.01183	6.0249e-05	0.000237319
AT3G13340	Transducin/WD40 repeat-like superfamily protein;(source:Araport11)	protein_coding	1989.3	-0.698001	0.0910027	-7.67011	1.71843e-14	2.74419e-13
AT3G13430	RING/U-box superfamily protein;(source:Araport11)	protein_coding	386.082	-0.734236	0.117648	-6.24097	4.34857e-10	3.98573e-09
AT3G13435	transmembrane protein;(source:Araport11)	protein_coding	486.722	-0.571747	0.190259	-3.0051	0.00265492	0.00730911
AT3G13450	branched chain alpha-keto acid dehydrogenase E1 beta	protein_coding	422.856	-0.652289	0.134909	-4.83502	1.3313e-06	7.0979e-06
AT3G13460	Physically interacts with CIPK1.	protein_coding	9257.25	-1.06067	0.0883509	-12.0052	3.3376e-33	2.72852e-31
AT3G13550	Encodes a protein similar to ubiquitin-conjugating enzyme (E2) variant proteins (UEV); lacks catalytic cysteine residue found in ubiquitin-conjugating enzyme E2. Represses photomorphogenesis and induces skotomorphogenesis in the dark.	protein_coding	392.35	-0.741009	0.114813	-6.45402	1.08918e-10	1.08541e-09
AT3G13720	PRA1 (Prenylated rab acceptor) family protein;(source:Araport11)	protein_coding	727.948	-0.928333	0.126381	-7.34551	2.04982e-13	2.89623e-12
AT3G13750	beta-galactosidase, glycosyl hydrolase family 35 The mRNA is cell-to-cell mobile.	protein_coding	6793.2	-0.652906	0.218432	-2.98905	0.00279845	0.0076563
AT3G13760	Cysteine/Histidine-rich C1 domain family protein;(source:Araport11)	protein_coding	329.354	-0.772917	0.157224	-4.91601	8.83262e-07	4.84443e-06
AT3G13782	Plants mutated in three ubiquitously expressed NAP1 genes (NAP1;1~NAP1;3) and organ-specifically expressed NAP1;4 gene show hypersensitivity to genotoxic stresses including UV and DSB-inducing agent Bleomycin. The NAP1 genes act synergistically with NRP genes in promoting somatic homologous recombination.	protein_coding	66.6079	-1.03633	0.26168	-3.96032	7.48497e-05	0.00028964
AT3G13790	Encodes a protein with invertase activity.	protein_coding	2445.15	-0.648502	0.170835	-3.79606	0.000147013	0.000537044
AT3G13870	required for regulated cell expansion and normal root hair development. Encodes an evolutionarily conserved protein with putative GTP-binding motifs that is implicated in the control of vesicle trafficking between the endoplasmic reticulum and the Golgi compartments.	protein_coding	3171.61	-0.524141	0.0848949	-6.174	6.65818e-10	5.93909e-09
AT3G14010	hydroxyproline-rich glycoprotein family protein, similar to Mrs16p (GI:2737884) (Saccharomyces cerevisiae); weak similarity to ataxin-2 related protein (GI:1679686) (Homo sapiens). Included in a family of CTC interacting domain proteins found to interact with PAB2.	protein_coding	1213.18	-0.816854	0.0967911	-8.43935	3.19105e-17	6.78979e-16
AT3G14050	RELA/SPOT homolog 2;(source:Araport11)	protein_coding	1097.39	-1.02021	0.1367	-7.46316	8.44686e-14	1.24384e-12
AT3G14067	Encodes a protein with similarity to serine protease, subtilisin, that is upregulated during senescence and expressed in the arial portions of the plant.Loss of function mutations have increased branch number but normal silique length and seed set and therefore have increased fertility.	protein_coding	1345.69	-0.647089	0.154148	-4.19783	2.69482e-05	0.000114205
AT3G14170	CORD1 is a member of a novel and plant specific family of microtubule associated proteins. CORD1 binds microtubules via a conserved protein domain shared among family members. CORD functions may overlap;cord1 / cord2 mutants have defects in secondary cell wall pit morphology.	protein_coding	140.002	-1.82319	0.309466	-5.89139	3.82956e-09	3.03796e-08
AT3G14180	sequence-specific DNA binding transcription factor;(source:Araport11)	protein_coding	730.168	-0.771758	0.128016	-6.02859	1.65397e-09	1.39119e-08
AT3G14185	other_RNA;(source:Araport11)	other_rna	16.1605	-3.01647	0.640124	-4.71233	2.44903e-06	1.25077e-05
AT3G14225	Contains lipase signature motif and GDSL domain.	protein_coding	12.5437	-3.26002	0.909811	-3.58319	0.00033943	0.00114332
AT3G14260	LURP-one-like protein (DUF567);(source:Araport11)	protein_coding	205.714	-1.83376	0.308162	-5.95064	2.67091e-09	2.16828e-08
AT3G14270	Encodes a protein that is predicted to act as a 1-phosphatidylinositol-3-phosphate (PtdIns3P) 5-kinase based on its homology to Fab1 from yeast. It contains an FYVE domain required for binding to PtdIns3P-containing membranes in yeast, as well as a Cpn60_TCP1 homology domain plus a kinase domain. fab1a/fab1b pollen grains not viable and have defective vacuolar organization. FAB1A and FAB1B comple…	protein_coding	987.447	-0.562171	0.17304	-3.24879	0.00115896	0.00347569
AT3G14280	LL-diaminopimelate aminotransferase;(source:Araport11)	protein_coding	2071.93	-1.00037	0.123003	-8.13291	4.19105e-16	8.01044e-15
AT3G14415	Encodes a glycolate oxidase that modulates reactive oxygen species-mediated signal transduction during nonhost resistance. The mRNA is cell-to-cell mobile.	protein_coding	1382.35	-1.25216	0.157165	-7.96716	1.62363e-15	2.9189e-14
AT3G14440	Encodes 9-<i>cis</i>-epoxycarotenoid dioxygenase, a key enzyme in the biosynthesis of abscisic acid. Regulated in response to drought and salinity. Expressed in roots, flowers and seeds. Localized to the chloroplast stroma and thylakoid membrane.	protein_coding	23.9985	-1.97875	0.462153	-4.28159	1.85559e-05	8.1373e-05
AT3G14560	hypothetical protein;(source:Araport11)	protein_coding	318.054	-0.613931	0.128865	-4.76416	1.89645e-06	9.88932e-06
AT3G14570	encodes a protein similar to callose synthase	protein_coding	650.101	-0.705189	0.209452	-3.36683	0.00076038	0.00236814
AT3G14590	Calcium-dependent lipid-binding (CaLB domain) family protein;(source:Araport11)	protein_coding	376.175	-0.90899	0.135453	-6.71075	1.93623e-11	2.14412e-10
AT3G14595	Ribosomal protein L18ae family;(source:Araport11)	protein_coding	1763.11	-0.797156	0.12812	-6.22193	4.91082e-10	4.45897e-09
AT3G14660	putative cytochrome P450 The mRNA is cell-to-cell mobile.	protein_coding	1636.37	-2.48756	0.146796	-16.9457	2.06947e-64	8.92901e-62
AT3G14680	putative cytochrome P450	protein_coding	1126.89	-1.03483	0.167059	-6.19443	5.84948e-10	5.25799e-09
AT3G14690	putative cytochrome P450 The mRNA is cell-to-cell mobile.	protein_coding	964.086	-1.25043	0.112805	-11.0848	1.48634e-28	8.36479e-27
AT3G14750	structural maintenance of chromosomes domain protein;(source:Araport11)	protein_coding	136.826	-1.2039	0.213999	-5.62571	1.84747e-08	1.32627e-07
AT3G14770	Nodulin MtN3 family protein;(source:Araport11)	protein_coding	423.152	-1.33726	0.152146	-8.78932	1.50466e-18	3.62159e-17
AT3G14930	Uroporphyrinogen decarboxylase;(source:Araport11)	protein_coding	414.386	-0.604673	0.133992	-4.51275	6.39931e-06	3.04778e-05
AT3G14960	Galactosyltransferase family protein;(source:Araport11)	protein_coding	341.17	-0.614462	0.129783	-4.73454	2.19548e-06	1.12994e-05
AT3G14990	Encodes a homolog of animal DJ-1 superfamily protein. In the A. thaliana genome, three genes encoding close homologs of human DJ-1 were identified AT3G14990 (DJ1A), AT1G53280 (DJ1B) and AT4G34020 (DJ1C). Among the three homologs, DJ1C is essential for chloroplast development and viability. It exhibits glyoxalase activity towards glyoxal and methylglyoxal. The mRNA is cell-to-cell mobile.	protein_coding	24813.3	-1.12949	0.146201	-7.72558	1.11346e-14	1.80658e-13
AT3G15070	Encodes a RING-type E3 ligase that positively regulates CIN-like TCP activity to promote leaf development by mediating the degradation of the TCP repressor TIE1.	protein_coding	493.511	-0.786938	0.125047	-6.29315	3.1109e-10	2.91674e-09
AT3G15210	Encodes a member of the ERF (ethylene response factor) subfamily B-1 of ERF/AP2 transcription factor family (ATERF-4). The protein contains one AP2 domain. Acts as a negative regulator of JA-responsive defense gene expression and resistance to the necrotrophic fungal pathogen Fusarium oxysporum and antagonizes JA inhibition of root elongation. The mRNA is cell-to-cell mobile.	protein_coding	709.129	-0.712189	0.115017	-6.19201	5.94037e-10	5.33557e-09
AT3G15240	Serine/threonine-protein kinase WNK (With No Lysine)-like protein;(source:Araport11)	protein_coding	280.546	-0.719548	0.186519	-3.85777	0.000114424	0.000427512
AT3G15250	TPRXL;(source:Araport11)	protein_coding	65.1153	-2.17743	0.31566	-6.89801	5.27354e-12	6.2784e-11
AT3G15353	metallothionein, binds to and detoxifies excess copper and other metals, limiting oxidative damage	protein_coding	9132.41	-0.905071	0.123988	-7.29965	2.88524e-13	4.01333e-12
AT3G15358	transmembrane protein;(source:Araport11)	protein_coding	126.594	-1.42941	0.237872	-6.00915	1.86503e-09	1.5519e-08
AT3G15360	encodes a prokaryotic thioredoxin The mRNA is cell-to-cell mobile.	protein_coding	417.675	-1.26182	0.199422	-6.32738	2.49352e-10	2.3626e-09
AT3G15400	Encodes a protein with novel repeat sequences and a glycine-rich domain which has a 53% identity to GRP1, a petunia glycine-rich cell wall protein.	protein_coding	42.5357	-1.46205	0.366146	-3.99309	6.52183e-05	0.000255253
AT3G15440	RING/U-box protein;(source:Araport11)	protein_coding	3.74325	-4.55656	1.50001	-3.03768	0.00238407	0.00663082
AT3G15450	aluminum induced protein with YGL and LRDR motifs;(source:Araport11)	protein_coding	11653.6	-2.6015	0.407763	-6.37993	1.77169e-10	1.71352e-09
AT3G15470	Transducin/WD40 repeat-like superfamily protein;(source:Araport11)	protein_coding	550.67	-0.709667	0.137573	-5.15846	2.48991e-07	1.49941e-06
AT3G15510	Note of caution: not to be confused with another protein (AtNAC6 locus AT5G39610) which on occasion has also been referred to as AtNAC2.	protein_coding	306.662	-1.1581	0.218702	-5.29534	1.18797e-07	7.55419e-07
AT3G15580	Encodes APG8, a component of autophagy conjugation pathway. Delivered to the lumens of vacuole under nitrogen-starvation condition.	protein_coding	825.428	-0.532792	0.112966	-4.71641	2.40038e-06	1.2284e-05
AT3G15630	plant/protein;(source:Araport11)	protein_coding	1575.09	-1.5848	0.390859	-4.05467	5.02061e-05	0.000201265
AT3G15780	transmembrane protein;(source:Araport11)	protein_coding	104.919	-0.900838	0.20543	-4.38513	1.15915e-05	5.26246e-05
AT3G15820	Functions as phosphatidylcholine:diacylglycerol cholinephosphotransferase, a major reaction for the transfer of 18:1 into phosphatidylcholine for desaturation and also for the reverse transfer of 18:2 and 18:3 into the triacylglycerols synthesis pathway	protein_coding	788.434	-0.727216	0.121417	-5.98941	2.10597e-09	1.73504e-08
AT3G15900	homoserine O-acetyltransferase;(source:Araport11)	protein_coding	84.4241	-1.48484	0.265362	-5.59552	2.19965e-08	1.55916e-07
AT3G16030	lectin protein kinase family protein;(source:Araport11)	protein_coding	239.061	-1.1168	0.154129	-7.24588	4.29641e-13	5.85392e-12
AT3G16140	Encodes subunit H of photosystem I reaction center subunit VI.	protein_coding	780.736	-1.54366	0.249089	-6.19721	5.7471e-10	5.17194e-09
AT3G16150	Encodes an asparaginase that catalyzes the degradation of L-asparagine to L-aspartic acid and ammonia. The mRNA is cell-to-cell mobile.	protein_coding	69.7649	-1.24199	0.337947	-3.67511	0.000237744	0.000829097
AT3G16190	Isochorismatase family protein;(source:Araport11)	protein_coding	953.476	-0.529386	0.126254	-4.19301	2.75275e-05	0.000116442
AT3G16350	Homeodomain-like superfamily protein;(source:Araport11)	protein_coding	321.465	-0.99965	0.185677	-5.38381	7.29262e-08	4.79838e-07
AT3G16460	Mannose-binding lectin superfamily protein;(source:Araport11)	protein_coding	27462.5	-0.736066	0.129678	-5.67609	1.37805e-08	1.00555e-07
AT3G16640	Encodes a protein homologous to translationally controlled tumor protein (TCTP) from Drosophila. In flies, TCTP functions guanine nucleotide exchange factor in the TOR signaling pathway. TCTP is expressed throughout the plant with highest levels seen in meristematic regions of the shoot and root. Loss of function alleles are not transmitted through the male gametophyte due to defects in pollen tu…	protein_coding	70904.6	-0.674227	0.0991284	-6.80155	1.03497e-11	1.17973e-10
AT3G16690	Nodulin MtN3 family protein;(source:Araport11)	protein_coding	206.559	-1.26993	0.337505	-3.7627	0.000168086	0.000606511
AT3G16800	EGR3 functions as a negative regulator of plant growth with prominent effect on plant growth during drought stress, EGR3 regulates microtubule organization and likely affects additional cytoskeleton and trafficking processes along the plasma membrane.	protein_coding	1039.58	-1.81087	0.26917	-6.72763	1.72452e-11	1.92523e-10
AT3G16857	Encodes an Arabidopsis response regulator (ARR) protein that acts in concert with other type-B ARRs in the cytokinin signaling pathway. Also involved in cytokinin-dependent inhibition of hypocotyl elongation and cytokinin-dependent greening and shooting in tissue culture. ARR1, ARR10, and ARR12 are redundant regulators of drought response, with ARR1 being the most critical. ARR1, ARR10 and ARR12 …	protein_coding	1412.68	-0.508081	0.088408	-5.747	9.08413e-09	6.85621e-08
AT3G16910	Encodes a peroxisomal protein with acetyl-CoA synthetase activity that is responsible for the activation of acetate for entry into the glyoxylate cycle.	protein_coding	1423.99	-0.803598	0.104585	-7.68366	1.54606e-14	2.48082e-13
AT3G16920	Encodes a chitinase-like protein expressed predominantly in stems. Mutants accumulate ligning in etiolated hypocotyls.	protein_coding	516.41	-1.76275	0.184365	-9.56122	1.16379e-21	3.77648e-20
AT3G17020	Adenine nucleotide alpha hydrolases-like superfamily protein;(source:Araport11)	protein_coding	7995.82	-0.748223	0.173255	-4.31863	1.56998e-05	6.96477e-05
AT3G17040	It is a RNA tetratricopeptide repeat-containing protein required for normal processing of transcripts from the polycistronic chloroplast psbB-psbT-psbH-petB-petD operon coding for proteins of the photosystem II and cytochrome b6/f complexes. Localizes to the chloroplast membrane. Involved in regulating plastidial gene expression and biogenesis. It binds in the psbT?psbH intercistronic region and …	protein_coding	662.106	-0.74633	0.221192	-3.37412	0.000740511	0.00231152
AT3G17090	Protein phosphatase 2C family protein;(source:Araport11)	protein_coding	1355.58	-0.806666	0.0971789	-8.30084	1.03376e-16	2.08894e-15
AT3G17210	Encodes a heat stable protein with antimicrobial and antifungal activity.	protein_coding	1173.76	-0.748833	0.104827	-7.1435	9.09848e-13	1.18959e-11
AT3G17410	Positively regulates ABA-mediated physiological responses via phosphorylation on RCAR3/ RCAR11.	protein_coding	1295.85	-0.665398	0.110628	-6.01476	1.80149e-09	1.50279e-08
AT3G17510	Encodes a CBL-interacting protein kinase. Specifically interacts with ECT1 and ECT2.	protein_coding	732.031	-1.60114	0.210534	-7.60513	2.84619e-14	4.43864e-13
AT3G17626	structural constituent of ribosome;(source:Araport11)	protein_coding	115.039	-0.892844	0.205411	-4.34663	1.38246e-05	6.19065e-05
AT3G17650	Arabidopsis thaliana metal-nicotianamine transporter YSL5	protein_coding	932.93	-1.05575	0.161789	-6.5255	6.7776e-11	6.94726e-10
AT3G17750	Not identified		499.247	-0.50569	0.126362	-4.00193	6.28281e-05	0.000246602
AT3G17770	Dihydroxyacetone kinase;(source:Araport11)	protein_coding	662.658	-0.560511	0.146651	-3.82209	0.000132328	0.000487833
AT3G17790	Expression is upregulated in the shoot of cax1/cax3 mutant and is responsive to phosphate (Pi) and not phosphite (Phi) in roots and shoots.	protein_coding	327.629	-1.25366	0.215429	-5.81938	5.90671e-09	4.57819e-08
AT3G17920	Outer arm dynein light chain 1 protein;(source:Araport11)	protein_coding	321.214	-0.760017	0.169168	-4.49266	7.03379e-06	3.32887e-05
AT3G18035	A linker histone like protein	protein_coding	1684.22	-0.55873	0.164732	-3.39175	0.000694488	0.00218101
AT3G18215	transmembrane protein, putative (Protein of unknown function, DUF599);(source:Araport11)	protein_coding	766.534	-0.843805	0.10577	-7.97771	1.49068e-15	2.69028e-14
AT3G18230	Octicosapeptide/Phox/Bem1p family protein;(source:Araport11)	protein_coding	600.715	-0.983277	0.176897	-5.55847	2.72152e-08	1.90416e-07
AT3G18290	Encodes BRUTUS (BTS), a putative E3 ligase protein with metal ion binding and DNA binding domains, which negatively regulates the response to iron deficiency. The mRNA is cell-to-cell mobile.	protein_coding	1055.59	-0.819536	0.146542	-5.5925	2.23823e-08	1.58554e-07
AT3G18310	TATA box-binding protein associated factor RNA polymerase I subunit C;(source:Araport11)	protein_coding	220.589	-0.659698	0.194741	-3.38757	0.000705152	0.00221122
AT3G18320	F-box and associated interaction domains-containing protein;(source:Araport11)	protein_coding	182.741	-0.747308	0.187467	-3.98635	6.70988e-05	0.000261821
AT3G18370	C2 domain-containing protein;(source:Araport11)	protein_coding	1009.51	-0.819798	0.122066	-6.71604	1.86729e-11	2.07468e-10
AT3G18535	tubulin-tyrosine ligase;(source:Araport11)	protein_coding	238.457	-0.731359	0.24091	-3.03582	0.00239879	0.006667
AT3G18560	hypothetical protein;(source:Araport11)	protein_coding	402.926	-1.97905	0.190819	-10.3714	3.3466e-25	1.45471e-23
AT3G18660	Plants expressing an RNAi construct specifically targeting PGSIP1 was shown to have a dramatically reduced amount of starch. Encodes a glucuronyltransferase responsible for the addition of GlcA residues onto xylan and for secondary wall deposition.	protein_coding	113.432	-3.26731	0.363897	-8.97866	2.74083e-19	7.08753e-18
AT3G18690	Encodes a nuclear-localized member of a plant specific gene family involved in mediating responses to pathogens. Interacts with WRKY transcriptional regulators.	protein_coding	167.04	-0.651177	0.203266	-3.20356	0.00135739	0.00400834
AT3G18770	Autophagy-related protein 13;(source:Araport11)	protein_coding	139.728	-0.75757	0.202948	-3.73283	0.000189343	0.000676194
AT3G18773	RING/U-box superfamily protein;(source:Araport11)	protein_coding	207.433	-2.88835	0.267313	-10.8051	3.25468e-27	1.67767e-25
AT3G18777	pseudogene of RING/U-box superfamily protein;(source:Araport11)	pseudogene	23.3369	-2.99189	0.602353	-4.967	6.79963e-07	3.79824e-06
AT3G18780	Encodes an actin that is constitutively expressed in vegetative structures but not pollen. ACT2 is involved in tip growth of root hairs.	protein_coding	9667.42	-1.76358	0.152455	-11.5679	5.99472e-31	4.01353e-29
AT3G18930	RING/U-box superfamily protein;(source:Araport11)	protein_coding	127.921	-0.878623	0.283	-3.10467	0.00190488	0.00541705
AT3G18980	EIN2 targeting protein1;(source:Araport11)	protein_coding	629.662	-0.657443	0.137176	-4.79269	1.6456e-06	8.65284e-06
AT3G19010	2-oxoglutarate (2OG) and Fe(II)-dependent oxygenase superfamily protein;(source:Araport11)	protein_coding	1236.55	-0.95653	0.123678	-7.73405	1.0418e-14	1.69623e-13
AT3G19030	transcription initiation factor TFIID subunit 1b-like protein;(source:Araport11)	protein_coding	685.734	-1.18679	0.279899	-4.24008	2.23439e-05	9.64233e-05
AT3G19190	Encodes autophagy-related 2 (ATG2). The mRNA is cell-to-cell mobile.	protein_coding	884.041	-1.07306	0.145683	-7.3657	1.76225e-13	2.5051e-12
AT3G19290	bZIP transcription factor with specificity for abscisic acid-responsive elements (ABRE). Mediates ABA-dependent stress responses.ABF4 acts through SnRK2 pathway and binds to ABA response elements of the promoters of NYE1 and regulates their expression to promote chlorophyll degradation.	protein_coding	645.592	-0.987011	0.113769	-8.67554	4.1158e-18	9.57982e-17
AT3G19390	Granulin repeat cysteine protease family protein;(source:Araport11)	protein_coding	501.148	-1.51153	0.176818	-8.54851	1.24692e-17	2.75897e-16
AT3G19520	hypothetical protein (DUF626);(source:Araport11)	protein_coding	1264.17	-0.747735	0.147096	-5.08331	3.70913e-07	2.18065e-06
AT3G19553	Encodes POLYAMINE UPTAKE TRANSPORTER 5, an amino acid permease family protein.	protein_coding	575.255	-0.935692	0.155196	-6.02909	1.64884e-09	1.38838e-08
AT3G19580	Encodes zinc finger protein. mRNA levels are upregulated in response to ABA, high salt, and mild desiccation. The protein is localized to the nucleus and acts as a transcriptional repressor.	protein_coding	297.254	-0.908194	0.169116	-5.37024	7.86303e-08	5.14609e-07
AT3G19630	Radical SAM superfamily protein;(source:Araport11)	protein_coding	463.466	-0.5388	0.115131	-4.67987	2.87051e-06	1.45265e-05
AT3G19860	basic helix-loop-helix (bHLH) DNA-binding superfamily protein;(source:Araport11)	protein_coding	830.663	-1.1037	0.129737	-8.50719	1.78193e-17	3.87649e-16
AT3G19895	RING/U-box superfamily protein;(source:Araport11)	protein_coding	502.475	-0.687134	0.108213	-6.34982	2.15561e-10	2.06511e-09
AT3G19910	RING/U-box superfamily protein;(source:Araport11)	protein_coding	1579.57	-0.674932	0.100832	-6.6936	2.17742e-11	2.39301e-10
AT3G19930	Encodes a sucrose hydrogen symporter that is induced by wounding. The mRNA is cell-to-cell mobile.	protein_coding	2213.57	-1.12772	0.162364	-6.94565	3.76723e-12	4.56437e-11
AT3G19960	member of Myosin-like proteins	protein_coding	1838.33	-0.777846	0.108497	-7.1693	7.53811e-13	9.96202e-12
AT3G19990	E3 ubiquitin-protein ligase;(source:Araport11)	protein_coding	458.117	-0.517849	0.134248	-3.85739	0.000114604	0.000428117
AT3G20015	Eukaryotic aspartyl protease family protein;(source:Araport11)	protein_coding	714.453	-1.51206	0.222677	-6.79036	1.11851e-11	1.27184e-10
AT3G20170	ARM repeat superfamily protein;(source:Araport11)	protein_coding	172.857	-0.673866	0.178501	-3.77513	0.000159924	0.000579571
AT3G20250	Encodes a member of the Arabidopsis Pumilio (APUM) proteins containing PUF domain (eight repeats of approximately 36 amino acids each). PUF proteins regulate both mRNA stability and translation through sequence-specific binding to the 3' UTR of target mRNA transcripts. APUM5 is involved in susceptibility to CMV and is not required for bacterial or fungal pathogen resistance although its expressio…	protein_coding	2086.19	-0.676454	0.10292	-6.57261	4.94393e-11	5.1631e-10
AT3G20340	Expression of the gene is downregulated in the presence of paraquat, an inducer of photoxidative stress.	protein_coding	243.229	-1.2999	0.300402	-4.32718	1.51028e-05	6.71912e-05
AT3G20410	calmodulin-domain protein kinase CDPK isoform 9 (CPK9)	protein_coding	1701.02	-1.31242	0.11371	-11.5419	8.11604e-31	5.40273e-29
AT3G20600	Required for non-race specific resistance to bacterial and fungal pathogens.Mediates systemic acquired resistance (SAR) response. The mRNA is cell-to-cell mobile.	protein_coding	122.925	-0.814898	0.252586	-3.22622	0.00125436	0.00373296
AT3G20660	organic cation/carnitine transporter4;(source:Araport11)	protein_coding	237.876	-1.0561	0.245102	-4.30882	1.64127e-05	7.25301e-05
AT3G20680	plant/protein (DUF1995);(source:Araport11)	protein_coding	91.4157	-2.83055	0.351903	-8.04356	8.72627e-16	1.61104e-14
AT3G20770	Encodes EIN3 (ethylene-insensitive3), a nuclear transcription factor that initiates downstream transcriptional cascades for ethylene responses. EIN3 interacts with MYC2, MYC3 and MYC4 to inhibit jasmonate-induced expression of wound-responsive genes and herbivory-inducible genes, and plant defense against generalist herbivores.	protein_coding	3328.53	-0.696691	0.0877162	-7.94256	1.98049e-15	3.51168e-14
AT3G20830	AGC (cAMP-dependent, cGMP-dependent and protein kinase C) kinase family protein;(source:Araport11)	protein_coding	305.254	-0.805453	0.161261	-4.99471	5.89232e-07	3.34027e-06
AT3G20860	Encodes a member of the NIMA-related serine/threonine kinases (Neks) that have been linked to cell-cycle regulation in fungi and mammals. Plant Neks might be involved in plant development processes.	protein_coding	337.126	-0.531489	0.138349	-3.84165	0.000122212	0.000453483
AT3G20960	cytochrome P450, family 705, subfamily A, polypeptide 33;(source:Araport11)	protein_coding	458.443	-0.748618	0.131231	-5.70457	1.16636e-08	8.61877e-08
AT3G21090	ABC-2 type transporter family protein;(source:Araport11)	protein_coding	51.0864	-2.74131	0.651593	-4.2071	2.58673e-05	0.000110019
AT3G21260	Glycolipid transfer protein (GLTP) family protein;(source:Araport11)	protein_coding	435.452	-2.45851	0.175318	-14.0231	1.12538e-44	1.90001e-42
AT3G21270	Encodes Dof zinc finger protein adof2.	protein_coding	323.598	-2.27812	0.25446	-8.95275	3.46748e-19	8.88765e-18
AT3G21310	Core-2/I-branching beta-1,6-N-acetylglucosaminyltransferase family protein;(source:Araport11)	protein_coding	15.1261	-4.23014	1.31314	-3.2214	0.00127565	0.00379003
AT3G21360	2-oxoglutarate (2OG) and Fe(II)-dependent oxygenase superfamily protein;(source:Araport11)	protein_coding	145.879	-0.591546	0.175891	-3.36314	0.000770607	0.00239647
AT3G21550	transmembrane protein, putative (DUF679 domain membrane protein 2);(source:Araport11)	protein_coding	641.223	-1.49836	0.260222	-5.75799	8.51225e-09	6.44619e-08
AT3G21560	Encodes a protein with sinapic acid:UDP-glucose glucosyltransferase activity. Mutants defective in this gene are hyper-fluorescent (which accumulate in their trichomes a compound that is likely to be 3',5'-dimethoxynaringenin chalcone or sinapoyltriacetic acid lactone, potential products of the concerted action of 4-coumarate CoA ligase and chalcone synthase on sinapic acid). Also shown to be req…	protein_coding	192.586	-1.02804	0.311042	-3.30515	0.000949259	0.00289222
AT3G21630	LysM receptor-like kinase, based on protein sequence alignment analysis, it has a typical RD signaling domain in its catalytic loop and possesses autophosphorylation activity. Involved in the perception and transduction of the chitin oligosaccharide elicitor. Located in the plasma membrane. CERK1 phosphorylates LIK1, a LLR-RLK that is involved in innate immunity,	protein_coding	709.675	-0.831886	0.11154	-7.45819	8.77188e-14	1.28944e-12
AT3G21650	Encodes protein phosphatase 2A (PP2A) B'zeta subunit. Targeted to mitochondria.	protein_coding	338.357	-0.557294	0.130706	-4.26371	2.01065e-05	8.75797e-05
AT3G21700	Monomeric G protein. Expressed in root epidermal cells that are destined to become atrichoblasts. Also expressed during pollen development and in the pollen tube tip.	protein_coding	152.26	-0.977996	0.215418	-4.53999	5.62582e-06	2.70539e-05
AT3G21710	transmembrane protein;(source:Araport11)	protein_coding	1276.07	-1.10072	0.104291	-10.5544	4.84831e-26	2.31477e-24
AT3G22070	proline-rich family protein;(source:Araport11)	protein_coding	71.6098	-1.37335	0.404439	-3.3957	0.000684523	0.00215348
AT3G22104	Phototropic-responsive NPH3 family protein;(source:Araport11)	protein_coding	195.928	-0.914571	0.178366	-5.1275	2.93611e-07	1.75002e-06
AT3G22370	Encodes AOX1a, an isoform of alternative oxidase that is expressed in rosettes, flowers, and root. The alternative oxidase of plant mitochondria transfers electrons from the ubiquinone pool to oxygen without energy conservations. It is regulated through transcriptional control and by pyruvate. Plays a role in shoot acclimation to low temperature. Also is capable of ameliorating reactive oxygen sp…	protein_coding	854.213	-1.14985	0.175827	-6.53969	6.1645e-11	6.36079e-10
AT3G22380	Encodes a nucleus-acting plant-specific clock regulator working close to the central oscillator and affecting the circadian gating of light responses. Circadian gating is the alteration of circadian phase according to the photoperiod of the entraining day/light cycle and the rhythmic antagonism of light responses in the early subjective night. TIC differentially regulates CCA1 and PRR9 from LHY, …	protein_coding	2648.59	-0.505816	0.170403	-2.96835	0.00299407	0.00812662
AT3G22400	Encodes lipoxygenase5 (LOX5). LOX5 activity in roots facilitates green peach aphid colonization of Arabidopsis foliage by promoting green peach aphid feeding from sieve element and water consumption from xylem.	protein_coding	236.659	-1.29718	0.203867	-6.36287	1.9802e-10	1.90726e-09
AT3G22410	Sec14p-like phosphatidylinositol transfer family protein;(source:Araport11)	protein_coding	36.5908	-1.92895	0.585673	-3.29356	0.000989271	0.00300548
AT3G22415	hypothetical protein;(source:Araport11)	protein_coding	56.3333	-1.81333	0.392541	-4.61947	3.84719e-06	1.90633e-05
AT3G22440	FRIGIDA-like protein;(source:Araport11)	protein_coding	11980.4	-0.626079	0.107621	-5.81744	5.97549e-09	4.62996e-08
AT3G22460	Encodes a member of a family of genes with O-acetylserine(thiol)lyase activity.	protein_coding	415.778	-1.68288	0.159442	-10.5548	4.82598e-26	2.30884e-24
AT3G22530	heat shock protein;(source:Araport11)	protein_coding	541.06	-0.645461	0.112104	-5.75771	8.52633e-09	6.45403e-08
AT3G22600	Bifunctional inhibitor/lipid-transfer protein/seed storage 2S albumin superfamily protein;(source:Araport11)	protein_coding	1744.22	-0.892797	0.220152	-4.05537	5.00557e-05	0.000200766
AT3G22960	encodes a chloroplast pyruvate kinase alpha subunit. Important for seed oil biosynthesis. Ubiquitously expressed, with significantly increased expression in maturing seeds. The mRNA is cell-to-cell mobile.	protein_coding	5213.48	-0.882157	0.0964721	-9.14417	6.00908e-20	1.66872e-18
AT3G22961	Paired amphipathic helix (PAH2) superfamily protein;(source:Araport11)	protein_coding	36.1085	-1.7487	0.4121	-4.24338	2.20178e-05	9.51573e-05
AT3G22970	hypothetical protein (DUF506);(source:Araport11)	protein_coding	6946.4	-0.764504	0.127737	-5.98497	2.16426e-09	1.77947e-08
AT3G23000	Encodes a serine/threonine protein kinase with similarities to CBL-interacting protein kinases, SNF1 and SOS2. The mRNA is cell-to-cell mobile.	protein_coding	9537.69	-1.0034	0.142521	-7.04034	1.91768e-12	2.41775e-11
AT3G23080	Polyketide cyclase/dehydrase and lipid transport superfamily protein;(source:Araport11)	protein_coding	498.706	-0.547358	0.173137	-3.16142	0.00157001	0.00456332
AT3G23255	tRNA dimethylallyltransferase;(source:Araport11)	protein_coding	180.915	-0.894594	0.201963	-4.4295	9.44517e-06	4.35251e-05
AT3G23280	Encodes a ubiquitin ligase that is a novel player in ethylene signaling involved in negatively regulating apical hook curvature, with alternative splicing controlling dual targeting to the nuclear and cytoplasmic compartments.	protein_coding	1260.23	-0.522935	0.135892	-3.84816	0.00011901	0.000442799
AT3G23340	Member of CKL gene family (CKL-C group).	protein_coding	481.732	-0.934282	0.234418	-3.98553	6.73293e-05	0.000262457
AT3G23430	Encodes a protein with the mainly hydrophilic N-terminal and the C-terminal containing 6 potential membrane-spanning domains. The mutant is deficient in the transfer of phosphate from root epidermal and cortical cells to the xylem. Its expression is repressed by phosphate (Pi) in shoots, and transiently induced by phosphite (Phi) in roots and shoots. PHO is expressed in developing ovules and play…	protein_coding	8411.22	-1.29142	0.174002	-7.4219	1.15454e-13	1.68018e-12
AT3G23550	MATE efflux family protein;(source:Araport11)	protein_coding	58.0995	-2.81029	0.523174	-5.37161	7.80357e-08	5.11004e-07
AT3G23560	Member of the multidrug and toxic compound extrusion (MATE) family, protects roots from inhibitory compounds.	protein_coding	474.333	-1.55484	0.22315	-6.96766	3.22254e-12	3.94338e-11
AT3G23610	Encodes a dual specificity protein phosphatase whose activity is modulated by CaM binding.	protein_coding	68.2156	-0.840042	0.276643	-3.03655	0.00239301	0.00665171
AT3G23700	Encodes a chloroplast-localized S1 domain-containing protein with RNA chaperone activity that affects the splicing and processing of chloroplast transcripts and plays a role in Arabidopsis seedling growth in the presence of ABA.	protein_coding	222.55	-1.0009	0.191486	-5.22698	1.723e-07	1.06625e-06
AT3G23880	F-box and associated interaction domains-containing protein;(source:Araport11)	protein_coding	230.801	-2.37555	0.261708	-9.07708	1.11526e-19	3.01748e-18
AT3G24070	Zinc knuckle (CCHC-type) family protein;(source:Araport11)	protein_coding	448.272	-1.35761	0.141519	-9.59307	8.55003e-22	2.80179e-20
AT3G24190	Protein kinase superfamily protein;(source:Araport11)	protein_coding	509.36	-0.505982	0.162019	-3.12298	0.00179027	0.00513246
AT3G24300	Encodes a plasma membrane localized ammonium transporter.	protein_coding	1594.71	-1.35079	0.239019	-5.65139	1.59157e-08	1.15556e-07
AT3G24310	snapdragon myb protein 305 homolog (myb)	protein_coding	101.797	-0.983526	0.33434	-2.94169	0.00326423	0.00878316
AT3G24503	Arabidopsis thaliana aldehyde dehydrogenase AtALDH1a mRNA. a sinapaldehyde dehydrogenase catalyzes both the oxidation of coniferylaldehyde and sinapaldehyde forming ferulic acid and sinapic acid, respectively	protein_coding	4053.59	-1.25951	0.134188	-9.38615	6.22325e-21	1.88796e-19
AT3G24506	hypothetical protein;(source:Araport11)	protein_coding	316.477	-0.716126	0.125101	-5.7244	1.03798e-08	7.7612e-08
AT3G24518	Natural antisense transcript overlaps with AT3G24520;(source:Araport11)	antisense_long_noncoding_rna	31.1869	-1.50913	0.384022	-3.9298	8.50155e-05	0.000325304
AT3G24520	member of Heat Stress Transcription Factor (Hsf) family	protein_coding	414.511	-1.5801	0.276507	-5.71451	1.10024e-08	8.17946e-08
AT3G24535	hypothetical protein;(source:Araport11)	protein_coding	40.2376	-3.20201	0.584988	-5.47362	4.40922e-08	2.99855e-07
AT3G24570	Peroxisomal membrane 22 kDa (Mpv17/PMP22) family protein;(source:Araport11)	protein_coding	546.357	-0.566441	0.100775	-5.62087	1.89996e-08	1.35956e-07
AT3G24740	cellulose synthase, putative (DUF1644);(source:Araport11)	protein_coding	549.899	-0.65882	0.108137	-6.09244	1.112e-09	9.61358e-09
AT3G24927	pseudogene of expressed protein;(source:Araport11)	pseudogene	505.267	-1.09369	0.16223	-6.74161	1.56645e-11	1.7555e-10
AT3G25070	Encodes a member of the R protein complex and may represent a virulence target of type III pili effector proteins (virulence factors) from bacterial pathogens, which is 'guarded' by R protein complex (RPM1 and RPS2 proteins). RIN4 physically interacts with RPS2 and RPM1 in vivo. Bacterial avirulence (Avr) effectors AvrB, AvrRpm1, and AvrRpt2 induce a mobility shift in RIN4 and expression of AvrRp…	protein_coding	867.152	-1.24071	0.124239	-9.9865	1.74642e-23	6.59477e-22
AT3G25190	The gene encodes nodulin-like21 whose transcript abundance was repressed under conditions of Fe-deficient growth.	protein_coding	3133.96	-3.4758	0.389686	-8.91949	4.68421e-19	1.18628e-17
AT3G25210	Tetratricopeptide repeat (TPR)-like superfamily protein;(source:Araport11)	protein_coding	281.874	-0.505245	0.147509	-3.42519	0.00061438	0.00195204
AT3G25410	Sodium Bile acid symporter family;(source:Araport11)	protein_coding	195.115	-0.712724	0.18043	-3.95013	7.81082e-05	0.000301498
AT3G25480	Rhodanese/Cell cycle control phosphatase superfamily protein;(source:Araport11)	protein_coding	125.941	-0.639178	0.215411	-2.96725	0.00300479	0.00815285
AT3G25495	pseudogene of leucine-rich repeat protein	pseudogene	138.914	-1.00334	0.20373	-4.92483	8.44316e-07	4.65052e-06
AT3G25570	Adenosylmethionine decarboxylase family protein;(source:Araport11)	protein_coding	191.692	-0.909379	0.180164	-5.04751	4.47615e-07	2.60074e-06
AT3G25585	aminoalcoholphosphotransferase (AAPT2)	protein_coding	1470.06	-1.20138	0.0990947	-12.1235	7.92727e-34	6.8154e-32
AT3G25670	Leucine-rich repeat (LRR) family protein;(source:Araport11)	protein_coding	18.8073	-2.19053	0.570195	-3.84172	0.000122173	0.000453413
AT3G25710	Encodes a basic helix-loop-helix transcription factor that is expressed in the hypophysis-adjacent embryo cells, and is required and partially sufficient for MP-dependent root initiation. Involved in response to phosphate starvation. Negative regulator of root hair development, anthocyanin formation and Pi content. Its expression is responsive to both phosphate (Pi) and phosphite (Phi) in shoots.	protein_coding	1040.9	-0.883125	0.180702	-4.8872	1.02281e-06	5.5536e-06
AT3G25890	encodes a member of the ERF (ethylene response factor) subfamily B-6 of ERF/AP2 transcription factor family. The protein contains one AP2 domain. There are 12 members in this subfamily including RAP2.11. The mRNA is cell-to-cell mobile.	protein_coding	639.916	-0.576759	0.161262	-3.57654	0.000348168	0.00117073
AT3G25910	MAP kinase kinase kinase, putative (DUF1644);(source:Araport11)	protein_coding	3803.86	-0.80188	0.135744	-5.90729	3.47779e-09	2.78164e-08
AT3G26030	protein phosphatase 2A regulatory subunit isoform B' delta The mRNA is cell-to-cell mobile.	protein_coding	1295.89	-0.554232	0.0911241	-6.08216	1.18571e-09	1.02065e-08
AT3G26085	CAAX amino terminal protease family protein;(source:Araport11)	protein_coding	228.023	-0.5724	0.16383	-3.49387	0.000476068	0.00155153
AT3G26100	Regulator of chromosome condensation (RCC1) family protein;(source:Araport11)	protein_coding	1424.61	-0.582063	0.10674	-5.45308	4.9504e-08	3.3364e-07
AT3G26120	Similar to terminal ear1 in Zea mays. A member of mei2-like gene family; phylogenetic analysis revealed that TEL1 belongs to the third clade of mei2-like proteins (TEL clade), with conserved two N-terminal RNA recognition motifs (RRM), in addition to the C-terminal RRM, shared among all mei2-like proteins.	protein_coding	5.84599	-3.07654	1.05903	-2.90507	0.00367172	0.00974566
AT3G26125	encodes a protein with cytochrome P450 domain	protein_coding	104.761	-1.75398	0.382459	-4.58607	4.51668e-06	2.2108e-05
AT3G26210	putative cytochrome P450 The mRNA is cell-to-cell mobile.	protein_coding	745.325	-0.856731	0.110571	-7.74826	9.31599e-15	1.52962e-13
AT3G26290	putative cytochrome P450	protein_coding	628.19	-0.846011	0.211642	-3.99737	6.40501e-05	0.00025106
AT3G26300	putative cytochrome P450	protein_coding	312.359	-0.747575	0.194475	-3.84406	0.000121015	0.000449757
[truncated: 5,512 more rows]

## Sheet: b
Supplemental Table 3b: List of DEGs with adjusted P-value < 0.05, no log2 Fold Change cutoff.
[truncated: 11,035 more rows]
