# Supplementary material for: The DNA methylation landscape of the root‐knot nematode‐induced pseudo‐organ, the gall, in Arabidopsis, is dynamic, contrasting over time, and critically important for successful parasitism
Source: New Phytol. 2022 Sep 2;236(5):1888–907. doi: 10.1111/nph.18395 (PMC9825882; doi:10.1111/nph.18395)
Supplement: Supplementary file 5 — Table S4 Percentages and numbers of unique siRNAs matching genes, promoters and transposable elements (TEs) identified in DMRs (methylation difference > 15%) in galls at 3 d post‐infection. [file NPH-236-1888-s011.xlsx]

## Sheet: Table S4
New Phytologist Supporting Information
Article title: The DNA-methylation landscape of the root-knot nematode-induced pseudo-organ, the gall, in Arabidopsis, is dynamic, contrasting over time, and critically important for successful parasitism
Authors: Ana Cláudia Silva, Virginia Ruiz-Ferrer, Sebastian Y. Müller, Clement Pellegrin, Patricia Abril, Ángela Martínez-Gómez, Almudena Gómez-Rojas, Eduardo Berenguer, Pilar S. Testillano, Maria Fe Andrés, Carmen Fenoll, Sebastian Eves-van den Akker and Carolina Escobar
Article acceptance date: 1 July 2022
Table S4 – Percentage (a) and number (b) of unique small interfering RNAs (siRNAs) matching genes, promoters and TEs identified in Differentially Methylated Regions (DMRs; methylation difference > 15%) at 3 days post infection galls. Summary tables with percentages of DMRs based on different classifications (overlapping TEs, overlapping promoters, overlapping promoters/TEs; overlapping promoters/…

## Sheet: siRNAs Summary_Percentage_a
Percentage of Unique siRNAs:
DMRs overlapping genes (102)	Total siRNAS	rasiRNAs	non-rasiRNAs
eRC	30.7692	75	25
eboth	7.69231	100	0
eGall	61.5385	12.5	87.5
DMRs overlapping promoters (100)	Total siRNAS	rasiRNAs	non-rasiRNAs		PROMOTERS/TEs (55)	Total siRNAs	rasiRNAs	non-rasiRNAs		PROMOTERS/no TEs (45)	Total siRNAs	rasiRNAs	non-rasiRNAs
eRC	35.2941	66.6667	33.3333	100	eRC	40	100	0	100	eRC	28.5714	0	100	100
eboth	11.7647	100	0	100	eboth	20	100	0	100	eboth	0	0	0	0
eGall	52.9412	33.3333	66.6667	100	eGall	40	50	50	100	eGall	71.4286	20	80	100
	100					100					100
DMRs overlapping TEs (562)	Total siRNAS	rasiRNAs	non-rasiRNAs
eRC	24.4444	86.3636	13.6364	100
eboth	7.77778	85.7143	14.2857	100
eGall	67.7778	90.1639	9.83607	100
	100
FINAL GENES (23)	Total siRNAS	rasiRNAs	non-rasiRNAs
eRC	16.6667	100	0	100
eboth	0	0	0	0
eGall	83.3333	0	100	100
	100
FINAL PROMOTERS (33)	Total siRNAS	rasiRNAs	non-rasiRNAs		FINAL PROMOTERS/TEs (5)	Total siRNAs	rasiRNAs	non-rasiRNAs		FINAL PROMOTERS/no TEs (3)	Total siRNAs	rasiRNAs	non-rasiRNAs
eRC	37.5	66.6667	33.3333	100	eRC	40	100	0	100	eRC	33.3333	0	100	100
eboth	12.5	100	0	100	eboth	20	100	0	100	eboth	0	0	0	100
eGall	50	50	50	100	eGall	40	100	0	100	eGall	66.6667	0	100	100
	100					100					100

## Sheet: siRNAs Summary_Total number_b
Total Number of Unique siRNAs:
DMRs overlapping genes (102)	Total siRNAS	rasiRNAs	non-rasiRNAs
eRC	4	3	1	4
eboth	1	1	0	1
eGall	8	1	7	8
	13	5	8	13
DMRs overlapping promoters (100)	Total siRNAS	rasiRNAs	non-rasiRNAs		PROMOTERS/TEs (55)	Total siRNAs	rasiRNAs	non-rasiRNAs		PROMOTERS/no TEs (45)	Total siRNAs	rasiRNAs	non-rasiRNAs
eRC	6	4	2		eRC	4	4	0		eRC	2	0	2
eboth	2	2	0		eboth	2	2	0		eboth	0	0	0
eGall	9	3	6		eGall	4	2	2		eGall	5	1	4
DMRs overlapping TEs (562)	Total siRNAS	rasiRNAs	non-rasiRNAs
eRC	22	19	3
eboth	7	6	1
eGall	61	55	6
FINAL GENES (23)	Total siRNAS	rasiRNAs	non-rasiRNAs
eRC	1	1	0
eboth	0	0	0
eGall	5	0	5
FINAL PROMOTERS (33)	Total siRNAS	rasiRNAs	non-rasiRNAs		FINAL PROMOTERS/TEs (5)	Total siRNAs	rasiRNAs	non-rasiRNAs		FINAL PROMOTERS/no TEs (3)	Total siRNAs	rasiRNAs	non-rasiRNAs
eRC	3	2	1		eRC	2	2	0		eRC	1	0	1
eboth	1	1	0		eboth	1	1	0		eboth	0	0	0
eGall	4	2	2		eGall	2	2	0		eGall	2	0	2

## Sheet: siRNA Genes_DMR
Unique siRNAs at DMRs overlapping genes
rasiRNAs	exclusive siRNAs	siRNA sequence	Chromosome	siRNA Start	siRNA End	siRNA strand	siRNA length	Methylation context	bin Start	bin End	Chr Region	pvalue	qvalue	Methylation difference	Gene	Gene Description
yes	eRC	ATGGAGATGAGTTTTGATGTTCG	chr5	8447206	8447228	-	23	CHH	8447201	8447400	AR1	2.5e-05	0.0088	-22	AT5G24670	Cytidine/deoxycytidylate deaminase family protein
yes	eRC	TAAAAAATAAATTGTTTCCGCGGT	chr1	2472922	2472945	-	24	CHH	2472801	2473000	AR1	8e-06	0.0041	30	AT1G07970	cytochrome B561, amino-terminal protein
yes	eRC	TCACTCAGATTAGAGGACTTATA	chr1	8775643	8775665	-	23	CHH	8775601	8775800	AR1	8.8e-07	0.00085	-67	AT1G24822	hypothetical protein
no	eRC	TGATATGATGCGGTTCGGTGC	chr2	368502	368522	-	21	CHH	368401	368600	AR1	2.8e-06	0.002	-21	AT2G01830	CHASE domain containing histidine kinase protein
yes	eboth	AAAGTAGGAGAGAAGGAGAGTTAA	chr2	18957780	18957803	+	24	CHH	18957801	18958000	AR2	1.4e-08	4e-05	-25	AT2G46130	WRKY DNA-binding protein 43
yes	eGall	AGGCAAAGACTTGTAAAATATTGT	chr1	16379137	16379160	+	24	CHG	16379001	16379200	PC	2.5e-05	0.02	16	AT1G43415	hypothetical protein
no	eGall	ATGTGTTTGGGAACGTTCGCGGCT	chr5	14758392	14758415	-	24	CG	14758201	14758400	AR2	2.7e-05	0.033	16	AT5G37270	RING/U-box superfamily protein
no	eGall	CACTCAAAATCGCCGGCGAATTTC	chr1	11901479	11901502	-	24	CHG	11901401	11901600	AR1	1.9e-05	0.017	21	AT1G06623	NA
no	eGall	GGAGATGGACTGTAGTATGGTGGG	chr4	5324665	5324688	+	24	CHG	5324601	5324800	PC	1.4e-06	0.0027	16	AT4G08400	Proline-rich extensin-like family protein
no	eGall	TCGTGAAGTGTTTTGTGGGTTTA	chr5	16716105	16716127	+	23	CG	16716001	16716200	AR2	6.5e-06	0.013	36	AT5G06195	NA
no	eGall	TGGACTGTAGTATGGTGGTGGT	chr4	5324745	5324766	+	22	CHG	5324601	5324800	PC	1.4e-06	0.0027	16	AT4G08400	Proline-rich extensin-like family protein
no	eGall	TGTAGACGTATGGTGGTG	chr4	5324774	5324791	+	18	CHG	5324601	5324800	PC	1.4e-06	0.0027	16	AT4G08400	Proline-rich extensin-like family protein
no	eGall	TGTAGACGTATGGTGGTG	chr4	5324624	5324641	+	18	CHG	5324601	5324800	PC	1.4e-06	0.0027	16	AT4G08400	Proline-rich extensin-like family protein

## Sheet: siRNA Promoter_DMR
Unique siRNAs at DMRs overlapping promoters
rasiRNAs	exclusive siRNAs	TE present	siRNA sequence	Chromosome	siRNA Start	siRNA End	siRNA strand	siRNA length	Methylation context	bin Start	bin End	Chr Region	pvalue	qvalue	Methylation difference	Gene	Gene Description
yes	eRC	yes	TAAAAAATAAATTGTTTCCGCGGT	chr1	2472922	2472945	-	24	CHH	2472801	2473000	AR1	8e-06	0.0041	30	AT1G07970	cytochrome B561, amino-terminal protein
yes	eRC	yes	TTTTACGTTTGAGGCACTTTCT	chr2	1793743	1793764	+	22	CHH	1793601	1793800	PC	1.6e-07	0.00024	22	AT2G05050	Protein phosphatase 2C family protein
yes	eRC	yes	GTTTTTTTTACGGGACGGATTTGGC	chr2	17992684	17992708	-	25	CHH	17992601	17992800	AR2	7.5e-05	0.018	16	AT2G43290	Calcium-binding EF-hand family protein
yes	eRC	yes	ATGGAGATGAGTTTTGATGTTCG	chr5	8447206	8447228	-	23	CHH	8447201	8447400	AR1	2.5e-05	0.0088	-22	AT5G24670	Cytidine/deoxycytidylate deaminase family protein
yes	eboth	yes	ACGGGACGGATTTGGCGAG	chr2	17992681	17992699	-	19	CHH	17992601	17992800	AR2	7.5e-05	0.018	16	AT2G43290	Calcium-binding EF-hand family protein
yes	eboth	yes	AAAGTAGGAGAGAAGGAGAGTTAA	chr2	18957780	18957803	+	24	CHH	18957801	18958000	AR2	1.4e-08	4e-05	-25	AT2G46140	Late embryogenesis abundant protein
yes	eGall	yes	ATACTAAAATGGCAGAGATGAAGA	chr3	10464650	10464673	-	24	CHG	10464601	10464800	AR1	9.9e-05	0.048	16	AT3G28130	nodulin MtN21 /EamA-like transporter family protein
yes	eGall	yes	CGGATTTACGTTTTTGGCGGGA	chr3	11727239	11727260	-	22	CHH	11727201	11727400	PC	8.6e-05	0.02	15	AT3G29810	COBRA-like protein 2 precursor
no	eGall	yes	TTATGAACGGCAGAAGAGAGAAAT	chr5	9751900	9751923	-	24	CHG	9751801	9752000	PC	9e-05	0.045	17	AT5G27606	hypothetical protein
no	eGall	yes	GTGGAAGAGATTTTGGTAGAGAGA	chr5	13892763	13892786	+	24	CHG	13892601	13892800	PC	8.9e-05	0.045	-27	AT5G35730	EXS (ERD1/XPR1/SYG1) family protein
no	eRC	no	TCACTCAGATTAGAGGACTTATA	chr1	8775643	8775665	-	23	CHH	8775601	8775800	AR1	8.8e-07	0.00085	-67	AT1G24880	UDP-3-O-acyl N-acetylglycosamine deacetylase family protein
no	eRC	no	CAATGGTTTAGAATTGGATTGTAA	chr1	9373635	9373658	-	24	CHH	9373601	9373800	AR1	6.8e-06	0.0037	16	AT1G27000	GRIP/coiled-coil protein, putative (DUF1664)
yes	eGall	no	CACTCAAAATCGCCGGCGAATTTC	chr1	11901479	11901502	-	24	CHG	11901401	11901600	AR1	1.9e-05	0.017	21	AT1G06623	NA
no	eGall	no	AAGAGATGATGAGAAGTGTTAGCC	chr2	16833981	16834004	-	24	CHG	16833801	16834000	AR2	2.5e-05	0.02	33	AT2G40310	Pectin lyase-like superfamily protein
no	eGall	no	ATGTGTTTGGGAACGTTCGCGGCT	chr5	14758392	14758415	-	24	CpG	14758201	14758400	AR2	2.7e-05	0.033	16	AT5G05465	NA
no	eGall	no	TCGTGAAGTGTTTTGTGGGTTTA	chr5	16716105	16716127	+	23	CpG	16716001	16716200	AR2	6.5e-06	0.013	36	AT5G06195	NA
no	eGall	no	AGAGAGGAAGCAATGATAACATA	chr5	5906998	5907020	+	23	CHH	5907001	5907200	AR1	8.4e-10	4.6e-06	16	AT5G17870	plastid-specific 50S ribosomal protein 6

## Sheet: siRNA TEs_DMR
Unique siRNAs at DMRs overlapping Tes
rasiRNAs	exclusive siRNAs	siRNA sequence	Chromosome	siRNA Start	siRNA End	siRNA strand	siRNA length	Methylation context	bin Start	bin End	Chr Region	pvalue	qvalue	Methylation difference	TE	TE Family	TE Superfamily
yes	eRC	AACCCGAGTGCGTCTAGACAAAAG	chr4	10536802	10536825	-	24	CHG	10536801	10537000	AR2	9.4e-06	0.011	19	AT4TE48170	VANDAL5	MUTATOR
yes	eRC	AATAAGAGATCGTCGTTAGCA	chr3	12339833	12339853	-	21	CG	12339801	12340000	PC	1.5e-06	0.0045	16	AT3TE51125	ATHILA4A	GYPSY
yes	eRC	ACAGAACAGAGAAAGAAAGAGATA	chr2	10089474	10089497	+	24	CG	10089401	10089600	AR2	2.1e-07	0.0012	15	AT2TE43165	VANDAL6	MUTATOR
yes	eRC	AGAGGATCTAATTTTTGGCCTA	chr4	9440241	9440262	-	22	CHH	9440201	9440400	AR2	0.00023	0.037	18	AT4TE42640	BRODYAGA1A	MUTATOR
yes	eRC	AGATAAGGAGACATTTTGGAGTAA	chr5	11102562	11102585	-	24	CHG	11102401	11102600	PC	0.00011	0.05	16	AT5TE40260	ATHILA4	GYPSY
no	eRC	AGCACTAATGCACCGGATCC	chr3	13596597	13596616	+	20	CHG	13596601	13596800	PC	4.8e-05	0.031	22	AT3TE55295	ATDNA12T3_2	DNA
no	eRC	AGCACTAATGCACCGGATCC	chr3	13753017	13753036	-	20	CG	13753001	13753200	PC	3e-05	0.035	16	AT3TE56155	ATDNA12T3_2	DNA
no	eRC	AGCACTAATGCACCGGATCC	chr3	13800679	13800698	+	20	CHG	13800601	13800800	PC	6.3e-06	0.008	15	AT3TE56615	ATDNA12T3_2	DNA
yes	eRC	ATAAGATGGAGTGTATAGGGA	chr3	6991905	6991925	-	21	CHH	6991801	6992000	AR1	5.2e-07	0.00058	-18	AT3TE29360	ATREP10C	HELITRON
yes	eRC	ATGGAGATGAGTTTTGATGTTCG	chr5	8447206	8447228	-	23	CHH	8447201	8447400	AR1	2.5e-05	0.0088	-22	AT5TE30560	SIMPLEGUY1	HARBINGER
yes	eRC	ATTTGGTGTTATTGGTTGTGGATT	chr5	25469917	25469940	+	24	CHH	25469801	25470000	AR2	3.5e-05	0.011	-16	AT5TE91620	ATTIR16T3A	DNA
yes	eRC	CCGAAAATGTGATATACCAGTTGT	chr1	8453556	8453579	+	24	CHG	8453401	8453600	AR1	1.2e-08	7.9e-05	21	AT1TE27295	VANDAL6	MUTATOR
yes	eRC	CTGAGGATTGTTTTGGAGAG	chr5	13838246	13838265	+	20	CG	13838201	13838400	PC	4.2e-08	0.0004	29	AT5TE49325	VANDAL2	MUTATOR
yes	eRC	GAGAGAGAGAAGAGAAGGAGAGAGA	chr2	17488869	17488893	+	25	CHH	17488801	17489000	AR2	1e-08	3.2e-05	19	AT2TE78945	ATDNAI27T9C	MUTATOR
yes	eRC	GATGGGACCATATATTTACATAAG	chr1	16930155	16930178	-	24	CG	16930001	16930200	PC	2.7e-05	0.033	21	AT1TE56055	ATHPOGON1	POGO
yes	eRC	GTTTTTTTTACGGGACGGATTTGGC	chr2	17992684	17992708	-	25	CHH	17992601	17992800	AR2	7.5e-05	0.018	16	AT2TE81445	ATREP2A	HELITRON
yes	eRC	TAAAAAATAAATTGTTTCCGCGGT	chr1	2472922	2472945	-	24	CHH	2472801	2473000	AR1	8e-06	0.0041	30	AT1TE08050	ATREP1	HELITRON
yes	eRC	TCGGATTAGACAGTGTGGT	chr2	9484569	9484587	+	19	CHG	9484401	9484600	AR2	6.3e-07	0.0015	32	AT2TE40340	RathE2_cons	RathE2_cons
yes	eRC	TCTCTGGTCGGCTCATCCATTTC	chr4	2111986	2112008	+	23	CHG	2112001	2112200	PC	5.4e-06	0.0072	18	AT4TE10000	VANDAL7	MUTATOR
yes	eRC	TGATATGATGCGGTTCGGTGC	chr2	368502	368522	-	21	CHH	368401	368600	AR1	2.8e-06	0.002	-21	AT2TE01530	ATLINE1A	LINE
yes	eRC	TGGGTTTTTGGTGGGCGG	chr5	9802177	9802194	-	18	CHH	9802001	9802200	PC	1.9e-05	0.0072	18	AT5TE35650	HELITRONY3	HELITRON
yes	eRC	TTTTACGTTTGAGGCACTTTCT	chr2	1793743	1793764	+	22	CHH	1793601	1793800	PC	1.6e-07	0.00024	22	AT2TE08275	VANDAL5A	MUTATOR
yes	eboth	AAAGTAGGAGAGAAGGAGAGTTAA	chr2	18957780	18957803	+	24	CHH	18957801	18958000	AR2	1.4e-08	4e-05	-25	AT2TE86210	RP1_AT	DNA
yes	eboth	ACCAATTGATCACTCGGAGCATA	chr4	4602591	4602613	+	23	CG	4602601	4602800	PC	6.8e-08	0.00055	22	AT4TE19340	ATHILA3	GYPSY
yes	eboth	ACGGGACGGATTTGGCGAG	chr2	17992681	17992699	-	19	CHH	17992601	17992800	AR2	7.5e-05	0.018	16	AT2TE81445	ATREP2A	HELITRON
yes	eboth	GAATAGGTTTCTGAGGATGGGTTA	chr2	4292043	4292066	-	24	CHG	4292001	4292200	PC	7.3e-07	0.0016	17	AT2TE18015	ATHILA2	GYPSY
yes	eboth	GAATAGGTTTCTGAGGATGGGTTA	chr3	13379585	13379608	-	24	CG	13379401	13379600	PC	3.9e-05	0.041	17	AT3TE54575	ATMU9	MUTATOR
no	eboth	GTTTAGGGTTTAGGGTTTAGGGTT	chr4	3230478	3230501	-	24	CHG	3230401	3230600	PC	8.4e-05	0.043	24	AT4TE14800	ATREP18	DNA
yes	eboth	TCAGGATATGGAGGAAGCGATGGC	chr5	13967146	13967169	-	24	CHG	13967001	13967200	PC	9.9e-07	0.0021	29	AT5TE49755	VANDAL21	MUTATOR
yes	eGall	AAAAGCGGCGTAGCAGAGTAAA	chr5	11712952	11712973	+	22	CHG	11712801	11713000	PC	1.4e-05	0.014	21	AT5TE42190	ATHILA6B	GYPSY
yes	eGall	AAAAGGAGTGGTCTTACAAGTTA	chr1	14445682	14445704	+	23	CHG	14445601	14445800	PC	0.0001	0.048	17	AT1TE47540	ATHILA4C	GYPSY
yes	eGall	AAACAGAACATGAAGTCAGAATGC	chr2	2501021	2501044	-	24	CHG	2501001	2501200	PC	4.5e-05	0.03	18	AT2TE11355	ATHILA	GYPSY
yes	eGall	AAACAGAACATGAAGTCAGAATGC	chr3	12201951	12201974	+	24	CHG	12201801	12202000	PC	7.4e-05	0.04	18	AT3TE50625	ATHILA	GYPSY
yes	eGall	AAAGATGGTGGGTTTCTAGTAAC	chr1	15535308	15535330	-	23	CHG	15535201	15535400	PC	8.5e-05	0.043	18	AT1TE51140	ATHILA3	GYPSY
yes	eGall	AACAAGGATGTAGCAGAAGGA	chr2	2879895	2879915	-	21	CHG	2879801	2880000	PC	4.1e-07	0.0011	16	AT2TE12555	ATHILA3	GYPSY
yes	eGall	AACACAGGAAGGAGATCAAAGCG	chr4	3181541	3181563	-	23	CG	3181401	3181600	PC	5.4e-06	0.011	17	AT4TE14540	ATHILA2	GYPSY
yes	eGall	AACTGGGTGGTCGAGTATCAGGTC	chr5	12349019	12349042	+	24	CG	12349001	12349200	PC	1.7e-05	0.025	18	AT5TE43825	ATHILA2	GYPSY
yes	eGall	AAGCGATGTGGGATATTGTATA	chr1	13346108	13346129	+	22	CHH	13346001	13346200	PC	4.9e-07	0.00056	-21	AT1TE43635	HELITRONY1D	HELITRON
yes	eGall	AAGGTGATGGCCCAGACTATGATG	chr2	3042516	3042539	-	24	CHG	3042401	3042600	PC	8.6e-05	0.044	16	AT2TE13245	VANDAL5A	MUTATOR
no	eGall	AAGTGAGAAGTTGGGACATCTAAT	chr2	2365327	2365350	+	24	CG	2365201	2365400	PC	6.5e-07	0.0026	24	AT2TE10905	ATLINEIII	LINE
yes	eGall	AATGGAAGGGGAAGAAGAAAAG	chr2	5969331	5969352	+	22	CHG	5969201	5969400	PC	4.9e-05	0.031	24	AT2TE24335	ARNOLD2	MUTATOR
yes	eGall	AATTTGGAACAAGGAGAGACATCA	chr5	14669407	14669430	+	24	CG	14669401	14669600	AR2	5.3e-05	0.048	17	AT5TE52795	HELITRON4	HELITRON
yes	eGall	AGAAACTAAGCAACAGATGACAA	chr4	3173659	3173681	+	23	CG	3173601	3173800	PC	4.7e-06	0.0099	20	AT4TE14535	ATHILA2	GYPSY
yes	eGall	AGAATGTTGAAGAAGTAGAAGGTC	chr3	15158106	15158129	+	24	CHG	15158001	15158200	PC	2.9e-05	0.022	17	AT3TE61645	ATHILA	GYPSY
yes	eGall	AGAGATAGTCATAGAATTTCCC	chr3	12409113	12409134	-	22	CHG	12409001	12409200	PC	1.1e-05	0.012	21	AT3TE51315	ATHILA6B	GYPSY
yes	eGall	AGCTCCAAATCACCTGAAATCAAC	chr4	3184072	3184095	+	24	CHG	3184001	3184200	PC	6.6e-05	0.037	16	AT4TE14540	ATHILA2	GYPSY
yes	eGall	AGCTCCAAATCACCTGAAATCAAC	chr2	4399922	4399945	+	24	CG	4399801	4400000	PC	2.2e-11	7e-07	19	AT2TE18440	ATHILA2	GYPSY
yes	eGall	AGGACATTAGGAGGCAATGCATGG	chr5	10576486	10576509	-	24	CHG	10576401	10576600	PC	6.6e-05	0.037	34	AT5TE38615	ATMU8	MUTATOR
yes	eGall	AGGAGTCGTTTTAGTGTGTTTTG	chr2	2501140	2501162	-	23	CHG	2501001	2501200	PC	4.5e-05	0.03	18	AT2TE11355	ATHILA	GYPSY
yes	eGall	AGGATATAGGATTTAGGTTTTAAA	chr4	3230382	3230405	-	24	CHG	3230401	3230600	PC	8.4e-05	0.043	24	AT4TE14800	ATREP18	DNA
yes	eGall	AGGCAAAGACTTGTAAAATATTGT	chr1	16379137	16379160	+	24	CHG	16379001	16379200	PC	2.5e-05	0.02	16	AT1TE53975	ATLANTYS2	GYPSY
yes	eGall	AGGGACCCTATGATCGAGTACA	chr3	13556823	13556844	-	22	CHG	13556801	13557000	PC	1.2e-07	0.00043	16	AT3TE55155	ATHILA6B	GYPSY
yes	eGall	AGGGACCCTATGATCGAGTACA	chr2	4504287	4504308	+	22	CHG	4504201	4504400	PC	7e-10	8.5e-06	17	AT2TE18860	ATHILA6A	GYPSY
yes	eGall	AGTAGTAGATGCAGAATGAGAAG	chr3	13467179	13467201	+	23	CG	13467001	13467200	PC	3.4e-05	0.037	19	AT3TE54820	ARNOLD2	MUTATOR
yes	eGall	AGTTTACAGGTGATTGACATGCTC	chr4	3173770	3173793	+	24	CG	3173601	3173800	PC	4.7e-06	0.0099	20	AT4TE14535	ATHILA2	GYPSY
yes	eGall	AGTTTACAGGTGATTGACATGCTC	chr2	4521280	4521303	+	24	CHG	4521201	4521400	PC	5e-07	0.0013	18	AT2TE18895	ATHILA6A	GYPSY
yes	eGall	ATACTAAAATGGCAGAGATGAAGA	chr3	10464650	10464673	-	24	CHG	10464601	10464800	AR1	9.9e-05	0.048	16	AT3TE43470	VANDAL1N1	MUTATOR
yes	eGall	ATCAAGAAGACAACAAGAAAAACA	chr2	3886638	3886661	+	24	CHG	3886601	3886800	PC	2.7e-05	0.021	17	AT2TE16605	ATHILA2	GYPSY
yes	eGall	ATGAAAAAGTTGGAAAAGTGCCTC	chr5	9069383	9069406	-	24	CHH	9069201	9069400	AR1	4.9e-07	0.00056	19	AT5TE32810	ATDNAI27T9A	MUTATOR
yes	eGall	CAAACACAGGAAGGAGATCAAAGC	chr4	3181542	3181565	-	24	CG	3181401	3181600	PC	5.4e-06	0.011	17	AT4TE14540	ATHILA2	GYPSY
yes	eGall	CAGGAATCTCAGCAGAAATAAGTT	chr3	12803417	12803440	+	24	CHG	12803401	12803600	PC	2.7e-05	0.021	17	AT3TE52625	HELITRON1	HELITRON
yes	eGall	CGAAGCAGCTGGACGAGATTGAA	chr4	4899850	4899872	-	23	CG	4899801	4900000	PC	2e-11	6.6e-07	17	AT4TE20400	ATHILA2	GYPSY
yes	eGall	CGGAAAATTTCGGAGTTTGAAGGT	chr5	12893575	12893598	+	24	CG	12893401	12893600	PC	2.4e-05	0.031	-15	AT5TE45905	HELITRON4	HELITRON
yes	eGall	CGGATTTACGTTTTTGGCGGGA	chr3	11727239	11727260	-	22	CHH	11727201	11727400	PC	8.6e-05	0.02	15	AT3TE48840	HELITRONY3	HELITRON
yes	eGall	CTGTTTTGTAGCTGAAGAAGATGT	chr3	12222519	12222542	+	24	CG	12222401	12222600	PC	3.3e-05	0.037	17	AT3TE50670	ATHILA2	GYPSY
yes	eGall	GAAGAAAGTTGGAAGGCT	chr3	12084894	12084911	+	18	CG	12084801	12085000	PC	2.9e-05	0.034	22	AT3TE50295	ARNOLD2	MUTATOR
yes	eGall	GAATGAGCGGTGTAAGGTAAATA	chr2	2192357	2192379	-	23	CHG	2192201	2192400	PC	2.6e-05	0.021	20	AT2TE10090	HARBINGER	HARBINGER
yes	eGall	GACGGGCTAATTGGAAGAAGCGG	chr4	1811484	1811506	+	23	CG	1811401	1811600	PC	5.9e-07	0.0024	15	AT4TE08995	ATHILA2	GYPSY
yes	eGall	GGATATAGTTTGTGTCGGCCATTG	chr5	14664934	14664957	-	24	CHG	14664801	14665000	AR2	6.3e-05	0.037	25	AT5TE52795	HELITRON4	HELITRON
yes	eGall	GGGGTCGAGTAGAGGATCGAGTA	chr3	14441136	14441158	+	23	CHG	14441001	14441200	PC	2.1e-09	2e-05	20	AT3TE59200	ATHILA0_I	GYPSY
yes	eGall	GTAGCAGAAGGCTGGGAGTTGG	chr5	11982378	11982399	+	22	CG	11982201	11982400	PC	2.2e-06	0.0057	18	AT5TE42850	ATHILA0_I	GYPSY
yes	eGall	GTAGCAGAAGGCTGGGAGTTGG	chr4	3587761	3587782	-	22	CG	3587601	3587800	PC	4.2e-06	0.0091	18	AT4TE16060	ATHILA3	GYPSY
no	eGall	GTGGAAGAGATTTTGGTAGAGAGA	chr5	13892763	13892786	+	24	CHG	13892601	13892800	PC	8.9e-05	0.045	-27	AT5TE49510	ATREP2	HELITRON
yes	eGall	GTTGATCGAGTAGGAGGGGCGAGT	chr2	4057260	4057283	+	24	CHG	4057201	4057400	PC	2.3e-05	0.019	18	AT2TE17145	ATCOPIA42	COPIA
yes	eGall	TACAAGCTGGAAAATCCTAGAATT	chr5	20681712	20681735	-	24	CHH	20681601	20681800	AR2	4.3e-05	0.013	-22	AT5TE74510	ATREP3	HELITRON
yes	eGall	TACAAGCTGGAAAATCCTAGAATT	chr1	16825188	16825211	+	24	CHH	16825001	16825200	PC	4.1e-05	0.012	-26	AT1TE55670	ATREP3	HELITRON
no	eGall	TAGGATTTAGGGTTTAGGGTTTA	chr4	3230490	3230512	-	23	CHG	3230401	3230600	PC	8.4e-05	0.043	24	AT4TE14800	ATREP18	DNA
no	eGall	TCAAAGCGGAAGAAGAGAAAATG	chr1	13748104	13748126	-	23	CHG	13748001	13748200	PC	8e-06	0.0097	19	AT1TE45045	ATMU10	MUTATOR
yes	eGall	TCAAGCAAAGCTAGACACTGACCT	chr4	3867185	3867208	+	24	CHG	3867201	3867400	PC	8.3e-05	0.043	17	AT4TE16945	ATHILA	GYPSY
yes	eGall	TCTGAAGACTTGGATTGCGACTA	chr3	16603002	16603024	-	23	CHG	16603001	16603200	AR2	1.1e-05	0.012	26	AT3TE67325	ATHAT2	hAT
yes	eGall	TGAACTAAAAGAGAACTTCGGCAA	chr2	4716413	4716436	-	24	CHG	4716401	4716600	PC	1.9e-06	0.0032	17	AT2TE19590	ATHILA4C	GYPSY
yes	eGall	TGAGGCAAAATATTGAGCTTGGCA	chr1	15773002	15773025	-	24	CHG	15773001	15773200	PC	3.3e-08	0.00017	30	AT1TE51985	HELITRON4	HELITRON
yes	eGall	TGCCTTAGATGAATGCAGACTCA	chr4	4966324	4966346	-	23	CHG	4966201	4966400	PC	3.3e-05	0.024	17	AT4TE20745	ATHILA2	GYPSY
yes	eGall	TGGGACAACAATGGAGATAAGG	chr5	11102578	11102599	-	22	CHG	11102401	11102600	PC	0.00011	0.05	16	AT5TE40260	ATHILA4	GYPSY
yes	eGall	TGTAGGAGAGGTTTGGGTTGGG	chr1	14454742	14454763	-	22	CHG	14454601	14454800	PC	1.1e-07	0.00042	18	AT1TE47580	ATHILA3	GYPSY
yes	eGall	TGTGACTCGGGCTGTCTCGGCTT	chr1	18847344	18847366	+	23	CHG	18847201	18847400	AR2	3.1e-06	0.0046	19	AT1TE62470	ATENSPM5	EnSPm/CACTA
no	eGall	TTATGAACGGCAGAAGAGAGAAAT	chr5	9751900	9751923	-	24	CHG	9751801	9752000	PC	9e-05	0.045	17	AT5TE35420	VANDAL11	MUTATOR
yes	eGall	TTCTCGAGAGGGTGGATTGATGAC	chr3	9615365	9615388	+	24	CG	9615201	9615400	AR1	1.3e-05	0.02	23	AT3TE40145	VANDAL13	MUTATOR
yes	eGall	TTTGGATGTATGCATGTAGTAGAG	chr2	10595032	10595055	-	24	CHG	10595001	10595200	AR2	1.2e-06	0.0024	18	AT2TE45465	VANDAL3	MUTATOR
no	eGall	TTTGGTCAAAGCTGGATGTGTTT	chr5	14098295	14098317	-	23	CG	14098201	14098400	PC	1.2e-05	0.02	37	AT5TE50305	ATREP10B	HELITRON

## Sheet: Final Genes_DMR and DEG
Unique siRNAs at Final Genes (DMRs and DEGs)
rasiRNAs	exclusive siRNAs	siRNA sequence	Chromosome	siRNA Start	siRNA End	siRNA strand	siRNA length	Methylation Context	bin Start	bin End	Chr Region	pvalue	qvalue	Methylation Difference	Gene	Gene Description
yes	eRC	ATGGAGATGAGTTTTGATGTTCG	chr5	8447206	8447228	-	23	CHH	8447201	8447400	AR1	2.5e-05	0.0088	-22	AT5G24670	Cytidine/deoxycytidylate deaminase family protein
no	eGall	GGAGATGGACTGTAGTATGGTGGG	chr4	5324665	5324688	+	24	CHG	5324601	5324800	PC	1.4e-06	0.0027	16	AT4G08400	Proline-rich extensin-like family protein
no	eGall	TGGACTGTAGTATGGTGGTGGT	chr4	5324745	5324766	+	22	CHG	5324601	5324800	PC	1.4e-06	0.0027	16	AT4G08400	Proline-rich extensin-like family protein
no	eGall	TGTAGACGTATGGTGGTG	chr4	5324774	5324791	+	18	CHG	5324601	5324800	PC	1.4e-06	0.0027	16	AT4G08400	Proline-rich extensin-like family protein
no	eGall	TGTAGACGTATGGTGGTG	chr4	5324624	5324641	+	18	CHG	5324601	5324800	PC	1.4e-06	0.0027	16	AT4G08400	Proline-rich extensin-like family protein
no	eGall	TCGTGAAGTGTTTTGTGGGTTTA	chr5	16716105	16716127	+	23	CG	16716001	16716200	AR2	6.5e-06	0.013	36	AT5G06195	NA

## Sheet: Final Promoters_DMR and DEG
Unique siRNAs at Final Promoters (DMRs and DEGs)
rasiRNAs	exclusive siRNAs	TE present	siRNA sequence	Chromosome	siRNA Start	siRNA End	siRNA strand	siRNA length	Methylation Context	bin Start	bin End	Chr Region	pvalue	qvalue	Methylation Difference	Gene	Gene Description
no	eRC	no	CAATGGTTTAGAATTGGATTGTAA	chr1	9373635	9373658	-	24	CHH	9373601	9373800	AR1	6.8e-06	0.0037	16	AT1G27000	GRIP/coiled-coil protein, putative (DUF1664)
yes	eRC	yes	GTTTTTTTTACGGGACGGATTTGGC	chr2	17992684	17992708	-	25	CHH	17992601	17992800	AR2	7.5e-05	0.018	16	AT2G43290	Calcium-binding EF-hand family protein
yes	eRC	yes	ATGGAGATGAGTTTTGATGTTCG	chr5	8447206	8447228	-	23	CHH	8447201	8447400	AR1	2.5e-05	0.0088	-22	AT5G24670	Cytidine/deoxycytidylate deaminase family protein
yes	eboth	yes	ACGGGACGGATTTGGCGAG	chr2	17992681	17992699	-	19	CHH	17992601	17992800	AR2	7.5e-05	0.018	16	AT2G43290	Calcium-binding EF-hand family protein
yes	eGall	yes	ATACTAAAATGGCAGAGATGAAGA	chr3	10464650	10464673	-	24	CHG	10464601	10464800	AR1	9.9e-05	0.048	16	AT3G28130	nodulin MtN21 /EamA-like transporter family protein
yes	eGall	yes	CGGATTTACGTTTTTGGCGGGA	chr3	11727239	11727260	-	22	CHH	11727201	11727400	PC	8.6e-05	0.02	15	AT3G29810	COBRA-like protein 2 precursor
no	eGall	no	TCGTGAAGTGTTTTGTGGGTTTA	chr5	16716105	16716127	+	23	CG	16716001	16716200	AR2	6.5e-06	0.013	36	AT5G06195	NA
no	eGall	no	AGAGAGGAAGCAATGATAACATA	chr5	5906998	5907020	+	23	CHH	5907001	5907200	AR1	8.4e-10	4.6e-06	16	AT5G17870	plastid-specific 50S ribosomal protein 6
