# Supplementary material for: The DNA methylation landscape of the root‐knot nematode‐induced pseudo‐organ, the gall, in Arabidopsis, is dynamic, contrasting over time, and critically important for successful parasitism
Source: New Phytol. 2022 Sep 2;236(5):1888–907. doi: 10.1111/nph.18395 (PMC9825882; doi:10.1111/nph.18395)
Supplement: Supplementary file 6 — Table S5 Table of general DMRs at 3 d post‐infection (dpi) and 14 dpi. [file NPH-236-1888-s007.xlsx]

## Sheet: Table S5
New Phytologist Supporting Information
Article title: The DNA-methylation landscape of the root-knot nematode-induced pseudo-organ, the gall, in Arabidopsis, is dynamic, contrasting over time, and critically important for successful parasitism
Authors: Ana Cláudia Silva, Virginia Ruiz-Ferrer, Sebastian Y. Müller, Clement Pellegrin, Patricia Abril, Ángela Martínez-Gómez, Almudena Gómez-Rojas, Eduardo Berenguer, Pilar S. Testillano, Maria Fe Andrés, Carmen Fenoll, Sebastian Eves-van den Akker and Carolina Escobar
Article acceptance date: 1 July 2022
Table S5 – Table of general Differentially Methylated Regions (DMRs) at 3 days post infection (dpi; a) and 14 dpi (b). All the DMRs with q-value < 0.05 identified in this study are classified by chromosome, methylation context, methylation difference of galls versus control, start and end position, P- and q-values and the genomic regions (genes, promoters and transposable elements or TEs). Galls …

## Sheet: To summarize
Table of general DMRs (q-value <0.05) and methylation difference galls versus control >15% identified on this study, that overlapped with Transposable Elements (TEs), Genes and Promoters, at early (3 dpi) and late time of infection (14 dpi).
3dpi:	CG	CHG	CHH	Total		Percentage:	3dpi:	CG	CHG	CHH	Total		Percentage:	3dpi:	CG	CHG	CHH	Total
TEs	123	354	85	562			TEs	21.8861	62.9893	15.1246	100			TEs	16.0995	46.3351	11.1257	73.5602
Genes	53	36	13	102			Genes	51.9608	35.2941	12.7451	100			Genes	6.93717	4.71204	1.70157	13.3508
Promoters	22	35	43	100			Promoters	22	35	43	100			Promoters	2.87958	4.58115	5.62827	13.089
																		100
14dpi:	CG	CHG	CHH	Total		Percentage:	14dpi:	CG	CHG	CHH	Total		Percentage:	14dpi:	CG	CHG	CHH	Total
TEs	26	339	63	428			TEs	6.07477	79.2056	14.7196	100			TEs	3.37662	44.026	8.18182	55.5844
Genes	24	58	15	97			Genes	24.7423	59.7938	15.4639	100			Genes	3.11688	7.53247	1.94805	12.5974
Promoters	20	187	38	245			Promoters	8.16327	76.3265	15.5102	100			Promoters	2.5974	24.2857	4.93506	31.8182
																		100
Differentially Methylated Regions (DMRs), were identified using methylKit (Akalin et al., 2012) with a p-adjusted value (q-value) < 0.05. Reference: Akalin A, Kormaksson M, Li S, Garrett-Bakelman FE, Figueroa ME, Melnick A, Mason CE. 2012. MethylKit: a comprehensive R package for the analysis of genome-wide DNA methylation profiles. Genome Biology 13: R87.

## Sheet: 3dpi
Met. Context	Chr	start	end	width	strand	pvalue	qvalue	meth.diff	index	C1	C2	C3	G1	G2	G3	Gene.overlap	Gene.overlap.description	TEs.overlap	TEs.Family	TEs.Super_Family	Promoter.overlap	Promoter.overlap.description
CHG	1	76401	76600	200	*	3.44968e-05	0.0245078	5.36582	353	0	1.11732	0	5	6.25	8.69565	AT1G01180	S-adenosyl-L-methionine-dependent methyltransferases superfamily protein	none	none	none	AT1G01170;AT1G08765	ozone-responsive stress-like protein (DUF1138);NA
CHG	1	128001	128200	200	*	1.2704e-06	0.00248911	5.85366	602	0	0	0	4.06504	12.5	6	AT1G01320	Tetratricopeptide repeat (TPR)-like superfamily protein	none	none	none	none	none
CHG	1	1617601	1617800	200	*	1.60188e-07	0.00055497	-24.4987	7739	96.5517	94.4444	94.1176	72.9167	60	75	none	none	none	none	none	none	none
CHG	1	3894001	3894200	200	*	9.2272e-08	0.000378269	14.7218	18617	45	43.4555	40.678	59.8148	54.5455	57.0248	AT1G11590	Plant invertase/pectin methylesterase inhibitor superfamily	none	none	none	AT1G11591	hypothetical protein
CHG	1	3898201	3898400	200	*	2.49631e-05	0.020091	13.8199	18635	54.0541	51.3228	60	69.4704	56	65	AT1G11593	Plant invertase/pectin methylesterase inhibitor superfamily protein	none	none	none	AT1G11592;AT1G11593	other_RNA;Plant invertase/pectin methylesterase inhibitor superfamily protein
CHG	1	4621001	4621200	200	*	1.55967e-06	0.00284293	15.1503	22034	57.377	56.7073	57.1429	71.3287	70.3704	73.6842	AT1G13470	hypothetical protein (DUF1262)	none	none	none	none	none
CHG	1	4683801	4684000	200	*	9.05711e-05	0.0451679	14.7076	22330	53.6	58.209	51.7241	67.4897	76	75	none	none	AT1TE15170;AT1TE15175	AT9MU1;ATMU1	DNA/MuDR;DNA/MuDR	AT1G13650	hypothetical protein
CHG	1	6922401	6922600	200	*	4.4533e-05	0.0296107	7.5	32987	0	0	0	7.40741	16.6667	0	none	none	none	none	none	AT1G19940;AT1G19950	glycosyl hydrolase 9B5;HVA22-like protein H (ATHVA22H)
CHG	1	7145001	7145200	200	*	7.85408e-05	0.0412366	5.16432	34048	0	0	0	4.47761	0	8.92857	AT1G20620	catalase 3	none	none	none	AT1G20630	catalase 1
CHG	1	7463401	7463600	200	*	3.7271e-05	0.0259971	8.75912	35509	0	0	0	8.54701	14.2857	0	AT1G21320	nucleic acid/nucleotide binding protein	none	none	none	none	none
CHG	1	7747001	7747200	200	*	3.19803e-05	0.0234157	11.5646	36854	49.8221	56.5	50.7692	64.0426	50	64.5418	none	none	none	none	none	none	none
CHG	1	7958401	7958600	200	*	2.44104e-05	0.0198288	11.6667	37835	0	0	0	7.14286	NA	22.2222	AT1G22530	PATELLIN 2	none	none	none	AT1G22530	PATELLIN 2
CHG	1	8453401	8453600	200	*	1.18753e-08	7.86384e-05	21.1673	40156	50	44.8276	46	68.3962	75	67.4603	none	none	AT1TE27295	VANDAL6	DNA/MuDR	none	none
CHG	1	8729401	8729600	200	*	1.75056e-06	0.00306044	10.8621	41442	59.1362	62.31	60	71.151	82.3529	71.8072	none	none	AT1TE28175	TA11	LINE/L1	none	none
CHG	1	9009801	9010000	200	*	1.47691e-05	0.0144601	16.4129	42503	42.1053	36.2319	29.1667	53.7815	57.1429	56.8	none	none	AT1TE29060	VANDAL2	DNA/MuDR	none	none
CHG	1	9581401	9581600	200	*	2.68606e-05	0.020756	11.4769	45182	62.5	59.542	61	74.0947	69.2308	69.863	AT1G27570	phosphatidylinositol 3- and 4-kinase family protein	none	none	none	none	none
CHG	1	10358401	10358600	200	*	2.26936e-05	0.0188962	8.53112	48802	73.6842	69.6629	66.2857	78.8462	73.8095	78.6378	none	none	AT1TE33490	TA11	LINE/L1	AT1G29640	senescence regulator (Protein of unknown function, DUF584)
CHG	1	10358601	10358800	200	*	4.02641e-06	0.00573941	11.5846	48803	46.3878	51.3793	54.2056	61.4357	52.381	62.0061	none	none	AT1TE33490	TA11	LINE/L1	none	none
CHG	1	11050401	11050600	200	*	5.12787e-05	0.0322814	11.6824	52036	66.5049	60.5442	62.5	74.5407	83.3333	76.3889	none	none	AT1TE35680	VANDAL2N1	DNA/MuDR	AT1G30990	Polyketide cyclase/dehydrase and lipid transport superfamily protein
CHG	1	11174201	11174400	200	*	1.69991e-05	0.0160811	39.0205	52605	45	51.6129	35	80	100	90.9091	none	none	AT1TE36120;AT1TE36115	ATREP2A;ATREP10D	RC/Helitron;RC/Helitron	none	none
CHG	1	11304401	11304600	200	*	8.29032e-05	0.042783	12.3544	53192	43.617	46.2222	38	58.2011	43.75	54.2683	none	none	AT1TE36570	ATENSPM3	DNA/En-Spm	none	none
CHG	1	11366401	11366600	200	*	1.21876e-05	0.0127515	33.9658	53473	25	16.6667	15.7895	54.1667	42.8571	42.8571	AT1G31740	beta-galactosidase 15	none	none	none	none	none
CHG	1	11512601	11512800	200	*	5.50215e-06	0.00723212	12.8213	54146	11.2069	12.8492	8.47458	26.087	10.5263	23.4375	AT1G32020	F-box family protein	none	none	none	AT1G32010;AT1G32030	myosin heavy chain-like protein;plant-specific B3-DNA-binding domain protein (DUF313)
CHG	1	11896201	11896400	200	*	2.61332e-05	0.0204966	20.7265	55876	42.0455	39.8148	55.2632	61.4458	68.75	64.6154	none	none	AT1TE38530	ARNOLD2	DNA/MuDR	none	none
CHG	1	11901401	11901600	200	*	1.85457e-05	0.0168145	20.9016	55901	51.8519	46.3768	56.25	71.1864	50	70.7692	MIR2933a	NA	AT1TE38530	ARNOLD2	DNA/MuDR	AT1G06623;AT1G32850	NA;ubiquitin-specific protease 11
CHG	1	11960601	11960800	200	*	3.07486e-05	0.0227991	21.6799	56189	21.7949	24.3243	28.9474	42.5532	100	50.9804	none	none	none	none	none	AT1G33020	F-box and associated interaction domains-containing protein
CHG	1	12222801	12223000	200	*	5.38469e-07	0.0013414	12.7481	57398	37.2822	37.5	36.2069	49.387	37.037	52.6749	AT1G33720	cytochrome P450, family 76, subfamily C, polypeptide 6	none	none	none	none	none
CHG	1	12337001	12337200	200	*	4.2917e-05	0.0288579	66.6667	57904	0	0	0	75	NA	50	AT1G33950	Avirulence induced gene (AIG1) family protein	AT1TE40120	HELITRONY3	RC/Helitron	none	none
CHG	1	12498601	12498800	200	*	7.93281e-06	0.00969615	15.9867	58655	59.5506	54.5455	46.8085	71.3656	66.6667	70.4301	AT1G34290	receptor like protein 5	none	none	none	none	none
CHG	1	12667201	12667400	200	*	2.64196e-05	0.0206285	10.4933	59421	33.3333	34.4203	30.1205	44.5364	38.0952	43.0678	none	none	AT1TE41345	ATLANTYS2	LTR/Gypsy	none	none
CHG	1	12858401	12858600	200	*	1.61861e-06	0.00291984	14.211	60140	49.4949	52.5862	57.1429	65.1429	61.1111	69.6335	none	none	AT1TE41860	TA11	LINE/L1	none	none
CHG	1	13001601	13001800	200	*	4.64136e-05	0.0304153	11.4295	60788	56.1576	59.7765	60.3448	71.0117	60.7143	68.0782	none	none	AT1TE42395	ATGP3	LTR/Gypsy	none	none
CHG	1	13177401	13177600	200	*	5.39846e-05	0.0330309	13.9091	61582	36.4198	36.0759	21.6216	50	45.4545	45.8904	none	none	AT1TE43010	VANDAL14	DNA/MuDR	none	none
CHG	1	13187201	13187400	200	*	8.76664e-12	2.43652e-07	16.6048	61630	48.7805	47.619	45.045	65.3666	60	62.6374	none	none	AT1TE43050	VANDAL14	DNA/MuDR	none	none
CHG	1	13244601	13244800	200	*	1.59701e-07	0.00055497	41.6667	61880	0	0	0	34.7826	33.3333	60	none	none	none	none	none	none	none
CHG	1	13298401	13298600	200	*	9.8082e-05	0.0474656	17.5875	62125	25.9259	24.1935	20.8333	41.3462	75	42.4528	none	none	AT1TE43440	ATGP8	LTR/Gypsy	none	none
CHG	1	13341401	13341600	200	*	2.02898e-05	0.0177118	6.21469	62319	0	0	0	7.07071	9.52381	3.50877	AT1G35890	NAC (No Apical Meristem) domain transcriptional regulator superfamily protein	none	none	none	AT1G35880;AT1G35890	hypothetical protein;NAC (No Apical Meristem) domain transcriptional regulator superfamily protein
CHG	1	13378801	13379000	200	*	2.35528e-06	0.0038102	18.1762	62477	45.1327	44.3182	33.3333	59.2593	50	65	none	none	AT1TE43740	HELITRON1	RC/Helitron	none	none
CHG	1	13393401	13393600	200	*	3.02486e-05	0.0226383	17.8722	62546	46.6019	50	55.2632	67.5	76.4706	64.8649	none	none	AT1TE43780	TA11	LINE/L1	none	none
CHG	1	13399601	13399800	200	*	1.39147e-05	0.0140256	11.6887	62575	37.8882	42.4332	43.2203	53.2417	57.5	51.9651	none	none	AT1TE43805	ATHILA4	LTR/Gypsy	none	none
CHG	1	13414201	13414400	200	*	7.64839e-10	9.07687e-06	17.4812	62644	56.9231	53.5604	48.4375	71.9626	70.7317	71.2195	none	none	AT1TE43865	TA11	LINE/L1	none	none
CHG	1	13442801	13443000	200	*	1.38259e-15	1.20548e-10	20.1307	62772	51.4768	52.5641	52.5	73.5417	66.6667	70.5329	none	none	AT1TE43975	ATCOPIA43	LTR/Copia	none	none
CHG	1	13448001	13448200	200	*	9.30555e-05	0.0460556	8.21721	62798	73.7113	72.9642	73.6434	82.3256	77.7778	80.274	none	none	AT1TE43975	ATCOPIA43	LTR/Copia	AT1G36050	Endoplasmic reticulum vesicle transporter protein
CHG	1	13598201	13598400	200	*	1.83826e-05	0.0167246	25.5847	63486	48.5294	40.9091	40	69.5652	100	70.3704	none	none	AT1TE44535	ATHILA4B_LTR	LTR/Gypsy	none	none
CHG	1	13611401	13611600	200	*	1.03894e-07	0.000411748	19.0447	63545	26.1438	33.9623	26.3636	45.679	56.5217	50	AT1G36230	hypothetical protein	none	none	none	none	none
CHG	1	13623401	13623600	200	*	8.05943e-05	0.0418273	15.403	63605	32.3944	37.9562	36.8421	52.7919	35	50	none	none	none	none	none	none	none
CHG	1	13706401	13706600	200	*	7.17232e-05	0.0390438	51.8939	63998	33.3333	11.1111	0	73.6842	NA	71.4286	none	none	AT1TE44875	ATDNAI26T9	DNA/MuDR	none	none
CHG	1	13721201	13721400	200	*	2.3911e-06	0.00383704	12.3097	64065	41.8605	44.8905	48.4536	57.3585	45.4545	55.5224	none	none	AT1TE44945	ATGP8	LTR/Gypsy	none	none
CHG	1	13748001	13748200	200	*	7.99443e-06	0.00974868	18.9043	64191	34.2282	40.9091	37.2093	58.6207	37.5	51.7241	none	none	AT1TE45050;AT1TE45045	ATGP5;ATMU10	LTR/Gypsy;DNA/MuDR	none	none
CHG	1	13771201	13771400	200	*	1.06692e-05	0.0116281	12.5517	64297	56.4417	60.1533	51.8519	70.1235	75	70.6827	none	none	AT1TE45135	ATHILA2	LTR/Gypsy	none	none
CHG	1	13780001	13780200	200	*	1.00234e-05	0.0112524	21.4699	64340	41.8605	53.4483	57.1429	69.6203	83.3333	68.0412	none	none	AT1TE45145;AT1TE45150	ATLANTYS2;ATHILA4B_LTR	LTR/Gypsy;LTR/Gypsy	none	none
CHG	1	13789601	13789800	200	*	3.5086e-06	0.00508443	11.2549	64388	49.0132	47.8814	49.5495	59.1687	63.3333	61.5616	none	none	AT1TE45175	ATHILA6A	LTR/Gypsy	none	none
CHG	1	13790001	13790200	200	*	8.81622e-08	0.000371943	15.1644	64390	46.5798	47.7124	45.2381	60.7069	53.8462	64.8936	none	none	AT1TE45175	ATHILA6A	LTR/Gypsy	none	none
CHG	1	13790201	13790400	200	*	7.54464e-05	0.0401556	9.88833	64391	34.3643	32.9365	33.0827	43.3333	57.1429	42.7007	none	none	AT1TE45175	ATHILA6A	LTR/Gypsy	none	none
CHG	1	13794801	13795000	200	*	1.61886e-15	1.20984e-10	15.2237	64414	57.8797	53.2743	55.4455	70.6369	NA	69.4268	none	none	AT1TE45175	ATHILA6A	LTR/Gypsy	none	none
CHG	1	13844601	13844800	200	*	3.83251e-05	0.0265554	11.5851	64640	45.5814	39.4309	44.1558	53.4021	66.6667	54.9618	none	none	AT1TE45395	ATENSPM7	DNA/En-Spm	none	none
CHG	1	13913201	13913400	200	*	4.81965e-05	0.0310128	14.182	64945	55.5556	52	49.6124	64.7826	80.9524	67.5926	none	none	AT1TE45670	ATHILA3	LTR/Gypsy	none	none
CHG	1	13927801	13928000	200	*	4.60987e-05	0.0302964	28.5085	65015	29.6296	32.967	50	64.9123	80	52.9412	none	none	AT1TE45720;AT1TE45730	ATHILA4A;BRODYAGA1A	LTR/Gypsy;DNA/MuDR	none	none
CHG	1	13958001	13958200	200	*	5.74638e-08	0.000274245	13.1512	65159	52.4116	49.5968	58.9744	64.2346	63.6364	66.9725	none	none	AT1TE45805	TA1-2	LTR/Copia	none	none
CHG	1	14006401	14006600	200	*	2.16356e-05	0.0184039	19.2216	65375	52.1277	43.2836	44.6429	67.6056	NA	61.5385	none	none	none	none	none	AT1G36942	transmembrane protein
CHG	1	14020601	14020800	200	*	6.16257e-05	0.0362224	11.8125	65439	69.403	64.8936	58.5366	77.5676	77.5	77.8302	none	none	none	none	none	none	none
CHG	1	14021801	14022000	200	*	2.70815e-06	0.00417216	23.8759	65445	30.6667	35.7143	37.5	57.6923	70	55.8442	none	none	AT1TE46065	ATGP3	LTR/Gypsy	none	none
CHG	1	14088201	14088400	200	*	5.20561e-07	0.00132583	12.6953	65759	54.8387	48.0315	56.1905	64.5656	60	65.7143	none	none	AT1TE46265	ATHILA6B	LTR/Gypsy	none	none
CHG	1	14089601	14089800	200	*	0.00010076	0.0483198	13.0277	65766	43.2624	43.5345	42.2222	54.9669	38.4615	60.3774	none	none	AT1TE46265	ATHILA6B	LTR/Gypsy	none	none
CHG	1	14103801	14104000	200	*	1.47666e-09	1.5147e-05	18.9344	65836	52.7638	43.5484	49.0196	69.4656	65.1163	65.2482	none	none	AT1TE46310	ATHILA3	LTR/Gypsy	none	none
CHG	1	14131601	14131800	200	*	1.88624e-10	2.81933e-06	16.065	65968	49.5868	48.0122	53.8462	63.3499	70.5882	68.4366	none	none	AT1TE46405	ATCOPIA66	LTR/Copia	none	none
CHG	1	14138001	14138200	200	*	1.31923e-06	0.00255607	18.6441	65997	19.084	24.4318	21.2766	43.0657	22.2222	38.8889	AT1G37113	hypothetical protein	none	none	none	none	none
CHG	1	14143801	14144000	200	*	2.11308e-05	0.0181815	14.5486	66024	35.8491	28.4848	34.7826	45.5587	NA	47.7477	none	none	none	none	none	none	none
CHG	1	14222601	14222800	200	*	3.90146e-05	0.0268553	11.3359	66383	50.9346	48.4043	52.8571	62.3874	NA	57.9487	none	none	AT1TE46665	ATHILA3	LTR/Gypsy	none	none
CHG	1	14276001	14276200	200	*	3.50547e-05	0.0247482	13.0351	66650	53.7037	51.3393	50.8475	63.2231	63.6364	71.3235	none	none	AT1TE46825	VANDAL3	DNA/MuDR	none	none
CHG	1	14389201	14389400	200	*	2.08647e-06	0.00349844	19.3848	66941	57.4713	57.265	61.5385	77.512	77.7778	76.1194	none	none	AT1TE47340	ATHILA3	LTR/Gypsy	none	none
CHG	1	14445601	14445800	200	*	0.00010004	0.0481848	16.9019	67027	38.5321	33.9623	37.2093	53.6765	70	49.3506	none	none	AT1TE47540	ATHILA4C	LTR/Gypsy	none	none
CHG	1	14454601	14454800	200	*	1.08916e-07	0.00042206	17.9547	67072	53.1469	49.7326	56.4706	69.7595	68.75	71.8447	none	none	AT1TE47580	ATHILA3	LTR/Gypsy	none	none
CHG	1	14459401	14459600	200	*	4.8304e-07	0.00126983	24.4697	67095	31.0811	26.0504	18.75	52.7778	62.5	46.6667	none	none	AT1TE47605;AT1TE47595	ATHILA3;ATHILA5	LTR/Gypsy;LTR/Gypsy	none	none
CHG	1	14469801	14470000	200	*	2.22102e-05	0.0186874	11.8792	67146	46.0526	46.9231	48.8095	59.6195	47.0588	57.7273	none	none	AT1TE47655	ATHILA4	LTR/Gypsy	none	none
CHG	1	14470001	14470200	200	*	4.94459e-07	0.00128691	13.9334	67147	43.1818	49.4792	43.662	62.439	42.8571	59.0909	none	none	AT1TE47655	ATHILA4	LTR/Gypsy	none	none
CHG	1	14479201	14479400	200	*	9.52779e-10	1.01721e-05	16.8617	67193	44.3038	45	49.4624	63.0588	47.0588	61.9048	none	none	AT1TE47700	ATHILA2	LTR/Gypsy	none	none
CHG	1	14488001	14488200	200	*	5.76599e-06	0.00752221	11.6453	67237	46.25	45.7143	41.8605	56.5966	50.9804	59.0106	none	none	AT1TE47720	ATHILA2	LTR/Gypsy	none	none
CHG	1	14493401	14493600	200	*	2.18448e-07	0.000698007	13.4913	67264	36.2445	36.5591	29	49.2986	41.6667	48.3051	none	none	AT1TE47745	ATHILA6A	LTR/Gypsy	none	none
CHG	1	14508401	14508600	200	*	7.87804e-06	0.00967441	16.8312	67339	29.0323	27.7778	38.2353	46.3964	39.2857	47.8261	none	none	none	none	none	none	none
CHG	1	14542401	14542600	200	*	7.40132e-07	0.0016436	10.8806	67371	31.6327	34.3137	34.2593	43.3618	41.6667	45.9524	none	none	none	none	none	none	none
CHG	1	14584601	14584800	200	*	2.26966e-07	0.000710986	15.6817	67402	55.625	54.0179	56.8182	71.9128	64.2857	68.1081	none	none	AT1TE48020	ATHILA6A	LTR/Gypsy	none	none
CHG	1	14593001	14593200	200	*	8.37931e-05	0.0430712	11.6949	67444	43.2584	45.4545	40.2778	54.8561	52	57.2093	none	none	AT1TE48035	ATENSPM5	DNA/En-Spm	none	none
CHG	1	14894801	14895000	200	*	2.46458e-11	5.37215e-07	20.0145	67780	56.383	51.2295	47.619	72.7273	76.9231	71.7105	none	none	AT1TE48830	ATENSPM11	DNA/En-Spm	none	none
CHG	1	14895001	14895200	200	*	4.44063e-11	8.60393e-07	22.4348	67781	49.4318	50.4587	41.5385	72.1805	84.6154	66.6667	none	none	AT1TE48830	ATENSPM11	DNA/En-Spm	none	none
CHG	1	15002001	15002200	200	*	1.33693e-05	0.0136869	28.6276	67989	18.75	27.5362	30.7692	53.5714	42.8571	61.5385	none	none	none	none	none	AT1G40087	Plant transposase (Ptta/En/Spm family)
CHG	1	15005001	15005200	200	*	3.64855e-07	0.00102627	15.1812	68004	18.1818	15.8621	15.625	33.9623	14.2857	28.3582	none	none	none	none	none	none	none
CHG	1	15073201	15073400	200	*	1.77205e-06	0.00307868	15.3627	68243	53.0928	54.5455	61.1111	68.3794	75	72.6708	none	none	AT1TE49320	ATHILA6B	LTR/Gypsy	none	none
CHG	1	15077001	15077200	200	*	2.475e-08	0.000143863	13.8845	68262	56	55.6452	52.809	68.2456	81.3953	68.2927	none	none	AT1TE49330	ATHILA6A	LTR/Gypsy	none	none
CHG	1	15078201	15078400	200	*	8.0129e-07	0.0017466	11.1199	68268	53.125	54.7672	56.5891	67.341	65.2174	63.0435	none	none	AT1TE49330;AT1TE49335	ATHILA6A;ATHILA6B	LTR/Gypsy;LTR/Gypsy	none	none
CHG	1	15080201	15080400	200	*	6.626e-05	0.0371829	12.6625	68278	46.7742	52.4324	49.3671	60.6469	67.8571	65.4135	none	none	AT1TE49345	VANDAL4	DNA/MuDR	AT1G40104	hypothetical protein
CHG	1	15085001	15085200	200	*	4.25844e-05	0.0287451	7.70128	68302	21.4976	22.82	20.438	29.0572	26.8041	31.9018	AT1G40104	hypothetical protein	none	none	none	none	none
CHG	1	15089801	15090000	200	*	9.69961e-05	0.0472022	14.0207	68319	51.8519	58.042	53.8462	68.8312	50	70.1389	none	none	AT1TE49370;AT1TE49375	ATREP18;ATREP18	DNA;DNA	none	none
CHG	1	15136001	15136200	200	*	4.47161e-05	0.0296737	15.3596	68511	43.8849	40.0943	45.4545	59.0909	54.5455	54.7619	none	none	AT1TE49650	ATREP18	DNA	none	none
CHG	1	15163401	15163600	200	*	5.8354e-05	0.0349478	13.3557	68640	47.4359	44.8529	41.7722	58.9041	45.4545	58.8832	none	none	AT1TE49755	ATLANTYS2	LTR/Gypsy	none	none
CHG	1	15179801	15180000	200	*	4.8414e-06	0.00657849	8.54004	68712	70.0787	67.0077	62.2642	75.5382	75.6098	77.758	none	none	AT1TE49845	ATHILA6B	LTR/Gypsy	none	none
CHG	1	15192401	15192600	200	*	7.80787e-10	9.07687e-06	12.8951	68774	67.8571	66.7447	57.7778	78.6535	81.1321	79.5527	none	none	AT1TE49850	ATHILA2	LTR/Gypsy	none	none
CHG	1	15263801	15264000	200	*	4.79231e-05	0.0309697	37.1371	69019	35.7143	29.1667	45.4545	77.1429	60	67.7419	none	none	AT1TE50240;AT1TE50220	ATREP18;ATREP18	DNA;DNA	none	none
CHG	1	15423001	15423200	200	*	4.186e-05	0.0284028	10.1282	69365	67.1875	61.4108	70.4348	75.5245	75	75.3521	none	none	AT1TE50890;AT1TE50895	ATREP18;ATHILA2	DNA;LTR/Gypsy	none	none
CHG	1	15449201	15449400	200	*	1.60723e-05	0.0153993	20.3626	69492	60	66.6667	58.6957	84.1584	100	81.1321	none	none	AT1TE51005	ATHILA6B	LTR/Gypsy	none	none
CHG	1	15449801	15450000	200	*	2.12244e-06	0.00352485	16.3631	69495	45.2055	43.2099	36.2069	58.4838	63.6364	60.101	none	none	AT1TE51005	ATHILA6B	LTR/Gypsy	none	none
CHG	1	15484801	15485000	200	*	7.74404e-08	0.000333139	12.868	69627	65.0485	62.1359	69.7143	78.8991	75	77.459	none	none	AT1TE51040	ATHILA6A	LTR/Gypsy	none	none
CHG	1	15489401	15489600	200	*	8.40505e-05	0.0430712	22.6595	69650	44.6809	33.8983	26.3158	58.3333	NA	62.2642	none	none	AT1TE51045	ATHILA6B	LTR/Gypsy	none	none
CHG	1	15490201	15490400	200	*	9.57064e-05	0.0467485	11.84	69654	55.2795	54.9107	55.7692	68.798	66.6667	63.5922	none	none	AT1TE51045	ATHILA6B	LTR/Gypsy	none	none
CHG	1	15493001	15493200	200	*	1.21509e-05	0.0127387	13.63	69668	64.2276	61.9048	70	78.2278	100	77.9592	none	none	AT1TE51050	ATHILA6B	LTR/Gypsy	none	none
CHG	1	15497801	15498000	200	*	6.96527e-05	0.0385179	13.5738	69692	55.9211	51.0309	50	67.8445	51.8519	66.875	none	none	AT1TE51050	ATHILA6B	LTR/Gypsy	none	none
CHG	1	15515001	15515200	200	*	2.06697e-06	0.00347688	17.6528	69778	50.8197	53.7931	50.7937	70.0935	66.6667	69.4656	none	none	AT1TE51080	ATHILA2	LTR/Gypsy	none	none
CHG	1	15526401	15526600	200	*	2.56394e-05	0.0203667	19.7674	69835	29.1262	29.5455	36	52.9126	40	43.5294	none	none	AT1TE51105;AT1TE51110	ATENSPM7;ATENSPM7	DNA/En-Spm;DNA/En-Spm	none	none
CHG	1	15535201	15535400	200	*	8.5049e-05	0.0434072	18.2516	69879	60.241	63.9344	64.7059	78.3505	82.3529	85.4167	none	none	AT1TE51140	ATHILA3	LTR/Gypsy	none	none
CHG	1	15539401	15539600	200	*	2.59031e-06	0.00405118	16.4687	69900	46.0177	41.4474	31.6667	56.9132	57.8947	59.0643	none	none	AT1TE51155	ATHILA2	LTR/Gypsy	none	none
CHG	1	15580201	15580400	200	*	1.64101e-06	0.00295009	11.3837	70099	47.8261	41.5771	44.3709	55.192	50	58.2873	none	none	AT1TE51260	ATLANTYS2	LTR/Gypsy	none	none
CHG	1	15591601	15591800	200	*	7.64376e-06	0.00949819	13.7249	70156	41.9355	36.2637	39.8058	52.9412	44.4444	53.6036	none	none	AT1TE51305	ATHILA4C	LTR/Gypsy	none	none
CHG	1	15658601	15658800	200	*	2.96979e-05	0.0223536	16.784	70470	44.186	58.0247	47.619	65.3846	68.75	66.6667	none	none	AT1TE51580	ATCOPIA95	LTR/Copia	none	none
CHG	1	15659401	15659600	200	*	4.36626e-05	0.0292465	14.8559	70474	57.2816	60	60.9756	73.0469	66.6667	79.2683	none	none	AT1TE51580	ATCOPIA95	LTR/Copia	none	none
CHG	1	15671601	15671800	200	*	1.3663e-15	1.20548e-10	17.2415	70533	45.5285	38.1963	42.6471	58.4865	54.8387	59.9455	none	none	AT1TE51615	ATLANTYS1	LTR/Gypsy	none	none
CHG	1	15710601	15710800	200	*	7.80451e-06	0.00960961	14.3428	70725	43.4483	50.7389	47.5806	60.559	50	65.6051	none	none	AT1TE51735	ATHILA2	LTR/Gypsy	none	none
CHG	1	15713401	15713600	200	*	1.18251e-07	0.000438734	14.0664	70739	56.5714	51.9084	57.9439	69.5896	72.9167	66.0448	none	none	AT1TE51735	ATHILA2	LTR/Gypsy	none	none
CHG	1	15744601	15744800	200	*	0.000104242	0.0495302	17.7246	70890	52.809	57.5	51.1111	71.3178	58.3333	78.1818	none	none	AT1TE51820	ATENSPM3	DNA/En-Spm	none	none
CHG	1	15756601	15756800	200	*	5.28457e-05	0.0326798	14.3651	70949	29.7872	34.9206	38.8889	47.1976	46.1538	47.8261	none	none	AT1TE51855	ATGP1	LTR/Gypsy	none	none
CHG	1	15773001	15773200	200	*	3.27476e-08	0.000174811	30.2276	71029	37.7049	25	32.7869	62.3656	50	63.6364	none	none	AT1TE51985	HELITRON4	RC/Helitron	none	none
CHG	1	15801401	15801600	200	*	9.01414e-06	0.0105657	11.8822	71165	47.807	44.335	42.3529	57.7741	42.8571	57.6389	none	none	AT1TE52025	ATGP1	LTR/Gypsy	none	none
CHG	1	15816801	15817000	200	*	5.92453e-08	0.000275032	17.788	71239	56.213	52.6316	50.7042	71.5385	86.6667	69.7183	none	none	AT1TE52085;AT1TE52090	ATCOPIA49;ATHILA4	LTR/Copia;LTR/Gypsy	none	none
CHG	1	15821601	15821800	200	*	4.06564e-07	0.00110237	14.7875	71262	59.2593	58.9226	67.0732	73	100	78.0488	none	none	AT1TE52105	ATHILA2	LTR/Gypsy	none	none
CHG	1	15822001	15822200	200	*	9.58022e-09	6.77266e-05	24.8115	71264	53.3333	41.8919	51.6129	74.8744	60	72.0588	none	none	AT1TE52105	ATHILA2	LTR/Gypsy	none	none
CHG	1	15843001	15843200	200	*	5.6747e-05	0.0342524	24.6223	71361	31.8182	42.8571	46.6667	64.7541	50	62.7907	none	none	AT1TE52105	ATHILA2	LTR/Gypsy	none	none
CHG	1	15846601	15846800	200	*	9.39285e-05	0.0463125	10.2954	71377	63.6816	65.8879	63.3803	73.5772	84.2105	76.6423	none	none	AT1TE52105	ATHILA2	LTR/Gypsy	none	none
CHG	1	15943601	15943800	200	*	4.78571e-05	0.0309697	23.2919	71829	19.6721	19.1781	25	34.4828	50	52.9412	AT1G07127	NA	none	none	none	AT1G07127	NA
CHG	1	15954801	15955000	200	*	2.0017e-05	0.0175699	19.3066	71876	57.5758	52.809	53.9683	74.5342	75	72.1311	none	none	AT1TE52590	ATENSPM2	DNA/En-Spm	none	none
CHG	1	15996201	15996400	200	*	3.07686e-05	0.0227991	16.0755	72062	20.4301	24.5098	22.8571	42.6396	35.2941	34.3373	none	none	none	none	none	none	none
CHG	1	16017201	16017400	200	*	1.52809e-06	0.0027951	12.3425	72162	50.9294	55.1852	46.0317	65.669	73.3333	62.6781	none	none	AT1TE52795	ATGP1	LTR/Gypsy	none	none
CHG	1	16028001	16028200	200	*	1.73823e-05	0.0162381	19.5568	72215	20.2532	22.5352	31.4286	39.7661	50	49.2754	none	none	none	none	none	none	none
CHG	1	16032001	16032200	200	*	4.69436e-06	0.006412	15.4569	72235	49.3506	49.162	61.1111	65.4867	71.4286	66.4474	none	none	AT1TE52830	VANDAL5	DNA/MuDR	none	none
CHG	1	16035201	16035400	200	*	8.11654e-05	0.0420403	32.3439	72250	9.09091	17.1429	5.26316	46.875	33.3333	40	none	none	AT1TE52845	ATCOPIA28	LTR/Copia	none	none
CHG	1	16048001	16048200	200	*	6.05215e-05	0.0357752	11.5014	72312	44.6701	46.9231	52.5641	58.7196	60	57.7586	none	none	AT1TE52865	ATHILA4	LTR/Gypsy	none	none
CHG	1	16088001	16088200	200	*	9.15662e-06	0.0106259	12.0988	72505	24.8945	26.0223	16.6667	37.7522	36.3636	36	none	none	AT1TE52950	ATENSPM6	DNA/En-Spm	none	none
CHG	1	16097001	16097200	200	*	3.53262e-08	0.000186671	22.7132	72549	49.5652	41.0853	51.3514	68.3616	60	69.9029	none	none	AT1TE52985	ATHILA0_I	LTR/Gypsy	none	none
CHG	1	16203001	16203200	200	*	0.000105266	0.0497011	12.787	73020	32.4895	38.7283	33.8346	46.8966	0	50.6024	none	none	AT1TE53395	ATHILA5	LTR/Gypsy	none	none
CHG	1	16238801	16239000	200	*	1.86076e-05	0.0168414	12.843	73165	37.1429	33.6806	38.2979	49.0854	26.6667	49.3421	AT1G43145	hypothetical protein	none	none	none	none	none
CHG	1	16379001	16379200	200	*	2.52174e-05	0.0202334	16.3773	73786	43.4426	39.2593	59.2593	58.4034	57.8947	61.194	AT1G43415	hypothetical protein	AT1TE53975	ATLANTYS2	LTR/Gypsy	AT1G43415	hypothetical protein
CHG	1	16383201	16383400	200	*	5.32942e-05	0.0328389	13.6871	73807	53.8462	47.973	61.2245	65.3266	77.7778	66.5116	none	none	AT1TE53995	ATGP1	LTR/Gypsy	none	none
CHG	1	16509201	16509400	200	*	7.46175e-05	0.0399541	10.7918	74381	46.7662	47.1429	53.3333	60.5536	60	56.6298	AT1G43730	RNA-directed DNA polymerase (reverse transcriptase)-related family protein	AT1TE54470	ATLINE2	LINE/L1	none	none
CHG	1	16518001	16518200	200	*	1.01791e-08	7.10013e-05	12.0179	74424	39.1827	43.0556	42.9752	54.6174	48.8889	52.0216	none	none	AT1TE54480	ATHILA5	LTR/Gypsy	none	none
CHG	1	16523401	16523600	200	*	9.08687e-05	0.0452732	8.00257	74450	28.0405	26.7343	31.6901	36.0231	36.6667	35.2201	none	none	AT1TE54480	ATHILA5	LTR/Gypsy	none	none
CHG	1	16631401	16631600	200	*	4.99348e-05	0.0316256	14.7384	74937	55.2	56.7308	46.8354	70.1818	75	64.3357	none	none	AT1TE54805	ATLANTYS1	LTR/Gypsy	none	none
CHG	1	16633001	16633200	200	*	7.39185e-05	0.0396927	10.9534	74945	44.2308	45.3488	40.3226	54.7496	66.6667	54.5455	none	none	AT1TE54805	ATLANTYS1	LTR/Gypsy	none	none
CHG	1	16679201	16679400	200	*	5.89593e-08	0.000275032	22.3411	75159	47.5	46.5517	56.25	72.449	87.5	68.4211	none	none	AT1TE54990	ENDOVIR1	LTR/Copia	AT1G43970	hypothetical protein
CHG	1	16729801	16730000	200	*	3.83781e-05	0.0265569	12.6622	75376	63.0872	55.7789	53.0864	70.6806	100	69.8225	none	none	none	none	none	none	none
CHG	1	16745401	16745600	200	*	1.15445e-07	0.000431381	12.9509	75451	53.2468	47.2527	46.5347	64.031	60.4651	60.767	none	none	AT1TE55320	ATENSPM6	DNA/En-Spm	none	none
CHG	1	16960001	16960200	200	*	3.1549e-05	0.023213	9.80567	76387	72.5275	74.6479	74.1935	84.9699	75	81.0484	none	none	AT1TE56135	VANDAL4	DNA/MuDR	none	none
CHG	1	17024601	17024800	200	*	8.78705e-06	0.0104001	8.91196	76684	58.9041	56.3265	50.9934	66.0424	69.697	64.3777	none	none	AT1TE56390	ATCOPIA79	LTR/Copia	none	none
CHG	1	17027801	17028000	200	*	3.9659e-08	0.000201428	21.072	76700	50.5155	43.3333	51.0638	68.2403	78.5714	66.4	none	none	AT1TE56390	ATCOPIA79	LTR/Copia	none	none
CHG	1	17028201	17028400	200	*	2.76595e-07	0.000843737	15.572	76702	52.5714	56.5	52.9412	69.2308	83.3333	70.3448	none	none	AT1TE56390	ATCOPIA79	LTR/Copia	none	none
CHG	1	17073801	17074000	200	*	4.79222e-05	0.0309697	13.9861	76907	53.1915	45.7447	51.8519	63.5739	53.3333	63.8889	none	none	AT1TE56505	ATLINE1A	LINE/L1	none	none
CHG	1	17315601	17315800	200	*	3.12283e-05	0.0230744	20.8959	77998	51.1364	48.2759	59.6774	74.7573	57.1429	74.0741	none	none	AT1TE57380	VANDAL13	DNA/MuDR	AT1G07333;AT1G07343	NA;NA
CHG	1	17676401	17676600	200	*	1.49642e-05	0.0145653	18.5428	79663	37.7358	40.5941	50	58.7444	66.6667	57.1429	none	none	none	none	none	none	none
CHG	1	17677201	17677400	200	*	1.42237e-06	0.00268328	8.89703	79667	55.4	58.9942	56.4516	66.0731	100	65.7895	none	none	AT1TE58700	ATCOPIA51	LTR/Copia	none	none
CHG	1	17678601	17678800	200	*	4.11518e-09	3.71174e-05	13.8213	79674	58.8652	59.7561	54.3103	73.3108	61.9048	71.2418	none	none	AT1TE58700	ATCOPIA51	LTR/Copia	none	none
CHG	1	18020201	18020400	200	*	6.61641e-06	0.00840119	13.2962	81285	47.0968	49.6124	47.8873	60.3261	46.6667	65.641	AT1G48725;AT1G48730	transmembrane protein;hypothetical protein	none	none	none	none	none
CHG	1	18229001	18229200	200	*	7.49974e-05	0.0400755	11.5666	82262	18.0328	17.4603	15.5556	28.9474	60	27.451	AT1G49270	Protein kinase superfamily protein	none	none	none	none	none
CHG	1	18395801	18396000	200	*	2.58074e-05	0.0203667	-35.5556	83040	22.2222	38.7097	40	0	0	0	none	none	AT1TE60950	ATMUN1	DNA/MuDR	AT1G49710;AT1G09595	fucosyltransferase 12;NA
CHG	1	18649001	18649200	200	*	9.1427e-06	0.0106259	12.0779	84231	9.7561	6.13497	7.31707	20.9945	19.2308	17.0732	AT1G50350	E3 ubiquitin-protein ligase RING1-like protein	none	none	none	AT1G50340;AT1G50360	Plant invertase/pectin methylesterase inhibitor superfamily protein;P-loop containing nucleoside triphosphate hydrolases superfamily protein
CHG	1	18847201	18847400	200	*	3.1372e-06	0.00464925	18.6992	85170	33.7079	31.0811	28.9157	51.8657	62.5	44.3396	none	none	AT1TE62470	ATENSPM5	DNA/En-Spm	none	none
CHG	1	19319601	19319800	200	*	5.08625e-05	0.0320579	12.8522	87345	28.866	23.1707	25	37.3188	48	36.646	none	none	none	none	none	none	none
CHG	1	20087201	20087400	200	*	2.3039e-05	0.0190404	20.8606	90909	50	44.6809	60	70.2703	50	71.0526	none	none	AT1TE66380	ATCOPIA48	LTR/Copia	none	none
CHG	1	20316601	20316800	200	*	8.40615e-05	0.0430712	16.8601	91868	52.2124	55.6818	52.9412	69.5652	72	72.8571	none	none	AT1TE67140	HELITRON1	RC/Helitron	none	none
CHG	1	21392201	21392400	200	*	2.25101e-05	0.0188113	-37.1429	96765	37.5	33.3333	50	0	0	0	none	none	AT1TE70625	ATREP4	RC/Helitron	AT1G57765	transmembrane protein
CHG	1	21579201	21579400	200	*	6.30467e-05	0.0365478	5.94059	97636	0	0	0	8.10811	0	0	none	none	none	none	none	AT1G08207	NA
CHG	1	21752401	21752600	200	*	3.37819e-06	0.00490905	13.0019	98444	59.6939	60.6557	56.8966	73.8095	63.6364	70.6383	AT1G58602	LRR and NB-ARC domains-containing disease resistance protein	AT1TE71775	ATCOPIA8B	LTR/Copia	none	none
CHG	1	22042601	22042800	200	*	1.19985e-05	0.0126295	29.2172	99411	42.2222	38.8889	52.381	70.7692	62.5	76.9231	AT1G59885	hypothetical protein	none	none	none	AT1G59880;AT1G59890	NA;SIN3-like 5
CHG	1	22695601	22695800	200	*	2.0293e-10	2.94889e-06	16.5501	102455	51.4644	54.8507	61.0687	72.1627	68.75	70.2586	none	none	AT1TE74860	HARBINGER	DNA/Harbinger	AT1G61500	S-locus lectin protein kinase family protein
CHG	1	23540601	23540800	200	*	2.39875e-05	0.0196381	8.08279	106334	1.47059	1.35135	0	9.16667	14.2857	5.88235	AT1G63480	AT hook motif DNA-binding family protein	AT1TE77510	ATDNAI26T9	DNA/MuDR	AT1G63470	AT hook motif DNA-binding family protein
CHG	1	23569401	23569600	200	*	2.80174e-08	0.000156885	15.7355	106468	10.3093	10.7143	6.25	27.234	14.8148	22.9508	AT1G63540;AT1G63550	hydroxyproline-rich glycoprotein family protein;Receptor-like protein kinase-related family protein	none	none	none	AT1G63550	Receptor-like protein kinase-related family protein
CHG	1	24036601	24036800	200	*	2.35981e-06	0.0038102	11.2245	108666	0	0	0	8.69565	NA	17.2414	AT1G64680	beta-carotene isomerase D27	none	none	none	AT1G64690	branchless trichome
CHG	1	24197801	24198000	200	*	3.24452e-05	0.0236397	8.82353	109427	0	0	0	9.09091	0	9.09091	AT1G65130	Ubiquitin carboxyl-terminal hydrolase-related protein	none	none	none	AT1G65120	Ubiquitin carboxyl-terminal hydrolase-related protein
CHG	1	24277001	24277200	200	*	5.3372e-05	0.0328481	11.7281	109801	44.3966	42.5781	52.6316	55.3134	44.4444	56.8106	AT1G65350;AT1G65349	ubiquitin 13;hypothetical protein	none	none	none	AT1G65350;AT1G65349;AT1G65352	ubiquitin 13;hypothetical protein;Putative membrane lipoprotein
CHG	1	24384601	24384800	200	*	5.18598e-05	0.0323745	10.8417	110303	73.7624	68.2927	74.026	81.7629	75	84.0764	none	none	none	none	none	AT1G65580;AT1G65590	Endonuclease/exonuclease/phosphatase family protein;beta-hexosaminidase 3
CHG	1	25450601	25450800	200	*	3.64886e-07	0.00102627	13.098	115184	6.66667	2.47934	2.63158	18.3575	11.7647	15.7895	AT1G67870	glycine-rich protein	none	none	none	none	none
CHG	1	26368601	26368800	200	*	5.44551e-11	1.01741e-06	21.458	119449	60.4167	56.2044	64.9351	80.2721	81.25	84.2105	none	none	AT1TE86360	ATCOPIA11	LTR/Copia	none	none
CHG	1	26370001	26370200	200	*	8.91644e-05	0.0449307	14.5694	119456	62.1622	62.5	63.1579	75	69.2308	81.1321	none	none	AT1TE86360	ATCOPIA11	LTR/Copia	none	none
CHG	1	27375001	27375200	200	*	4.75153e-06	0.00647318	7.30179	124173	0	1.25786	0	9.70874	6.25	5.08475	AT1G72710	casein kinase 1-like protein 2	none	none	none	none	none
CHG	1	30157201	30157400	200	*	5.67034e-09	4.42741e-05	6.10732	137448	0	0.381679	0	7.90514	0	4.5977	AT1G80180	hypothetical protein	none	none	none	AT1G80170;AT1G80190	Pectin lyase-like superfamily protein;partner of SLD five 1
CHG	2	39801	40000	200	*	3.27959e-05	0.0237881	12.207	138941	42.4107	43.6293	41.3043	55.6391	80	53.0973	none	none	AT2TE00030	ATLANTYS3	LTR/Gypsy	none	none
CHG	2	236001	236200	200	*	4.23816e-06	0.00596005	7.97101	139872	0	0	0	10.0917	0	0	AT2G01520	MLP-like protein 328	none	none	none	AT2G01520	MLP-like protein 328
CHG	2	245201	245400	200	*	1.1661e-05	0.0123998	16.2875	139915	39.0909	33.5079	37.5	53.2407	66.6667	49.1228	none	none	AT2TE01000	ATLINEIII	LINE/L1	AT2G01540	Calcium-dependent lipid-binding (CaLB domain) family protein
CHG	2	375801	376000	200	*	3.57101e-08	0.000186813	13.1184	140518	57.3123	58.5106	58.7719	70.015	66.6667	73.8372	none	none	AT2TE01550	ATLINE1_5	LINE/L1	none	none
CHG	2	530601	530800	200	*	4.16021e-06	0.0058662	10.5115	141201	69.1358	64.7249	67.2619	75.4826	83.3333	80.4054	AT2G02103	Ta11-like non-LTR retrotransposon	none	none	none	none	none
CHG	2	536001	536200	200	*	2.2219e-05	0.0186874	13.9752	141228	54.2289	53.7931	50.8772	67.8808	58.3333	67.6829	none	none	AT2TE02290	TA11	LINE/L1	none	none
CHG	2	677201	677400	200	*	7.85891e-05	0.0412366	52.6316	141872	0	0	0	52.9412	NA	50	AT2G02520	RNA-directed DNA polymerase (reverse transcriptase)-related family protein	none	none	none	AT2G02525	transmembrane protein
CHG	2	1086201	1086400	200	*	4.48109e-05	0.0296737	24.3817	143714	48.6111	62.963	48.1481	81.1594	70.5882	69.7674	AT2G03567	hypothetical protein	AT2TE04875	LIMPET1	DNA/MuDR	AT2G03570	hypothetical protein
CHG	2	1218801	1219000	200	*	1.69179e-06	0.00301033	14.7269	144307	45.8333	41	43.9394	57.3134	52.9412	58.6826	AT2G04605	NA	none	none	none	AT2G04605	NA
CHG	2	1266601	1266800	200	*	6.30402e-05	0.0365478	12.1572	144510	58.5366	54.9383	47.1154	65.0924	66.6667	68.1275	none	none	AT2TE05755	VANDAL21	DNA/MuDR	AT2G00360	NA
CHG	2	1328601	1328800	200	*	2.30039e-05	0.0190404	28.5714	144782	48.3871	37.0968	35.2941	69.2308	83.3333	64.7059	none	none	AT2TE06040	ATENSPM7	DNA/En-Spm	none	none
CHG	2	1403201	1403400	200	*	5.3836e-08	0.000263212	12.4752	145095	25.9434	22.7273	19.7917	35.9238	50	35.5014	AT2G04160	Subtilisin-like serine endopeptidase family protein	none	none	none	AT2G04725	Natural antisense transcript overlaps with AT2G04160
CHG	2	1586601	1586800	200	*	4.80216e-07	0.00126878	-24.8373	145942	57.4713	52.1739	20	30.5195	33.3333	26.6667	none	none	none	none	none	AT2G04540;AT2G04550	Beta-ketoacyl synthase;indole-3-butyric acid response 5
CHG	2	1635601	1635800	200	*	4.97139e-05	0.0316173	7.89826	146170	68.7943	70.5298	68.3333	78.7196	76	75.1497	none	none	AT2TE07550	ATGP1	LTR/Gypsy	none	none
CHG	2	1667201	1667400	200	*	5.22068e-05	0.0324363	11.8014	146315	42.0091	39.4495	53.6585	52.5773	60	55.4717	none	none	AT2TE07725	ATLINE2	LINE/L1	none	none
CHG	2	2007401	2007600	200	*	2.23172e-05	0.0187399	19.9101	147856	37.5	44.1176	25	58.7379	60	57.3913	none	none	AT2TE09205	VANDAL1	DNA/MuDR	none	none
CHG	2	2039401	2039600	200	*	2.75155e-08	0.000156461	21.5889	148001	29.0598	27.451	34.5455	47.4747	64.7059	55.5556	none	none	AT2TE09360	ATLINEIII	LINE/L1	none	none
CHG	2	2044801	2045000	200	*	8.65149e-05	0.0438983	15.2409	148027	46.7066	45.3901	50	60.5634	66.6667	64.5161	none	none	AT2TE09375	VANDAL2	DNA/MuDR	none	none
CHG	2	2071201	2071400	200	*	3.64436e-05	0.0255221	17.4	148151	20.8791	22.069	14.8936	37.7551	55.5556	36.1446	none	none	none	none	none	AT2G05600	F-box associated ubiquitination effector family protein
CHG	2	2108801	2109000	200	*	5.99563e-05	0.035602	14.8449	148329	63.7097	56.3025	56.5217	75.3138	58.8235	75.3623	none	none	none	none	none	none	none
CHG	2	2135201	2135400	200	*	2.44729e-05	0.0198288	12.3942	148448	60.0985	56.9444	70	69.9029	71.4286	75.5435	none	none	AT2TE09735	ATHAT2	DNA/HAT	none	none
CHG	2	2149801	2150000	200	*	8.34187e-06	0.010009	51.8519	148515	42.8571	50	60	100	100	100	none	none	AT2TE09855;AT2TE09865;AT2TE09860;AT2TE09850	AT9NMU1;AT9NMU1;AT9NMU1;ATREP7	DNA/MuDR;DNA/MuDR;DNA/MuDR;RC/Helitron	none	none
CHG	2	2191401	2191600	200	*	7.13337e-05	0.0389534	13.4739	148690	48.8189	48	56.8182	62.9508	54.1667	63.7427	none	none	AT2TE10085;AT2TE10090	ATGP10;HARBINGER	LTR/Gypsy;DNA/Harbinger	AT2G04995	NA
CHG	2	2192201	2192400	200	*	2.62699e-05	0.0205422	19.9897	148694	18.6667	15.4639	17.3913	34.9398	25	42.5926	none	none	AT2TE10090	HARBINGER	DNA/Harbinger	AT2G04995	NA
CHG	2	2207201	2207400	200	*	3.82234e-05	0.0265202	16.6557	148766	53.7815	59.0909	50	75	83.3333	66.9231	none	none	none	none	none	none	none
CHG	2	2232801	2233000	200	*	4.91509e-07	0.00128563	27.2794	148886	17.8571	10.7692	12.5	35.8025	45.4545	44.2857	none	none	AT2TE10330	SIMPLEGUY1	DNA/Harbinger	AT2G05840	20S proteasome subunit PAA2
CHG	2	2262601	2262800	200	*	9.80221e-06	0.0110994	15.9968	149017	27.4854	25.9259	28.3019	42.1927	42.8571	47.3684	none	none	none	none	none	AT2G05915	hypothetical protein
CHG	2	2304401	2304600	200	*	4.59234e-09	3.79921e-05	21.7235	149204	40.9836	39.0558	35.8025	59.8985	65	60.5634	none	none	AT2TE10620	ATCOPIA40	LTR/Copia	none	none
CHG	2	2365201	2365400	200	*	2.68272e-05	0.020756	11.7053	149466	2.12766	0	0	10	0	17.6471	none	none	AT2TE10905	ATLINEIII	LINE/L1	none	none
CHG	2	2381001	2381200	200	*	7.17148e-05	0.0390438	10.7209	149542	58.1395	53.0233	51.2821	64.1026	75	67.7852	none	none	AT2TE10955	ATHILA4	LTR/Gypsy	none	none
CHG	2	2403601	2403800	200	*	3.19875e-07	0.000938726	17.9913	149653	40.9091	37.5	40	57.8014	45.8333	58.1921	none	none	AT2TE10980	ATHILA	LTR/Gypsy	none	none
CHG	2	2404401	2404600	200	*	3.03892e-05	0.0226969	14.8384	149657	43.8596	40.7643	42.5532	55.5911	65.8537	57.4074	none	none	AT2TE10980	ATHILA	LTR/Gypsy	none	none
CHG	2	2407801	2408000	200	*	7.61552e-05	0.0403102	13.8612	149674	65	71.6667	60.9756	80.8163	80	82.0225	none	none	AT2TE10980	ATHILA	LTR/Gypsy	none	none
CHG	2	2415201	2415400	200	*	6.69588e-09	4.93361e-05	14.0016	149709	41.7391	43.401	38.255	55.8917	48	56.6225	none	none	none	none	none	none	none
CHG	2	2453801	2454000	200	*	1.23186e-14	6.44435e-10	12.9252	149897	66.6065	64.4135	66.0377	78.2732	83.3333	78.843	none	none	AT2TE11145	ATHILA2	LTR/Gypsy	none	none
CHG	2	2454201	2454400	200	*	8.92966e-08	0.000372872	18.5287	149899	53.6364	50	47.619	68.2192	57.1429	73.4568	none	none	AT2TE11150;AT2TE11155	VANDAL7;ATHATN4	DNA/MuDR;DNA/HAT	none	none
CHG	2	2494801	2495000	200	*	6.34416e-16	8.29717e-11	26.7316	150086	42.2857	43.3333	36.8421	68.6275	58.3333	71.2644	none	none	AT2TE11350	ATHILA2	LTR/Gypsy	none	none
CHG	2	2501001	2501200	200	*	4.45123e-05	0.0296107	17.6658	150117	37.8378	40.5405	50	55.1515	75	60.9524	none	none	AT2TE11355	ATHILA	LTR/Gypsy	none	none
CHG	2	2533001	2533200	200	*	2.92472e-07	0.000884412	19.745	150272	39.0805	35.2941	48.9796	59.5469	61.5385	55.4455	none	none	AT2TE11445	VANDAL16	DNA/MuDR	none	none
CHG	2	2545001	2545200	200	*	6.42112e-05	0.0369948	27.7574	150326	48.1481	45.4545	22.2222	74.1379	70	70.5882	none	none	AT2TE11515	ARNOLD3	DNA/MuDR	none	none
CHG	2	2551401	2551600	200	*	1.72567e-05	0.0161957	15.667	150358	42.2764	38.2979	30.5085	55.9322	50	51.1521	none	none	AT2TE11515	ARNOLD3	DNA/MuDR	none	none
CHG	2	2577401	2577600	200	*	4.1235e-05	0.0281246	13.2465	150483	51.3043	53.6145	37.8378	63.3663	65.3846	65.7143	none	none	AT2TE11560	ATHILA6A	LTR/Gypsy	none	none
CHG	2	2604801	2605000	200	*	3.43526e-05	0.0244505	12.0714	150613	44.5498	38.5093	39.6552	52.9412	46.4286	53.6082	AT2G06555	hypothetical protein	none	none	none	AT2G06555	hypothetical protein
CHG	2	2621001	2621200	200	*	2.54165e-05	0.0202997	12.9325	150693	51.9337	49.5902	44	65.1811	57.1429	59.0674	none	none	none	none	none	AT2G06565	hypothetical protein
CHG	2	2623001	2623200	200	*	1.70123e-08	0.000104703	11.2981	150703	67.8133	66.6667	59.6491	76.9231	83.7838	78.3251	AT2G06570	hypothetical protein	AT2TE11765	ATHILA2	LTR/Gypsy	none	none
CHG	2	2623601	2623800	200	*	9.73608e-11	1.69777e-06	10.3331	150706	58.8424	56.0976	59.4142	67.2606	67.7419	69.4397	AT2G06570	hypothetical protein	AT2TE11765	ATHILA2	LTR/Gypsy	none	none
CHG	2	2638801	2639000	200	*	1.04616e-05	0.0115218	19.5244	150776	30.7692	31.2057	31.25	53.3333	NA	45.5556	none	none	AT2TE11815	VANDAL1	DNA/MuDR	none	none
CHG	2	2650201	2650400	200	*	7.51075e-05	0.0400934	15.4451	150833	39.1667	39.3805	42.8571	55.4286	44.4444	57.4713	none	none	AT2TE11820	ATLINE1_6	LINE/L1	AT2G06645	hypothetical protein
CHG	2	2726201	2726400	200	*	9.91156e-05	0.0478773	11.1031	151193	43.3962	39.6135	44.2623	51.4583	55.5556	56.5217	none	none	AT2TE12060	ATLINE1_6	LINE/L1	none	none
CHG	2	2830001	2830200	200	*	3.67097e-07	0.00102696	13.5156	151681	42	39.4265	37.6471	54.8134	57.8947	51.3636	none	none	AT2TE12425;AT2TE12430	ATHILA2;ATLANTYS1	LTR/Gypsy;LTR/Gypsy	none	none
CHG	2	2830601	2830800	200	*	8.72451e-05	0.044226	10.4296	151684	59.9138	56	66.0194	69.6121	73.0769	70.0758	none	none	AT2TE12425	ATHILA2	LTR/Gypsy	none	none
CHG	2	2849401	2849600	200	*	5.97671e-07	0.00143684	16.605	151771	41.4634	48.7923	40	61.5917	53.3333	61.9048	none	none	AT2TE12470	ATCOPIA68	LTR/Copia	none	none
CHG	2	2879801	2880000	200	*	4.05006e-07	0.00110237	15.5386	151909	65	64.0816	65.625	80.2632	NA	79.5082	none	none	AT2TE12555	ATHILA3	LTR/Gypsy	none	none
CHG	2	2934601	2934800	200	*	9.52218e-05	0.0467299	10.1235	152159	45.1613	42.7326	48.913	56.167	62.5	51.2727	none	none	AT2TE12810	ATLINE1_6	LINE/L1	none	none
CHG	2	3042401	3042600	200	*	8.62749e-05	0.0438617	16.0753	152661	34.1463	35.3448	28.5714	47.5904	54.5455	52.8571	none	none	AT2TE13245	VANDAL5A	DNA/MuDR	none	none
CHG	2	3073601	3073800	200	*	1.38774e-05	0.014015	9.30547	152816	58.3562	59.5238	48.6111	66.9347	62.2642	67.9934	none	none	AT2TE13335	VANDAL3	DNA/MuDR	none	none
CHG	2	3082801	3083000	200	*	7.47991e-06	0.00931672	15.8222	152859	56.8345	49.1124	51.2195	67.474	57.1429	71.5517	none	none	AT2TE13380	ATHILA6B	LTR/Gypsy	none	none
CHG	2	3090601	3090800	200	*	3.04887e-06	0.00455028	15.6345	152897	40.6593	44.0594	49.3333	58.7413	100	59.8592	none	none	AT2TE13390	ATHILA2	LTR/Gypsy	none	none
CHG	2	3120801	3121000	200	*	1.99023e-05	0.0175699	13.2627	153041	32.8947	29.5203	32	45	26.3158	44.5161	none	none	AT2TE13510	ATHILA4	LTR/Gypsy	none	none
CHG	2	3123601	3123800	200	*	2.44611e-06	0.00390139	28.1148	153055	31.25	39.1892	31.8182	60	80	68.75	none	none	AT2TE13520	VANDAL16	DNA/MuDR	AT2G07505	zinc ion binding protein
CHG	2	3163201	3163400	200	*	1.76948e-05	0.0163548	11.0216	153238	62.8458	59.8592	57.2917	72.179	90	69.5	none	none	AT2TE13685	ATCOPIA32	LTR/Copia	none	none
CHG	2	3210801	3211000	200	*	9.62191e-06	0.0109664	31.8634	153449	32.3529	37.037	25	60.9375	80	77.7778	none	none	AT2TE13870	HELITRON5	RC/Helitron	none	none
CHG	2	3539001	3539200	200	*	9.54125e-05	0.0467485	17.5774	154573	38.8235	38.3721	21.4286	53.2468	64.2857	57.0175	none	none	AT2TE15415	ATGP10	LTR/Gypsy	none	none
CHG	2	3545801	3546000	200	*	4.91497e-05	0.0314328	20.9601	154607	45.9016	50.4505	40	68.254	80	67.6471	none	none	AT2TE15460	ATHILA6A	LTR/Gypsy	none	none
CHG	2	3548001	3548200	200	*	4.00851e-05	0.0274836	13.8825	154618	48.4848	46.3768	44.4444	60.5809	69.2308	58.871	none	none	AT2TE15490	ATHILA	LTR/Gypsy	none	none
CHG	2	3556001	3556200	200	*	1.7299e-06	0.00304682	16.7431	154658	46.4286	52.7919	54.5455	65.343	75	71.4286	none	none	AT2TE15500	ATHILA2	LTR/Gypsy	none	none
CHG	2	3567201	3567400	200	*	5.89337e-05	0.0351946	12.3911	154712	43.4109	45.7399	39.3939	55.5794	43.4783	59.6244	none	none	AT2TE15565	ATLINE1_2	LINE/L1	none	none
CHG	2	3617401	3617600	200	*	7.08363e-05	0.0389335	6.52682	154939	34.7484	35.8712	32.8685	41.8919	43.29	39.6175	AT2G07981	hypothetical protein	none	none	none	AT2G08986	hypothetical protein
CHG	2	3644801	3645000	200	*	1.25792e-05	0.0130447	11.0968	155072	54.1985	52.2293	57.3913	64.4578	83.3333	65.3465	none	none	AT2TE15880	ATHILA6A	LTR/Gypsy	none	none
CHG	2	3656001	3656200	200	*	1.51248e-05	0.0146796	13.8157	155125	48.7342	54.5064	42.8571	65.3465	50	63.4921	none	none	AT2TE15925	ATHILA4C	LTR/Gypsy	none	none
CHG	2	3705001	3705200	200	*	1.31049e-06	0.00255607	13.4253	155360	38.0208	38.0368	44	52.2417	60	51.6854	AT2G09840	nucleic acid/zinc ion-binding protein	none	none	none	AT2G09838	transmembrane protein
CHG	2	3723201	3723400	200	*	2.66004e-05	0.0206771	15.0806	155445	32.1739	26.7717	24.0741	45.9649	42.3077	38.5714	none	none	AT2TE16160	ATLINE2	LINE/L1	none	none
CHG	2	3724201	3724400	200	*	7.23039e-07	0.00163038	13.932	155450	39.0805	42.5781	37.7778	53.8824	48.1481	56	none	none	AT2TE16160	ATLINE2	LINE/L1	none	none
CHG	2	3724401	3724600	200	*	1.05088e-07	0.000413351	17.1997	155451	51.5337	51.1848	51.7857	67.6157	58.8235	70.9677	none	none	AT2TE16160	ATLINE2	LINE/L1	none	none
CHG	2	3724601	3724800	200	*	6.22635e-06	0.00800305	12.7955	155452	41.1538	44.3925	45.614	54.7085	62.5	57.0946	none	none	AT2TE16160	ATLINE2	LINE/L1	none	none
CHG	2	3735201	3735400	200	*	7.41469e-07	0.0016436	12.6323	155505	55.9184	54.6828	62.5954	69.0141	63.3333	70.6186	none	none	AT2TE16190	ATHILA2	LTR/Gypsy	none	none
CHG	2	3750201	3750400	200	*	6.98443e-07	0.00160405	18.641	155576	48.6726	44.3662	54.2857	65.2344	55	68.4564	none	none	AT2TE16230	ATHILA2	LTR/Gypsy	none	none
CHG	2	3750601	3750800	200	*	1.2164e-06	0.00241039	14.9169	155578	69.6721	63.5294	66.6667	81.268	84.6154	80.3681	none	none	AT2TE16230	ATHILA2	LTR/Gypsy	none	none
CHG	2	3764801	3765000	200	*	2.76354e-05	0.0211283	11.2794	155649	51.1962	48.1884	54.2553	61.8557	75	60.559	none	none	AT2TE16230	ATHILA2	LTR/Gypsy	none	none
CHG	2	3787801	3788000	200	*	1.85668e-06	0.00317419	15.4727	155762	38.6667	40.4762	40	56.9948	65	49.3506	none	none	AT2TE16310	ATENSPM7	DNA/En-Spm	none	none
CHG	2	3788401	3788600	200	*	4.64123e-07	0.00123249	13.2284	155765	46.8085	49.2063	55.4217	61.9926	60	62.6761	none	none	AT2TE16310	ATENSPM7	DNA/En-Spm	none	none
CHG	2	3788601	3788800	200	*	6.58171e-07	0.00153028	19.0342	155766	43.609	42.9379	54.0541	64.0909	46.6667	64.5161	none	none	AT2TE16310	ATENSPM7	DNA/En-Spm	none	none
CHG	2	3794201	3794400	200	*	0.000104941	0.049651	10.9595	155794	40.6667	41.1429	44.5946	52.1739	47.619	53.0822	none	none	none	none	none	none	none
CHG	2	3834601	3834800	200	*	1.99854e-05	0.0175699	26.2469	155986	44.6154	40.2299	39.1304	62.2951	64.2857	82.1429	none	none	AT2TE16485	ATHILA4A	LTR/Gypsy	none	none
CHG	2	3847801	3848000	200	*	6.02519e-08	0.000276491	16.0033	156052	43.8272	41.1523	36.7647	57.9221	62.5	56.6038	none	none	AT2TE16530	ATHILA4C	LTR/Gypsy	none	none
CHG	2	3871001	3871200	200	*	1.43172e-06	0.00268453	14.4144	156167	49.5798	50.3817	54.4118	66.0661	52.381	64.2857	none	none	AT2TE16575	ATHILA2	LTR/Gypsy	none	none
CHG	2	3886601	3886800	200	*	2.69422e-05	0.0207577	17.3718	156245	59.0476	62.1849	52.1739	78.7356	55.5556	76.4706	none	none	AT2TE16605	ATHILA2	LTR/Gypsy	none	none
CHG	2	3922401	3922600	200	*	1.2556e-07	0.000456146	16.6835	156424	50	55.7018	56.0976	70.0297	81.8182	68.5393	none	none	AT2TE16720;AT2TE16715;AT2TE16725	ATHILA;ATHILA;ATLINE1_6	LTR/Gypsy;LTR/Gypsy;LINE/L1	none	none
CHG	2	3925601	3925800	200	*	9.06549e-06	0.0105859	28.8235	156440	27.7778	30.4348	26.1905	55.3571	83.3333	56.5217	none	none	AT2TE16725	ATLINE1_6	LINE/L1	none	none
CHG	2	3940001	3940200	200	*	7.22794e-06	0.00908944	12.8658	156509	46.5686	43.7262	47.619	59.0708	50	56.9061	AT2G10260	Ulp1 protease family protein	none	none	none	AT2G05495	NA
CHG	2	3948601	3948800	200	*	7.40515e-08	0.000327632	10.8543	156552	47.8964	52.7326	55.0847	62.2283	63.6364	63.8298	none	none	AT2TE16800;AT2TE16820	ATLANTYS3;ATHILA	LTR/Gypsy;LTR/Gypsy	none	none
CHG	2	3949401	3949600	200	*	1.42434e-05	0.0142164	10.973	156556	51.6014	50.1779	54.4118	60.3509	75	64.7208	none	none	AT2TE16825;AT2TE16800	ATHILA;ATLANTYS3	LTR/Gypsy;LTR/Gypsy	none	none
CHG	2	3975001	3975200	200	*	4.71381e-05	0.0306332	13.4085	156683	53.2787	50.8671	56.1224	67.8344	55.5556	64.7059	none	none	AT2TE16885	ATHILA4	LTR/Gypsy	none	none
CHG	2	3980201	3980400	200	*	2.65491e-05	0.0206679	15.4247	156709	51.1364	49.2857	46.6667	64.9547	0	64.6667	none	none	AT2TE16900	ATLANTYS3	LTR/Gypsy	none	none
CHG	2	3980801	3981000	200	*	2.46393e-06	0.00391568	11.3305	156712	52.5333	50.9434	54.3478	64.186	61.5385	62.3003	none	none	AT2TE16905;AT2TE16900	ATLANTYS1;ATLANTYS3	LTR/Gypsy;LTR/Gypsy	none	none
CHG	2	3989001	3989200	200	*	3.5554e-06	0.00512386	12.4054	156753	58.1081	54.6939	50	67.7758	65	68.8172	none	none	AT2TE16930	VANDAL4	DNA/MuDR	none	none
CHG	2	3991601	3991800	200	*	4.95445e-05	0.0315696	12.6857	156766	62.1762	53.6082	54.1667	69.8507	66.6667	72.6115	none	none	AT2TE16930	VANDAL4	DNA/MuDR	none	none
CHG	2	4057201	4057400	200	*	2.27963e-05	0.0189296	17.8149	157070	44.5946	39.8305	40.4255	56.6502	57.1429	63.7097	none	none	AT2TE17155;AT2TE17145	ATHILA0_I;ATCOPIA42	LTR/Gypsy;LTR/Copia	none	none
CHG	2	4093801	4094000	200	*	9.03446e-07	0.00193699	14.4436	157231	47.2973	49.8195	37.2093	63.1818	75	58.8235	none	none	AT2TE17305	ATGP3	LTR/Gypsy	none	none
CHG	2	4113801	4114000	200	*	5.10257e-06	0.00684447	12.9485	157321	52	52.1236	56.3492	66.3484	73.913	64.2487	none	none	AT2TE17380	ATCOPIA34	LTR/Copia	none	none
CHG	2	4118801	4119000	200	*	4.12731e-06	0.00585135	20.8074	157346	43.2836	50.4348	38.7097	66.2791	55.5556	70.4545	none	none	AT2TE17390	ATCOPIA35	LTR/Copia	none	none
CHG	2	4123001	4123200	200	*	7.49571e-07	0.00164915	16.3096	157362	30.303	30.9211	27.6923	46.1957	45	47.3684	none	none	AT2TE17405	ATHILA2	LTR/Gypsy	none	none
CHG	2	4123801	4124000	200	*	9.70055e-06	0.0110081	19.8335	157366	43.1193	41.6667	30	63.354	33.3333	55.5556	none	none	AT2TE17405	ATHILA2	LTR/Gypsy	none	none
CHG	2	4128801	4129000	200	*	1.94293e-05	0.0173451	21.021	157390	33.8235	28.75	36.6667	52.6667	20	56	none	none	AT2TE17420	ATHILA	LTR/Gypsy	none	none
CHG	2	4130601	4130800	200	*	6.2647e-05	0.0365263	12.5135	157399	57.9235	53.8117	44.1176	68.1013	50	65.4676	none	none	AT2TE17425	ATHILA2	LTR/Gypsy	none	none
CHG	2	4131201	4131400	200	*	5.78772e-05	0.0347621	13.6137	157402	50.8772	46.6667	46.2963	62.7907	40	61.1842	none	none	AT2TE17425	ATHILA2	LTR/Gypsy	none	none
CHG	2	4180201	4180400	200	*	8.92367e-05	0.0449307	14.3302	157638	62.963	53.2544	58.209	71.1297	80	71.9101	none	none	AT2TE17625	ATHILA6A	LTR/Gypsy	none	none
CHG	2	4185801	4186000	200	*	9.33378e-09	6.68883e-05	17.11	157666	44.5026	42.1739	44.4444	60.4396	57.1429	61.1538	none	none	AT2TE17650	ATHILA	LTR/Gypsy	none	none
CHG	2	4204601	4204800	200	*	2.00425e-14	8.23122e-10	15.1551	157759	63.4752	65.1163	68.8525	80.1282	78.125	81.4645	none	none	AT2TE17730;AT2TE17725	ATHILA6A;ATHILA0_I	LTR/Gypsy;LTR/Gypsy	none	none
CHG	2	4220601	4220800	200	*	1.97201e-05	0.0175448	17.7865	157836	48.5714	44.4444	37.5	63.1868	64.2857	64.2857	none	none	AT2TE17805	VANDAL3	DNA/MuDR	none	none
CHG	2	4236401	4236600	200	*	1.38155e-05	0.0140066	15.3829	157915	41.2214	42.0513	50	57.622	61.5385	58.2524	none	none	AT2TE17870	ATCOPIA32B	LTR/Copia	none	none
CHG	2	4267601	4267800	200	*	6.4179e-05	0.0369948	17.175	158062	17.3333	11.3636	15.1515	33.6	11.1111	29.5455	none	none	AT2TE17975	HELITRONY2	RC/Helitron	none	none
CHG	2	4276601	4276800	200	*	1.02357e-05	0.0113929	10.5471	158102	48.3333	49.6795	38.0282	59.0489	50	57.5829	none	none	AT2TE17985	ATCOPIA41	LTR/Copia	none	none
CHG	2	4280801	4281000	200	*	2.69132e-05	0.0207577	12.0373	158123	39.6648	44.1315	41.5094	52.4625	63.3333	55.5957	none	none	AT2TE17985	ATCOPIA41	LTR/Copia	none	none
CHG	2	4282001	4282200	200	*	1.38124e-05	0.0140066	12.4396	158129	46.9697	52.7363	50.8197	63.4715	71.0526	60.0719	none	none	AT2TE17985;AT2TE17990	ATCOPIA41;ATCOPIA41	LTR/Copia;LTR/Copia	none	none
CHG	2	4292001	4292200	200	*	7.3496e-07	0.0016436	16.7879	158179	55.9055	55.625	69.697	73.3108	74.5098	75.1773	none	none	AT2TE18015	ATHILA2	LTR/Gypsy	none	none
CHG	2	4367601	4367800	200	*	3.09187e-05	0.022878	14.501	158508	50	51.7241	46	63.4441	73.0769	66.6667	none	none	AT2TE18375	ATLANTYS1	LTR/Gypsy	none	none
CHG	2	4388601	4388800	200	*	9.24606e-05	0.0459351	10.8751	158610	53.6797	53.3632	54.1667	65.6934	62.963	61.8257	none	none	AT2TE18410;AT2TE18415	ATHILA3;ATENSPM3	LTR/Gypsy;DNA/En-Spm	none	none
CHG	2	4441201	4441400	200	*	1.28664e-05	0.0132216	15.6405	158866	27.4809	26.7857	30.9524	42.8571	35.2941	44.8819	AT2G11045	ATP-binding protein	none	none	none	none	none
CHG	2	4457001	4457200	200	*	3.92149e-05	0.0269576	19.1044	158937	47.3118	46.6019	44.4444	66.2162	52	70.1493	none	none	AT2TE18695	VANDAL20	DNA/MuDR	none	none
CHG	2	4504201	4504400	200	*	6.99545e-10	8.51066e-06	17.4179	159160	51.7442	48.5507	53.4653	67.2043	65.3846	69.4561	none	none	AT2TE18860	ATHILA6A	LTR/Gypsy	none	none
CHG	2	4506601	4506800	200	*	2.52598e-05	0.0202364	30.4884	159172	31.25	22.9167	20	56.6667	50	56.5217	none	none	AT2TE18865	ATHILA4C	LTR/Gypsy	none	none
CHG	2	4520201	4520400	200	*	1.45143e-05	0.0143472	13.0409	159239	53.3333	55.042	52	68.2927	47.0588	66.6667	none	none	AT2TE18895	ATHILA6A	LTR/Gypsy	none	none
CHG	2	4521201	4521400	200	*	4.98631e-07	0.00129135	17.9988	159244	59.596	62.4113	62.5	77.9923	83.3333	81.295	none	none	AT2TE18895	ATHILA6A	LTR/Gypsy	none	none
CHG	2	4523001	4523200	200	*	4.45458e-09	3.79921e-05	16.6281	159253	56.2162	58.5635	70.3704	75.3333	77.7778	76.1029	none	none	AT2TE18915	VANDAL20	DNA/MuDR	none	none
CHG	2	4540001	4540200	200	*	3.54111e-07	0.00100679	14.4545	159336	32.1705	28.6486	30.137	46.2121	51.3514	42.1941	none	none	AT2TE18940	VANDAL3	DNA/MuDR	none	none
CHG	2	4575601	4575800	200	*	1.48917e-05	0.0145344	17.2998	159508	45.7944	47.541	41.573	61.5764	71.4286	62.8205	none	none	AT2TE19005	ATHILA0_I	LTR/Gypsy	none	none
CHG	2	4576001	4576200	200	*	9.20321e-07	0.00195713	21.7214	159510	46.8354	41.8367	38.4615	63.5897	42.8571	68.8312	none	none	AT2TE19005	ATHILA0_I	LTR/Gypsy	none	none
CHG	2	4588001	4588200	200	*	5.19495e-07	0.00132583	29.5749	159569	25.5319	28.4483	18.4211	50	50	65.7143	none	none	AT2TE19025	ATHILA	LTR/Gypsy	none	none
CHG	2	4596201	4596400	200	*	2.65417e-05	0.0206679	12.942	159608	56.2092	58.4541	57.6923	71.51	56.25	69.8113	none	none	AT2TE19065;AT2TE19055	ATHILA4;ATHILA6A	LTR/Gypsy;LTR/Gypsy	none	none
CHG	2	4596401	4596600	200	*	1.12841e-05	0.0121215	13.1813	159609	32.8042	35.7843	32.9412	47.9695	42.8571	46.1165	none	none	AT2TE19065;AT2TE19055	ATHILA4;ATHILA6A	LTR/Gypsy;LTR/Gypsy	none	none
CHG	2	4606001	4606200	200	*	8.37367e-06	0.0100197	20.785	159657	48	46.1538	55.7143	71.5232	100	67.2131	none	none	AT2TE19070;AT2TE19075	VANDAL5;ATENSPM6	DNA/MuDR;DNA/En-Spm	none	none
CHG	2	4615601	4615800	200	*	7.59545e-05	0.0402988	24.844	159705	7.14286	9.87654	12	39.3939	37.5	21.4286	none	none	AT2TE19120;AT2TE19115	ATHILA0_I;VANDAL5A	LTR/Gypsy;DNA/MuDR	none	none
CHG	2	4632401	4632600	200	*	2.73132e-10	3.68128e-06	24.3133	159784	34.9206	36.875	43.0769	63.0901	52.6316	59.0909	none	none	AT2TE19215	ATENSPM6	DNA/En-Spm	none	none
CHG	2	4688601	4688800	200	*	3.60414e-11	7.54185e-07	21.9637	160054	48.4375	46.2264	46.3415	66.8675	87.5	72.093	none	none	AT2TE19485	ATHILA6B	LTR/Gypsy	none	none
CHG	2	4706601	4706800	200	*	9.30245e-05	0.0460556	8.8067	160144	60.1852	56.1265	56.3953	66.3366	60	67.756	none	none	AT2TE19555	ATCOPIA34	LTR/Copia	none	none
CHG	2	4716401	4716600	200	*	1.91005e-06	0.00324421	17.0234	160192	45.1852	43.5294	43.5484	61.3971	50	61.0294	none	none	AT2TE19590	ATHILA4C	LTR/Gypsy	none	none
CHG	2	4754401	4754600	200	*	5.51596e-05	0.0335536	20.7627	160371	23.0769	28	23.5294	49.6552	45	38.0282	none	none	AT2TE19735	ATLINE1A	LINE/L1	none	none
CHG	2	4788001	4788200	200	*	1.75279e-05	0.0163158	18.9702	160523	3.44828	4	0	13.7931	25	27.7778	AT2G11851	hypothetical protein	none	none	none	none	none
CHG	2	4810601	4810800	200	*	2.0385e-05	0.017744	14.1208	160618	51.5789	54.6341	45.3125	67.0175	100	63.9098	none	none	none	none	none	none	none
CHG	2	4831001	4831200	200	*	7.95022e-05	0.0415619	21.0837	160719	28.8889	35	26.3158	52.0408	56.25	54.8387	none	none	none	none	none	none	none
CHG	2	4851001	4851200	200	*	6.1604e-05	0.0362224	12.7943	160813	53.6145	50.9804	45.3608	64.3312	50	63.354	none	none	AT2TE20095	ATHILA4	LTR/Gypsy	none	none
CHG	2	4927001	4927200	200	*	8.45725e-05	0.0432061	21.9596	161162	33.3333	42.5532	37.5	62.7907	62.5	55.814	none	none	AT2TE20255	ATENSPM5	DNA/En-Spm	none	none
CHG	2	4998001	4998200	200	*	5.00472e-05	0.0316585	16.0903	161496	50	49.6063	45.9459	62	85.7143	69.8925	none	none	AT2TE20480	ATENSPM3	DNA/En-Spm	none	none
CHG	2	5002201	5002400	200	*	2.76655e-05	0.0211283	21.1713	161517	28.4091	31.1321	42	53.6	NA	53.3333	none	none	none	none	none	none	none
CHG	2	5061201	5061400	200	*	8.77857e-06	0.0104001	17.2265	161796	54.5455	51.3514	49.0196	70.614	0	66.9421	none	none	AT2TE20815	ATLINE1A	LINE/L1	none	none
CHG	2	5101201	5101400	200	*	3.338e-06	0.00486416	12.6744	161989	47.4903	45.1505	38.6364	57.4689	52.9412	60.3922	none	none	AT2TE20960	ATLANTYS1	LTR/Gypsy	none	none
CHG	2	5123401	5123600	200	*	2.84429e-05	0.0215958	12.8136	162093	59.0278	56.0538	53.5211	67.1053	75	74.1379	none	none	AT2TE21025;AT2TE21020	ATHILA;ATLINE1_6	LTR/Gypsy;LINE/L1	none	none
CHG	2	5137801	5138000	200	*	1.82289e-05	0.0166136	12.8341	162165	63.8211	56.0669	64.3564	73.3746	72.7273	74.4444	none	none	AT2TE21055	ATHILA0_I	LTR/Gypsy	none	none
CHG	2	5199801	5200000	200	*	9.99252e-07	0.00208265	9.505	162452	43.3915	39.7631	38.4921	50.5774	58.6957	48.6316	none	none	AT2TE21295	VANDAL3	DNA/MuDR	none	none
CHG	2	5243601	5243800	200	*	2.6034e-05	0.0204966	14.6741	162652	49.6774	50.7692	44	64.4295	56	64.2045	none	none	AT2TE21380	ATLINE1_6	LINE/L1	none	none
CHG	2	5284401	5284600	200	*	2.3779e-05	0.019498	11.1457	162832	53.9906	50.3788	50.4202	62.3529	70	63.125	none	none	AT2TE21535;AT2TE21540;AT2TE21530	ATHILA4A;ATHILA4A;ATLANTYS2	LTR/Gypsy;LTR/Gypsy;LTR/Gypsy	none	none
CHG	2	5289201	5289400	200	*	5.28769e-05	0.0326798	18.0481	162856	27.6923	29.1262	25.641	44.5055	46.6667	50	none	none	AT2TE21530	ATLANTYS2	LTR/Gypsy	none	none
CHG	2	5305401	5305600	200	*	2.42116e-05	0.019729	11.8605	162935	52.5253	48.8599	51.6854	61.0422	62.5	64.6552	none	none	AT2TE21605	ATLANTYS2	LTR/Gypsy	none	none
CHG	2	5324201	5324400	200	*	2.42919e-05	0.0197636	29.3776	163017	17.6471	18.1818	8.33333	46.2687	55.5556	40	none	none	none	none	none	AT2G12945	hypothetical protein
CHG	2	5337801	5338000	200	*	7.66937e-05	0.0404857	13.9706	163084	31.3333	34.3558	30	48.9796	42.8571	42.029	none	none	AT2TE21705	ATGP1	LTR/Gypsy	none	none
CHG	2	5353001	5353200	200	*	1.44696e-05	0.0143425	14.8688	163158	53.0612	53.913	65.9091	70.2797	57.8947	71.1864	none	none	AT2TE21740;AT2TE21730	ATHILA3;ATHILA3	LTR/Gypsy;LTR/Gypsy	none	none
CHG	2	5359801	5360000	200	*	9.00262e-05	0.045025	8.09279	163192	45.7071	42.6573	45.5285	52.9058	58.6207	51.0081	none	none	AT2TE21745	ATHILA4C	LTR/Gypsy	none	none
CHG	2	5373001	5373200	200	*	6.90441e-06	0.00874566	12.9372	163258	61.0778	55.102	51.3158	68.8976	71.4286	71.179	none	none	AT2TE21760;AT2TE21765	ATLANTYS1;ATLANTYS1	LTR/Gypsy;LTR/Gypsy	none	none
CHG	2	5377201	5377400	200	*	2.03141e-05	0.0177118	12.4772	163279	43.6782	45.2555	29.6296	56.6125	57.1429	55.7377	none	none	AT2TE21760;AT2TE21765	ATLANTYS1;ATLANTYS1	LTR/Gypsy;LTR/Gypsy	none	none
CHG	2	5437201	5437400	200	*	5.9038e-05	0.0352167	21.8591	163557	26.1905	27.2727	28.125	47	33.3333	56.8182	AT2G13150	Basic-leucine zipper (bZIP) transcription factor family protein	none	none	none	AT2G13150	Basic-leucine zipper (bZIP) transcription factor family protein
CHG	2	5517001	5517200	200	*	6.60482e-05	0.037153	31.8296	163923	0	4.54545	0	37.037	0	37.5	none	none	none	none	none	none	none
CHG	2	5520001	5520200	200	*	6.26058e-05	0.0365263	14.5759	163938	38.1295	31.677	29.4118	50.9091	51.7241	44.186	none	none	AT2TE22315	ATLINE1_6	LINE/L1	none	none
CHG	2	5530601	5530800	200	*	2.55628e-05	0.0203544	13.0811	163986	47.1264	47.7419	47.3684	59.8109	62.5	61.4786	none	none	AT2TE22345	ATLANTYS1	LTR/Gypsy	none	none
CHG	2	5575401	5575600	200	*	5.10898e-07	0.0013166	14.4824	164199	43.7908	40.6639	34.0426	53.9235	66.6667	55.6863	none	none	AT2TE22520	ATHILA2	LTR/Gypsy	none	none
CHG	2	5582801	5583000	200	*	6.59811e-05	0.037153	15.3084	164235	38.7931	37.9032	31.25	51.7094	42.1053	54.6218	none	none	none	none	none	none	none
CHG	2	5599601	5599800	200	*	7.06348e-05	0.0388965	8.77455	164309	56.6038	62.0053	55.3191	68.0162	70.7317	66.9903	AT2G13450	Ta11-like non-LTR retrotransposon	none	none	none	AT2G13440;AT2G13450	glucose-inhibited division family A protein;Ta11-like non-LTR retrotransposon
CHG	2	5604001	5604200	200	*	4.07727e-06	0.00579612	13.6987	164331	64.8241	59.8214	63.2353	77.4278	88.2353	74.6479	none	none	AT2TE22635	TA11	LINE/L1	none	none
CHG	2	5617001	5617200	200	*	2.97401e-05	0.0223536	12.9514	164387	54.0984	48.4694	50.7042	66.087	65.5172	60.396	none	none	none	none	none	none	none
CHG	2	5623401	5623600	200	*	2.87387e-05	0.0217493	17.6711	164419	45.082	44.6328	44.4444	61.5942	100	62.8866	none	none	AT2TE22725	TA11	LINE/L1	none	none
CHG	2	5777801	5778000	200	*	3.13284e-05	0.0231157	28.0668	165125	54.8387	45.7627	50	76.7857	63.6364	84	none	none	AT2TE23495;AT2TE23490	VANDAL10;VANDAL9	DNA/MuDR;DNA/MuDR	AT2G13820	Bifunctional inhibitor/lipid-transfer protein/seed storage 2S albumin superfamily protein
CHG	2	5795201	5795400	200	*	4.69952e-05	0.0305996	10.4383	165210	54.9521	49.4792	56.1538	64.0708	54.5455	64.539	none	none	AT2TE23545	ATCOPIA48	LTR/Copia	none	none
CHG	2	5813001	5813200	200	*	1.25705e-05	0.0130447	9.90296	165286	54.3027	54.4615	60.6061	65.1332	62.8571	64.455	none	none	AT2TE23670	ATGP1	LTR/Gypsy	none	none
CHG	2	5821401	5821600	200	*	1.41443e-06	0.00268095	14.5152	165325	42.3077	35.3535	32	50.4373	50	52.907	none	none	AT2TE23705	ATENSPM4	DNA/En-Spm	none	none
CHG	2	5969201	5969400	200	*	4.8722e-05	0.0312357	23.5035	166023	60.6061	60	46.1538	81.8182	100	77.4194	none	none	AT2TE24335	ARNOLD2	DNA/MuDR	none	none
CHG	2	5991001	5991200	200	*	2.38255e-06	0.00383508	15.0237	166130	43.1034	40.2685	42.2535	54.4737	55.5556	60.4563	none	none	AT2TE24385	ATHILA6A	LTR/Gypsy	none	none
CHG	2	6001001	6001200	200	*	1.72684e-05	0.0161957	23.4497	166179	46.8085	52.381	65.5172	77.6786	100	72.9167	none	none	AT2TE24410	ATHILA	LTR/Gypsy	none	none
CHG	2	6093001	6093200	200	*	2.27615e-06	0.00375627	18.4912	166596	36.5217	39.7516	32.8125	57.4713	50	55	none	none	none	none	none	none	none
CHG	2	6093801	6094000	200	*	7.99249e-05	0.0416764	11.8115	166600	24.5399	21.547	21.1268	31.8612	28.5714	39.7661	none	none	none	none	none	none	none
CHG	2	6106401	6106600	200	*	1.42592e-06	0.00268328	13.4775	166658	21.4765	16.5746	11.6883	30.6329	33.3333	31.5436	none	none	AT2TE24850	ATLANTYS2	LTR/Gypsy	AT2G14378	egg cell-secreted-like protein (DUF1278)
CHG	2	6126801	6127000	200	*	0.000100863	0.0483198	16.7471	166760	23.0769	21.0526	31.5789	40.3315	37.5	41	none	none	AT2TE24910	ATHILA4A	LTR/Gypsy	none	none
CHG	2	6161001	6161200	200	*	2.99113e-07	0.000899293	18.8648	166923	61.2613	57.0175	70.2703	80.3493	70	78.8136	none	none	AT2TE25020	HELITRON1	RC/Helitron	none	none
CHG	2	6268201	6268400	200	*	1.10163e-08	7.48448e-05	11.5966	167407	69.9208	66.9643	61.4035	78.8321	73.6842	80.1688	none	none	AT2TE25540	ATGP1	LTR/Gypsy	none	none
CHG	2	6295201	6295400	200	*	5.68322e-05	0.0342524	8.85785	167527	57.9946	54.9296	60	66.2304	56	66.2162	AT2G14700	hypothetical protein	none	none	none	none	none
CHG	2	6461001	6461200	200	*	6.35477e-07	0.00149748	10.5817	168273	47.0024	47.8599	43.871	55.9259	54.5455	60.0368	none	none	AT2TE26380;AT2TE26385	ATENSPM3;ATENSPM10	DNA/En-Spm;DNA/En-Spm	none	none
CHG	2	6552201	6552400	200	*	4.58948e-06	0.00631824	14.1442	168689	34.6535	36.4162	30.0885	46.8085	33.3333	51.1194	none	none	AT2TE26785	ATLANTYS1	LTR/Gypsy	none	none
CHG	2	6957201	6957400	200	*	1.76584e-05	0.0163548	14.1434	170512	44.2308	46.1957	51.5789	62.3563	66.6667	58.8235	none	none	AT2TE28325	ATCOPIA38B	LTR/Copia	none	none
CHG	2	6973001	6973200	200	*	4.26474e-05	0.0287506	17.0475	170585	45.7143	46.7391	41.8605	59.5556	100	66.9421	AT2G16018;AT2G16019	hypothetical protein;hypothetical protein	none	none	none	AT2G16016;AT2G16019;AT2G16020	transmembrane protein;hypothetical protein;hypothetical protein
CHG	2	7017201	7017400	200	*	1.8867e-05	0.0170299	14.3366	170795	43.8017	37.0213	46.0526	54.6099	53.3333	55.414	none	none	AT2TE28565	VANDAL1	DNA/MuDR	none	none
CHG	2	7777401	7777600	200	*	3.40212e-05	0.0243451	12.0169	174317	75	68.4564	68.4932	82.3171	77.7778	84.5679	AT2G17905	Ta11-like non-LTR retrotransposon	AT2TE32120	TA11	LINE/L1	AT2G17900;AT2G17905	SET domain group 37;Ta11-like non-LTR retrotransposon
CHG	2	9484401	9484600	200	*	6.26898e-07	0.00148395	31.6851	182246	34.6939	30.2632	27.2727	61.1111	40	71.875	none	none	AT2TE40340	RathE2_cons	RathE2_cons	none	none
CHG	2	10087801	10088000	200	*	2.62654e-05	0.0205422	15.3301	184994	32.6531	30.2703	23.5294	43.956	43.75	50	none	none	AT2TE43165	VANDAL6	DNA/MuDR	none	none
CHG	2	10535201	10535400	200	*	1.60558e-05	0.0153993	29.3225	187077	47.2222	41.0256	33.3333	66.6667	66.6667	80.9524	none	none	AT2TE45210	SIMPLEGUY1	DNA/Harbinger	none	none
CHG	2	10595001	10595200	200	*	1.22178e-06	0.00241192	17.7646	187341	47.6923	49.5575	44	66.1871	66.6667	64.4444	none	none	AT2TE45465	VANDAL3	DNA/MuDR	none	none
CHG	2	10642001	10642200	200	*	7.50274e-07	0.00164915	22.7314	187558	33.3333	31.7829	27.2727	56.9536	50	49.3506	none	none	none	none	none	AT2G08085	NA
CHG	2	10658801	10659000	200	*	7.30419e-06	0.0091633	10.1203	187631	19.3548	15.8416	20.3008	26.501	36.8421	31.1558	AT2G25050	actin-binding FH2 (formin 2) family protein	none	none	none	AT2G25055	hypothetical protein
CHG	2	12450801	12451000	200	*	2.72227e-06	0.00417216	15.4639	195889	40.7407	37.1257	37.7049	54.9296	20	53.6842	none	none	AT2TE54360	ATLINEIII	LINE/L1	none	none
CHG	2	12473201	12473400	200	*	0.000100861	0.0483198	11.9403	195997	0	0	0	13.6364	0	10.5263	AT2G29040	Exostosin family protein	none	none	none	AT2G29030	NA
CHG	2	12658001	12658200	200	*	3.0457e-05	0.0226969	13.3195	196824	45.3237	39.0476	37.931	54.2923	60	54.1667	AT2G29605	Plant protein 1589 of unknown function	none	none	none	none	none
CHG	2	12659201	12659400	200	*	1.49696e-06	0.002777	19.0858	196830	55.8824	45.8647	56.4103	70.3057	71.4286	69.7917	AT2G29605	Plant protein 1589 of unknown function	none	none	none	none	none
CHG	2	12734801	12735000	200	*	5.20046e-05	0.032388	15.9357	197189	33.8983	36.1111	27.9412	45.9459	47.619	55.8824	AT2G29850	hypothetical protein	none	none	none	AT2G29840;AT2G29850	RING/U-box superfamily protein;hypothetical protein
CHG	2	12755001	12755200	200	*	6.60279e-05	0.037153	9.50842	197286	46.1765	48.9028	42.1053	57.5403	38.8889	55.787	AT2G29920;AT2G29925	hypothetical protein;hypothetical protein	none	none	none	AT2G29910	F-box/RNI-like superfamily protein
CHG	2	13139801	13140000	200	*	2.0806e-05	0.0179908	5.33818	199048	1.2987	0	0	4.93274	7.89474	6.59341	AT2G30860	glutathione S-transferase PHI 9	none	none	none	AT2G30870	glutathione S-transferase PHI 10
CHG	2	15708001	15708200	200	*	1.16348e-05	0.0123998	42.7609	211226	16.6667	5.12821	14.2857	43.75	50	71.4286	none	none	none	none	none	AT2G37435	Cystatin/monellin superfamily protein
CHG	2	16076401	16076600	200	*	8.25562e-06	0.0099512	8.10811	212954	0	0	0	7.14286	0	13.8889	AT2G38380	Peroxidase superfamily protein	none	none	none	AT2G38370;AT2G38380	weak chloroplast movement under blue light protein (DUF827);Peroxidase superfamily protein
CHG	2	16833801	16834000	200	*	2.4783e-05	0.0199768	33.3333	216566	0	0	0	44.4444	0	25	none	none	none	none	none	AT2G40300;AT2G40310	ferritin 4;Pectin lyase-like superfamily protein
CHG	2	17344201	17344400	200	*	5.14004e-05	0.0323191	8.39791	218947	70.6422	68.8889	73.2919	78.811	100	79.2244	AT2G41590	Ta11-like non-LTR retrotransposon	none	none	none	none	none
CHG	2	18653801	18654000	200	*	8.84928e-12	2.43652e-07	15.7153	225172	60.9959	56.6038	61.1111	73.6196	79.5918	75.2443	none	none	AT2TE84695	ATLINE1_4	LINE/L1	AT2G45240	methionine aminopeptidase 1A
CHG	3	308401	308600	200	*	2.3025e-06	0.00378781	5.5	231625	0	0	0	7.19424	0	3.7037	AT3G01880	vacuolar sorting-associated protein (DUF946)	none	none	none	AT3G01890	SWIB/MDM2 domain superfamily protein
CHG	3	1558201	1558400	200	*	3.82162e-07	0.00105805	14.5535	237642	57.2115	56.6929	48.6486	69.4872	71.4286	73.2143	AT3G05410	Photosystem II reaction center PsbP family protein	AT3TE06550	ATLINE2	LINE/L1	none	none
CHG	3	1963801	1964000	200	*	2.74118e-06	0.0041808	17.7451	239585	21.6418	19.5455	18.4211	37.069	31.0345	42.3729	none	none	none	none	none	none	none
CHG	3	3811201	3811400	200	*	2.57098e-05	0.0203667	13.9155	248464	54.5455	55.4913	59.1837	67.93	57.1429	73.8372	none	none	AT3TE16035	ATGP3	LTR/Gypsy	none	none
CHG	3	3813001	3813200	200	*	4.5605e-06	0.00629801	24.5946	248472	23.0769	19.5402	16.6667	49.4253	27.2727	40	none	none	AT3TE16040	ATLINE1_3A	LINE/L1	AT3G11980	Jojoba acyl CoA reductase-related male sterility protein
CHG	3	5049201	5049400	200	*	7.58073e-05	0.0402616	5.83333	254410	0	0	0	7.69231	0	4.87805	AT3G14990	Class I glutamine amidotransferase-like superfamily protein	none	none	none	AT3G15000	cobalt ion binding protein
CHG	3	5280601	5280800	200	*	5.17004e-05	0.0323522	7.85071	255512	57.5163	56.044	50.2924	63.1725	65.3061	64.1422	none	none	AT3TE22200	VANDAL17	DNA/MuDR	none	none
CHG	3	9228801	9229000	200	*	9.5023e-05	0.0466761	12.8283	273932	53.8462	53.6842	57.5	69.403	74.0741	63.0058	none	none	AT3TE38565	ATCOPIA65	LTR/Copia	AT3G04905	U5
CHG	3	9595401	9595600	200	*	6.66437e-09	4.93361e-05	25.1926	275546	29.6296	24.6479	20.4545	49.5495	45.8333	53.2609	none	none	none	none	none	AT3G26210	cytochrome P450, family 71, subfamily B, polypeptide 23
CHG	3	9616401	9616600	200	*	1.52928e-07	0.000536929	21.2648	275648	48.5714	45.0704	55	67.6923	66.6667	71.7172	none	none	AT3TE40145	VANDAL13	DNA/MuDR	none	none
CHG	3	9624401	9624600	200	*	9.34429e-05	0.0462037	21.8498	275688	52.0833	56.7568	40	75.7282	66.6667	72.7273	none	none	AT3TE40145	VANDAL13	DNA/MuDR	none	none
CHG	3	9695801	9696000	200	*	3.73488e-05	0.0260167	10.2802	276026	65.6716	62.2024	58.7302	72.5773	73.6842	73.4177	none	none	AT3TE40420	ATCOPIA82	LTR/Copia	none	none
CHG	3	9786001	9786200	200	*	3.16636e-05	0.0232646	9.2033	276376	70.3057	70.0831	67.3913	78.9762	80	78.5185	none	none	AT3TE40735	ATLINE2	LINE/L1	none	none
CHG	3	9975801	9976000	200	*	4.81043e-05	0.0309916	15.4795	277267	55.7252	58.7302	68.4211	70.5202	73.6842	79.3478	AT3G27040	MATH domain/coiled-coil protein	none	none	none	AT3G27030	transmembrane protein
CHG	3	10342801	10343000	200	*	2.41553e-06	0.00386439	11.9226	278968	58.1731	60	57.4074	71.1957	71.875	70.6767	none	none	AT3TE42960	TA11	LINE/L1	none	none
CHG	3	10464601	10464800	200	*	9.87812e-05	0.0477599	15.6676	279504	46.4789	53.7879	44.898	65.6904	66.6667	65.3846	none	none	AT3TE43470	VANDAL1N1	DNA/MuDR	AT3G28120;AT3G28130	transmembrane protein;nodulin MtN21 /EamA-like transporter family protein
CHG	3	10477001	10477200	200	*	3.80003e-05	0.0264354	20.8819	279560	30.6452	30.5882	40	53.9683	66.6667	51.4706	none	none	AT3TE43540;AT3TE43535;AT3TE43530	ATREP18;TNAT1A;TNAT1A	DNA;DNA;DNA	AT3G00470	NA
CHG	3	10483801	10484000	200	*	6.43524e-05	0.0370354	13.7158	279594	61.9835	54.0284	53.75	69.6629	50	71.6981	AT3G00470	NA	none	none	none	AT3G05395	NA
CHG	3	10885401	10885600	200	*	9.58953e-07	0.00201472	13.7617	281339	49.3213	52.2152	60	66.2896	57.1429	63.9594	none	none	AT3TE45260	ATLINEIII	LINE/L1	none	none
CHG	3	10919001	10919200	200	*	1.26546e-05	0.0130832	11.6945	281497	64	59.9222	53.8462	71.3568	73.0769	73.9464	none	none	AT3TE45385	ATLINE1_6	LINE/L1	none	none
CHG	3	10919201	10919400	200	*	1.40871e-06	0.00267981	13.8642	281498	53.9604	51.3889	55.2239	65.5556	83.3333	68.4	none	none	AT3TE45385	ATLINE1_6	LINE/L1	none	none
CHG	3	10930201	10930400	200	*	2.08227e-07	0.000676591	18.4482	281552	42.9487	40.6667	32.7273	59.4891	64	56.7164	AT3G05595	NA	none	none	none	AT3G05595	NA
CHG	3	10971001	10971200	200	*	1.50682e-06	0.00278542	11.9254	281726	72.067	71.6846	80.5556	85.8131	85.7143	83.7104	none	none	AT3TE45620	TA11	LINE/L1	AT3G28940	AIG2-like (avirulence induced gene) family protein
CHG	3	11069001	11069200	200	*	9.5936e-06	0.0109664	13.6809	282158	62.3116	61.4379	54.4118	74.7826	72.7273	73.6434	none	none	none	none	none	AT3G29080	hypothetical protein
CHG	3	11119201	11119400	200	*	2.41857e-11	5.37215e-07	24.1477	282383	47.0588	50.8571	57.1429	72.8448	88.8889	77.3913	none	none	AT3TE46245	ATCOPIA19	LTR/Copia	none	none
CHG	3	11144801	11145000	200	*	2.6692e-05	0.0206868	12.5071	282503	59.7826	55.9727	60.9375	72.7273	61.2903	66.6667	none	none	AT3TE46350	ATLINE1_5	LINE/L1	none	none
CHG	3	11157801	11158000	200	*	8.96201e-05	0.045025	28.4528	282565	66.6667	62.5	62.5	93.5484	100	88.2353	none	none	AT3TE46395	ATLINE1A	LINE/L1	AT3G29185	glutamate NMDA receptor subunit epsilon-1, putative (DUF3598)
CHG	3	11171001	11171200	200	*	1.55564e-05	0.0150427	16.745	282624	55.7692	52.8169	56.4103	70.5882	81.8182	71.2644	none	none	none	none	none	none	none
CHG	3	11223601	11223800	200	*	2.47005e-06	0.00391568	32.1956	282857	14.2857	10.4167	3.44828	38.4615	NA	47.3684	none	none	AT3TE46765	ATREP3	RC/Helitron	none	none
CHG	3	11353001	11353200	200	*	3.05302e-06	0.00455028	13.2175	283453	63.4518	59.7222	67.8571	77.0781	80.5556	74.2489	none	none	AT3TE47275	ATCOPIA41	LTR/Copia	none	none
CHG	3	11414801	11415000	200	*	5.07092e-05	0.0319999	12.3008	283724	50	53.9877	49.3827	64.1723	72.7273	62.3932	AT3G05795	NA	none	none	none	none	none
CHG	3	11520001	11520200	200	*	4.56275e-06	0.00629801	15.5097	284197	45.098	36.0465	43.6364	55.6886	62.069	56.5517	none	none	AT3TE47975	ATENSPM11	DNA/En-Spm	none	none
CHG	3	11547401	11547600	200	*	5.98753e-07	0.00143684	15.3765	284321	47.4286	51.0989	51.7241	67.3522	64.2857	61.597	none	none	AT3TE48070	VANDAL21	DNA/MuDR	none	none
CHG	3	11572601	11572800	200	*	1.36633e-05	0.0139062	16.5977	284444	58.8235	49.2754	49.3333	70.2128	66.6667	65.5172	none	none	AT3TE48135	ATENSPM11	DNA/En-Spm	none	none
CHG	3	11580401	11580600	200	*	8.58351e-07	0.00184788	15.768	284483	56.4626	50	63.8889	70.1456	61.1111	69.4268	AT3G29750	Eukaryotic aspartyl protease family protein	none	none	none	AT3G29750	Eukaryotic aspartyl protease family protein
CHG	3	11581001	11581200	200	*	1.0726e-07	0.000418743	10.7179	284486	48.0211	48.9712	47.8947	60.7025	55.5556	56.5302	none	none	none	none	none	AT3G29750	Eukaryotic aspartyl protease family protein
CHG	3	11663801	11664000	200	*	1.45451e-05	0.0143472	12.2614	284877	20	25.2336	22.5806	35.6522	41.6667	32.5	none	none	none	none	none	none	none
CHG	3	11665201	11665400	200	*	2.20155e-07	0.000698007	23.014	284884	32.2314	46.5116	30.6122	57.7381	50	57.8947	none	none	AT3TE48480	ATCOPIA63	LTR/Copia	none	none
CHG	3	11699001	11699200	200	*	7.56281e-05	0.0402072	14.4676	285044	40.1235	41.2791	32.1429	51.4768	63.6364	57.8947	none	none	AT3TE48590	ATCOPIA16	LTR/Copia	none	none
CHG	3	11705001	11705200	200	*	3.00456e-05	0.0225509	14.8376	285074	64.0625	58.7413	61.1111	76.8519	60	75.3846	none	none	AT3TE48630;AT3TE48625	ARNOLD3;ATENSPM2	DNA/MuDR;DNA/En-Spm	none	none
CHG	3	11795401	11795600	200	*	3.05555e-05	0.0227056	16.8912	285479	47.3214	40.3509	44.4444	58.159	60	66.3717	none	none	AT3TE49090	ATMU5	DNA/MuDR	none	none
CHG	3	11945801	11946000	200	*	8.163e-05	0.0422391	19.7597	286148	46.8354	41.5094	38	63.7681	41.6667	64.0625	none	none	none	none	none	none	none
CHG	3	12024201	12024400	200	*	1.45196e-06	0.0027113	16.872	286467	46.2069	39.8438	44.4444	57.438	50	63.7931	none	none	AT3TE50120	ATGP3	LTR/Gypsy	none	none
CHG	3	12069001	12069200	200	*	6.36905e-09	4.82882e-05	15.4442	286680	50.7634	51.1551	51.8519	66.7391	78.9474	65.1452	none	none	AT3TE50260	ATHILA4	LTR/Gypsy	none	none
CHG	3	12185801	12186000	200	*	1.31165e-07	0.000473223	22.6238	287229	36.4486	26.4151	28	51.1236	58.8235	57.1429	none	none	AT3TE50570	VANDAL3	DNA/MuDR	none	none
CHG	3	12193601	12193800	200	*	3.2194e-06	0.00471761	15.8304	287268	46.5116	46.8208	39.6552	60.219	50	65.0307	none	none	AT3TE50605	ATHILA2	LTR/Gypsy	none	none
CHG	3	12196201	12196400	200	*	2.44857e-05	0.0198288	11.9179	287281	39.6825	40.6452	34.4262	50.6356	40	50.9294	none	none	AT3TE50610	VANDAL3	DNA/MuDR	none	none
CHG	3	12201801	12202000	200	*	7.38617e-05	0.0396927	18.0017	287308	38	46.3768	54.0541	62.234	61.5385	69.8113	none	none	AT3TE50625	ATHILA	LTR/Gypsy	none	none
CHG	3	12203401	12203600	200	*	5.40416e-06	0.00715726	10.874	287316	51.1327	55.2288	54.9133	64.4828	64.8649	64.2612	none	none	AT3TE50630	ATHILA	LTR/Gypsy	none	none
CHG	3	12247601	12247800	200	*	1.18529e-05	0.0125774	9.52361	287523	51.6224	52.3207	57.7114	61.8619	53.8462	64.4809	none	none	AT3TE50760	ATHILA2	LTR/Gypsy	none	none
CHG	3	12283201	12283400	200	*	2.31317e-08	0.000135967	21.6845	287684	41.6	41.3223	46.875	64.7059	78.5714	61.0526	none	none	AT3TE50875	ATHILA4C	LTR/Gypsy	none	none
CHG	3	12284601	12284800	200	*	4.68526e-05	0.0305615	13.8367	287691	42.3611	40.113	34.0426	53.9295	55.5556	54.1985	none	none	AT3TE50875	ATHILA4C	LTR/Gypsy	none	none
CHG	3	12287801	12288000	200	*	3.62102e-05	0.0254267	16.2889	287706	35.6164	30.1587	27.8689	47.1795	53.3333	50.6667	none	none	AT3TE50875;AT3TE50885	ATHILA4C;ATLANTYS3	LTR/Gypsy;LTR/Gypsy	none	none
CHG	3	12293201	12293400	200	*	9.41656e-08	0.000378952	14.3341	287733	60.177	53.5714	48.5294	70.1049	68.4211	70.7641	none	none	AT3TE50890	ATLANTYS1	LTR/Gypsy	none	none
CHG	3	12301801	12302000	200	*	8.63792e-05	0.043872	21.1419	287773	4	2.08333	7.14286	24.3902	14.2857	30.7692	none	none	none	none	none	none	none
CHG	3	12336201	12336400	200	*	6.99098e-07	0.00160405	19.2849	287942	56.0345	44.7368	47.8261	69.8864	66.6667	66.6667	none	none	AT3TE51110	ATHILA4C	LTR/Gypsy	none	none
CHG	3	12338201	12338400	200	*	1.79531e-05	0.0164386	20.8474	287952	21.3115	26.4706	18.4211	46.3087	50	35.7143	none	none	AT3TE51110	ATHILA4C	LTR/Gypsy	none	none
CHG	3	12380801	12381000	200	*	5.3629e-06	0.00712065	15.9999	288157	25.974	24.7253	25.2874	41.9192	33.3333	41.5493	none	none	AT3TE51250	ATENSPM9	DNA/En-Spm	none	none
CHG	3	12396001	12396200	200	*	4.64791e-09	3.79921e-05	17.9032	288232	57.672	54.6939	50	70.2899	78.5714	76.5714	none	none	AT3TE51280	ATCOPIA49	LTR/Copia	none	none
CHG	3	12409001	12409200	200	*	1.05959e-05	0.0115965	21.2158	288295	52.1739	43.2692	53.5714	70.3125	85.7143	65.5172	none	none	AT3TE51315	ATHILA6B	LTR/Gypsy	none	none
CHG	3	12409801	12410000	200	*	1.55498e-05	0.0150427	11.151	288299	40.1993	44.2478	44.9275	53.2836	42.4242	54.9669	none	none	AT3TE51325	ATHILA2	LTR/Gypsy	none	none
CHG	3	12410401	12410600	200	*	6.95597e-06	0.00878969	10.6767	288302	63.9216	58.8732	71.0526	72.3496	75	71.8147	none	none	AT3TE51325	ATHILA2	LTR/Gypsy	none	none
CHG	3	12438001	12438200	200	*	8.81926e-05	0.0445337	36.3487	288439	0	5.88235	0	35.7143	NA	50	none	none	AT3TE51380	ATENSPM6	DNA/En-Spm	none	none
CHG	3	12469801	12470000	200	*	4.5084e-05	0.0297452	13.2831	288584	44.5714	41.3408	43.0233	55.7103	33.3333	58.042	none	none	AT3TE51460	ATENSPM2	DNA/En-Spm	none	none
CHG	3	12507001	12507200	200	*	6.01442e-05	0.0356731	12.0689	288764	48.1707	44.6903	45.4545	58.871	50	56.872	none	none	AT3TE51545	ATGP3	LTR/Gypsy	none	none
CHG	3	12527601	12527800	200	*	4.49889e-05	0.0297452	11.6586	288864	48.8372	45.7447	40.3846	59.4937	40	57.3394	none	none	AT3TE51630	ATHILA7	LTR/Gypsy	none	none
CHG	3	12687401	12687600	200	*	4.11274e-07	0.00110904	17.2872	289626	32.5758	30.5936	26.6667	46.8085	43.4783	52.1739	none	none	AT3TE52195	TA11	LINE/L1	none	none
CHG	3	12697401	12697600	200	*	1.38176e-06	0.00265753	14.3218	289675	55.9006	47.931	48	65.2381	62.5	64.1176	none	none	AT3TE52240	ATHILA4C	LTR/Gypsy	none	none
CHG	3	12778601	12778800	200	*	2.66719e-05	0.0206868	20.3551	290074	48.4848	51.3889	45.4545	70.1754	50	70	none	none	AT3TE52540	VANDAL21	DNA/MuDR	none	none
CHG	3	12800601	12800800	200	*	2.53467e-05	0.020275	14.2481	290171	43.2432	45.9459	51	58.9577	72	61.6438	none	none	AT3TE52625	HELITRON1	RC/Helitron	none	none
CHG	3	12803401	12803600	200	*	2.72833e-05	0.0209896	17.0536	290185	50.4854	48	41.6667	65.5319	100	63.4615	none	none	AT3TE52625	HELITRON1	RC/Helitron	none	none
CHG	3	12804601	12804800	200	*	7.38068e-07	0.0016436	16.9157	290191	26.7857	30.6122	31.7073	44.3223	30.7692	50.5263	none	none	AT3TE52625;AT3TE52630	HELITRON1;SADHU	RC/Helitron;Unassigned	none	none
CHG	3	12805201	12805400	200	*	8.23788e-06	0.0099512	15.9577	290194	54.7619	57.8704	50	72.1649	88.8889	69.9248	none	none	AT3TE52625	HELITRON1	RC/Helitron	none	none
CHG	3	12810401	12810600	200	*	2.90099e-06	0.00437354	19.1643	290219	37.7778	33.6842	43.2836	54.7826	60	60.7143	none	none	AT3TE52665	VANDAL21	DNA/MuDR	none	none
CHG	3	12815801	12816000	200	*	1.9565e-05	0.0174364	10.1388	290244	41.8879	40.4	41.791	50.5102	49.0566	53.1496	none	none	AT3TE52675	VANDAL3	DNA/MuDR	none	none
CHG	3	12828801	12829000	200	*	7.12021e-05	0.0389534	12.6018	290306	40.7767	43.4343	44.4444	54.3544	57.1429	56.25	none	none	AT3TE52740	ATHILA8B	LTR/Gypsy	none	none
CHG	3	12858601	12858800	200	*	1.07187e-05	0.0116577	11.047	290451	58.216	63.9344	63.8889	71.8028	66.6667	74.6988	none	none	AT3TE52805;AT3TE52800	ATGP1;ATLINE1_6	LTR/Gypsy;LINE/L1	none	none
CHG	3	12980201	12980400	200	*	4.50894e-05	0.0297452	25.062	291026	25	29.8701	30.4348	54.7368	37.5	56.5217	none	none	AT3TE53200	HELITRON5	RC/Helitron	AT3G00640	NA
CHG	3	12986801	12987000	200	*	1.17767e-08	7.86384e-05	16.0723	291058	58.5253	56.9343	54.1667	75.7862	77.0833	69.2982	none	none	AT3TE53215	ATHILA2	LTR/Gypsy	none	none
CHG	3	12993001	12993200	200	*	7.62071e-05	0.0403102	11.4257	291089	65.4639	69.2308	55.5556	77.451	75	76.6129	none	none	AT3TE53215	ATHILA2	LTR/Gypsy	none	none
CHG	3	13090401	13090600	200	*	7.25019e-05	0.0393041	17.6552	291551	56.0606	52.8986	49.1525	70.922	54.5455	72.3077	none	none	AT3TE53605	ATLANTYS2	LTR/Gypsy	none	none
CHG	3	13101401	13101600	200	*	6.2123e-07	0.00148395	12.9567	291606	49.3333	42.6923	39.4495	57.2519	62.1622	57.7061	none	none	AT3TE53630	ATLINE1_1	LINE/L1	none	none
CHG	3	13113401	13113600	200	*	7.22703e-05	0.0392785	15.3142	291664	42.7273	45.2381	41.0526	60.8696	56.25	53.75	none	none	AT3TE53655	ATLINE2	LINE/L1	none	none
CHG	3	13116401	13116600	200	*	6.3086e-05	0.0365478	11.2568	291679	45.1477	39.8496	41.7582	52.5843	70.5882	54.1063	none	none	AT3TE53690	ATHILA	LTR/Gypsy	none	none
CHG	3	13151601	13151800	200	*	4.0097e-06	0.00573121	11.3069	291846	44.8622	41.5162	39.0805	53.6254	50	56.6372	none	none	AT3TE53785	TAT1_ATH	LTR/Gypsy	none	none
CHG	3	13152401	13152600	200	*	2.72101e-06	0.00417216	25.0359	291850	24.0741	32.8767	24.3902	50	64.2857	55	none	none	none	none	none	none	none
CHG	3	13162801	13163000	200	*	9.46563e-05	0.0465835	55.3704	291899	41.6667	25	0	81.8182	100	87.5	none	none	none	none	none	AT3G32180	hypothetical protein
CHG	3	13176401	13176600	200	*	8.9808e-08	0.000372872	18.0425	291967	39.3204	35.5556	45.8333	57.5251	43.75	55.7377	none	none	AT3TE53890	ATLINE1_4	LINE/L1	none	none
CHG	3	13190601	13190800	200	*	8.28039e-05	0.042783	12.32	292033	26.1194	27.881	36.6667	40	37.037	43.1507	none	none	AT3TE53970	ATHILA	LTR/Gypsy	none	none
CHG	3	13204601	13204800	200	*	1.93214e-05	0.0172782	19.5227	292103	43.6893	51.6129	46.4286	65.8228	57.1429	67.4699	none	none	AT3TE53985	ATENSPM2	DNA/En-Spm	none	none
CHG	3	13272001	13272200	200	*	5.66976e-05	0.0342524	12.9077	292409	32.4468	32.5843	25.3968	42.9022	37.037	48.9655	none	none	AT3TE54295	HELITRON2	RC/Helitron	none	none
CHG	3	13284001	13284200	200	*	2.21774e-05	0.0186874	12.2909	292467	41.7062	39.7638	46.6667	52.5943	66.6667	56.25	none	none	AT3TE54330	ATLINE1_6	LINE/L1	none	none
CHG	3	13285001	13285200	200	*	4.97881e-05	0.0316173	13.2057	292472	56.6327	60.6218	57.4074	72.0539	50	71.8182	none	none	AT3TE54330	ATLINE1_6	LINE/L1	none	none
CHG	3	13304801	13305000	200	*	3.68601e-05	0.0257449	11.826	292561	12.9496	14.9321	9.52381	28.125	16.6667	21.875	none	none	none	none	none	none	none
CHG	3	13324201	13324400	200	*	0.000105004	0.049651	11.5798	292657	36.6492	33.1797	32.8767	46.5753	50	44.2211	none	none	none	none	none	none	none
CHG	3	13341001	13341200	200	*	2.02729e-07	0.000662845	22.2203	292728	50	47.7477	45.4545	70.9184	68.4211	70.1493	none	none	AT3TE54500	ARNOLD3	DNA/MuDR	none	none
CHG	3	13347201	13347400	200	*	1.18268e-10	1.99582e-06	23.8457	292758	68.0851	66.2791	59.0909	87.9747	NA	89.2308	none	none	AT3TE54510	VANDAL2	DNA/MuDR	none	none
CHG	3	13361201	13361400	200	*	1.96274e-07	0.000651149	14.1003	292827	51.5038	50.1961	45.2381	63.2812	59.0909	67.4157	none	none	none	none	none	AT3G32400	Actin-binding FH2/DRF autoregulatory protein
CHG	3	13363001	13363200	200	*	9.58737e-05	0.0467865	11.5788	292836	53.2967	57.7465	55.2632	69.1689	78.5714	63.3621	none	none	AT3TE54535	ATCOPIA43	LTR/Copia	none	none
CHG	3	13366401	13366600	200	*	3.80571e-12	1.24432e-07	15.8627	292853	50.3876	55.1487	48.1132	68.254	68	69.1257	none	none	AT3TE54535	ATCOPIA43	LTR/Copia	none	none
CHG	3	13393601	13393800	200	*	1.79515e-05	0.0164386	11.4821	292982	33.4884	35.4244	29.7297	45.7627	33.3333	45.4545	none	none	AT3TE54655	Unassigned	Unassigned	none	none
CHG	3	13425201	13425400	200	*	2.77409e-07	0.000843737	14.5578	293138	38.3562	41.7323	38.7097	55.1069	40	55.0173	AT3G32896	hypothetical protein	none	none	none	none	none
CHG	3	13432401	13432600	200	*	2.06513e-05	0.0179162	12.8221	293174	32.1739	30.7692	38.0952	45.9075	33.3333	44.6154	none	none	AT3TE54760;AT3TE54735	ATGP5;ATHILA2	LTR/Gypsy;LTR/Gypsy	none	none
CHG	3	13439401	13439600	200	*	2.35205e-06	0.0038102	14.6489	293209	49.7238	53.5545	45.8333	63.3846	60	68.8073	none	none	AT3TE54735	ATHILA2	LTR/Gypsy	none	none
CHG	3	13460201	13460400	200	*	2.65044e-10	3.68128e-06	45.1515	293308	28	26.5306	36	72.1311	100	76.9231	none	none	AT3TE54815	ARNOLD3	DNA/MuDR	none	none
CHG	3	13466201	13466400	200	*	1.80945e-05	0.0165199	13.8989	293337	37.5	44.2211	38.0952	52.8926	54.8387	58.4158	none	none	AT3TE54820	ARNOLD2	DNA/MuDR	none	none
CHG	3	13468001	13468200	200	*	3.28308e-05	0.0237881	10.8898	293346	42.6724	48.8818	43.0233	55.6114	66.6667	58.547	none	none	none	none	none	none	none
CHG	3	13504401	13504600	200	*	5.61715e-06	0.00735056	14.7878	293517	44	45.2991	45.7143	59.5238	56	61.039	none	none	AT3TE54985	ATENSPM7	DNA/En-Spm	none	none
CHG	3	13505601	13505800	200	*	6.04763e-05	0.0357752	23.8473	293523	47.3684	54.5455	66.6667	77.0115	50	80.3571	none	none	AT3TE54985	ATENSPM7	DNA/En-Spm	none	none
CHG	3	13506601	13506800	200	*	7.80389e-05	0.0411129	10.8277	293528	55.9259	55.4286	53.8462	66.4348	82.3529	65.4605	none	none	AT3TE54985	ATENSPM7	DNA/En-Spm	none	none
CHG	3	13556801	13557000	200	*	1.15372e-07	0.000431381	16.2629	293768	55.1913	50.838	53.1646	70.6468	66.6667	66.2722	none	none	AT3TE55155	ATHILA6B	LTR/Gypsy	none	none
CHG	3	13582201	13582400	200	*	1.90116e-07	0.000641658	12.0858	293893	37.9747	36.5239	42.3077	49.2017	71.4286	49.8851	none	none	AT3TE55240	ATHILA6A	LTR/Gypsy	none	none
CHG	3	13586601	13586800	200	*	2.0595e-05	0.017897	10.0323	293915	54.2125	53.1729	52.1127	64.6059	61.7647	61.0108	none	none	AT3TE55255	ATHILA6A	LTR/Gypsy	none	none
CHG	3	13596601	13596800	200	*	4.76406e-05	0.0309213	22.0234	293960	28.7879	27.451	16.6667	52.7027	40	45.8333	none	none	AT3TE55295	ATDNA12T3_2	DNA	none	none
CHG	3	13614201	13614400	200	*	1.15906e-06	0.00234112	14.6385	294048	43.9024	48.9011	52.381	62.987	75	60.3113	none	none	AT3TE55355	ATHILA2	LTR/Gypsy	none	none
CHG	3	13621001	13621200	200	*	2.11821e-06	0.00352485	11.4762	294082	58.3333	55.9783	56.0976	68.3409	77.2727	67.4312	none	none	AT3TE55360	ATHILA6B	LTR/Gypsy	none	none
CHG	3	13627001	13627200	200	*	6.5702e-05	0.037153	17.3912	294112	37.1134	43.0233	46.5517	58.5635	71.4286	55.1282	none	none	AT3TE55360	ATHILA6B	LTR/Gypsy	none	none
CHG	3	13674601	13674800	200	*	2.7562e-05	0.0211108	12.7334	294345	57.4713	63.0435	69.5652	76.57	72.7273	75.1479	none	none	AT3TE55460	ATHILA6B	LTR/Gypsy	none	none
CHG	3	13751201	13751400	200	*	1.43699e-05	0.0142917	7.96764	294638	33.3333	29.3375	32.7957	39.3715	37.6147	40.6639	none	none	AT3TE56140	ATDNA12T3_2	DNA	none	none
CHG	3	13778001	13778200	200	*	3.26116e-06	0.00476546	23.9024	294758	18.1818	20.3704	22.5	44.8276	44.4444	42.3729	none	none	none	none	none	none	none
CHG	3	13778801	13779000	200	*	2.57635e-05	0.0203667	11.8328	294762	25.7261	30.2789	24.7191	38.7097	46.3415	37.2222	none	none	AT3TE56410	ATDNA12T3_2	DNA	none	none
CHG	3	13800601	13800800	200	*	6.29143e-06	0.00804715	15.2506	294860	33	33.6245	43.0769	49.5968	52.381	50	none	none	AT3TE56615	ATDNA12T3_2	DNA	none	none
CHG	3	13819001	13819200	200	*	7.76908e-08	0.000333139	15.1989	294951	40.2116	36.9863	33.0357	54.0598	35.7143	50.7246	none	none	AT3TE56700	ATHILA	LTR/Gypsy	none	none
CHG	3	13830601	13830800	200	*	8.82855e-06	0.0104256	12.8391	295006	42.9204	35.2423	36.9863	53.0026	46.1538	50.3906	none	none	AT3TE56740;AT3TE56735	ATHILA;ATHILA	LTR/Gypsy;LTR/Gypsy	none	none
CHG	3	13906001	13906200	200	*	4.64938e-08	0.000231644	19.5453	295371	57.4074	50.7692	50	75.8197	62.5	69.697	none	none	AT3TE57125	ATHILA6B	LTR/Gypsy	none	none
CHG	3	13951201	13951400	200	*	4.00118e-09	3.67222e-05	18.352	295594	50.3448	45.3488	52.0548	65.7267	73.3333	68.4211	none	none	AT3TE57265	ATHILA2	LTR/Gypsy	none	none
CHG	3	13952201	13952400	200	*	1.77728e-06	0.00307868	12.3757	295599	55.4545	50.7553	56.3492	65.4018	58.3333	66.7832	none	none	AT3TE57265	ATHILA2	LTR/Gypsy	none	none
CHG	3	13966801	13967000	200	*	3.05441e-05	0.0227056	15.1167	295669	42.3729	41.8301	41.6667	56.1069	50	59.7484	none	none	AT3TE57340	ATHILA2	LTR/Gypsy	none	none
CHG	3	13991401	13991600	200	*	6.88511e-05	0.038277	-34.0731	295787	47.619	53.3333	71.4286	21.6216	40	15.7895	none	none	AT3TE57420	ATREP18	DNA	none	none
CHG	3	14017601	14017800	200	*	3.3892e-05	0.0243443	26.0275	295917	51.2821	52.381	44.4444	74.3902	80	85.7143	none	none	AT3TE57500;AT3TE57490	ATENSPM6;ATHILA	DNA/En-Spm;LTR/Gypsy	none	none
CHG	3	14046601	14046800	200	*	9.54579e-05	0.0467485	24.8662	296058	32	27.2727	31.0345	54.6667	55.5556	54.5455	none	none	AT3TE57600	HELITRON2	RC/Helitron	none	none
CHG	3	14080401	14080600	200	*	5.04742e-09	4.00267e-05	14.5112	296223	63.5452	62.2837	58.8889	76.9585	85.7143	76.2712	none	none	AT3TE57705	ATHILA	LTR/Gypsy	none	none
CHG	3	14107801	14108000	200	*	6.19421e-05	0.0362869	11.0106	296347	44.4444	43.0435	46.5753	56.8142	58.3333	51.9403	none	none	AT3TE57780	VANDAL7	DNA/MuDR	none	none
CHG	3	14117401	14117600	200	*	2.272e-05	0.0188962	16.0606	296387	39.4161	36.5385	37.5	55.5024	66.6667	50	none	none	AT3TE57855	ATHILA8B	LTR/Gypsy	none	none
CHG	3	14193601	14193800	200	*	2.55301e-05	0.0203544	5.86433	296668	29.5	27.5976	29.8469	33.9088	36.5079	34.106	AT3G00660	NA	none	none	none	none	none
CHG	3	14200401	14200600	200	*	9.38319e-07	0.00198733	8.67182	296702	14.7392	11.3744	11.6105	20.8185	22.2222	23.5075	AT3G06365	NA	none	none	none	AT3G06365	NA
CHG	3	14203801	14204000	200	*	1.12193e-16	1.95642e-11	5.44405	296719	44.2207	43.0047	42.87	49.3341	48.3776	47.7322	AT3G06365	NA	none	none	none	none	none
CHG	3	14208401	14208600	200	*	2.79504e-14	1.04442e-09	10.144	296742	27.0208	26.9025	24.9505	36.6822	39.2045	36.16	none	none	AT3TE58340	ATDNA12T3_2	DNA	none	none
CHG	3	14211201	14211400	200	*	5.46054e-05	0.0333692	6.8177	296752	37.0803	34.1253	39.0411	42.1791	41.3043	44.206	none	none	none	none	none	AT3G00670	NA
CHG	3	14219201	14219400	200	*	1.09128e-05	0.0118197	8.82456	296792	33.6898	32.5132	31.8644	42.2857	39.4958	41.4634	none	none	AT3TE58435	ATDNA12T3_2	DNA	none	none
CHG	3	14224801	14225000	200	*	5.6817e-05	0.0342524	9.20741	296820	28.1818	26.3158	25	36.5854	26.6667	37.7358	none	none	AT3TE58490	ATDNA12T3_2	DNA	none	none
CHG	3	14246601	14246800	200	*	1.70334e-05	0.0160845	14.4202	296926	23.4783	26.7516	26.9231	39.5973	45	40.625	none	none	AT3TE58575	ATLANTYS3	LTR/Gypsy	none	none
CHG	3	14255601	14255800	200	*	2.0766e-15	1.35793e-10	23.4477	296971	32.8283	33.6364	37.7551	56.6176	50	60.3093	none	none	AT3TE58605	ATHILA4C	LTR/Gypsy	AT3G42060	myosin heavy chain-like protein
CHG	3	14268601	14268800	200	*	1.88945e-05	0.0170299	15.2262	297036	54.5455	54.0856	52.0833	68.2927	80	70.3125	none	none	AT3TE58635	ATENSPM10	DNA/En-Spm	none	none
CHG	3	14275601	14275800	200	*	5.10142e-15	2.96527e-10	20.769	297069	33.0645	34.5048	29.0323	53.8333	80	54.7009	none	none	AT3TE58655	HELITRON5	RC/Helitron	none	none
CHG	3	14275801	14276000	200	*	3.20962e-05	0.0234507	12.1139	297070	50.7246	52.5641	53.8462	63.0807	64.2857	66.4948	none	none	AT3TE58655	HELITRON5	RC/Helitron	none	none
CHG	3	14284201	14284400	200	*	6.11951e-05	0.0360919	17.0686	297112	37.5	29.9435	42.5	51.9737	40	50.7937	none	none	AT3TE58655	HELITRON5	RC/Helitron	none	none
CHG	3	14296401	14296600	200	*	3.24386e-05	0.0236397	11.4931	297166	44.898	42.029	39.2523	52.0796	62.5	56.7485	none	none	AT3TE58720	ATHILA4A	LTR/Gypsy	AT3G42075	transmembrane protein
CHG	3	14337401	14337600	200	*	2.44898e-07	0.000758079	33.9686	297357	25.9259	32.7869	14.2857	59.6774	61.5385	66	none	none	AT3TE58895	ATHILA0_I	LTR/Gypsy	none	none
CHG	3	14340801	14341000	200	*	5.94081e-08	0.000275032	14.2957	297374	53.1469	49.8433	42.8571	64.4958	68.4211	65.873	none	none	AT3TE58895	ATHILA0_I	LTR/Gypsy	none	none
CHG	3	14406601	14406800	200	*	4.39284e-09	3.79921e-05	20.1079	297686	54.9296	52.4752	52.1127	73.0539	72.7273	74.8428	none	none	AT3TE59100;AT3TE59095	ATHILA2;ATHILA2	LTR/Gypsy;LTR/Gypsy	none	none
CHG	3	14406801	14407000	200	*	1.12611e-06	0.00229635	10.2696	297687	65.2174	63.7427	64.6018	75.1032	66.1972	75.6345	none	none	AT3TE59100	ATHILA2	LTR/Gypsy	none	none
CHG	3	14424201	14424400	200	*	1.88231e-06	0.00320751	15.8262	297768	41.2903	49.7006	41.5094	61.1732	52.1739	61.4525	none	none	AT3TE59155	ATHILA2	LTR/Gypsy	none	none
CHG	3	14427601	14427800	200	*	1.47083e-07	0.000519896	14.5929	297785	43.4959	44.3662	50.3311	58.5132	70.8333	61.9883	none	none	AT3TE59155	ATHILA2	LTR/Gypsy	none	none
CHG	3	14434401	14434600	200	*	4.45458e-05	0.0296107	12.7194	297819	57.3529	52.5581	54.2373	67.3973	71.4286	66.5217	none	none	AT3TE59185;AT3TE59180;AT3TE59170	ATHILA6B;ATHILA;ATHILA6A	LTR/Gypsy;LTR/Gypsy;LTR/Gypsy	none	none
CHG	3	14441001	14441200	200	*	2.11188e-09	2.04594e-05	19.7219	297852	41.3793	34.3173	30.5556	54.4803	60	56	none	none	AT3TE59200	ATHILA0_I	LTR/Gypsy	none	none
CHG	3	14469001	14469200	200	*	8.02012e-06	0.00975727	40.906	297990	0	3.84615	6.66667	36.3636	36.3636	66.6667	none	none	AT3TE59300	ATENSPM2	DNA/En-Spm	none	none
CHG	3	14500801	14501000	200	*	4.98612e-05	0.0316173	12.1107	298142	59.5238	57.0866	56.1644	69.279	81.25	69.9507	none	none	AT3TE59470	ATGP2	LTR/Gypsy	none	none
CHG	3	14513601	14513800	200	*	0.000103042	0.0491385	13.4958	298206	36.2205	33.6842	33.3333	49.8233	45.4545	43.8017	none	none	none	none	none	none	none
CHG	3	14541201	14541400	200	*	1.06462e-05	0.0116272	10.9085	298343	33.2155	35.0168	37.2881	43.7086	55.814	46.8144	none	none	none	none	none	none	none
CHG	3	14541401	14541600	200	*	3.59367e-05	0.0252703	12.9763	298344	37.0968	41.8182	40	51.7007	42.8571	53.6496	none	none	none	none	none	none	none
CHG	3	14545001	14545200	200	*	1.39102e-10	2.17154e-06	19.9962	298361	48.913	44.1176	42.6471	66.2469	68.4211	65.1961	none	none	AT3TE59595	ATHILA2	LTR/Gypsy	none	none
CHG	3	14552201	14552400	200	*	4.70279e-05	0.0305996	11.8272	298397	62.3288	58.0153	55.7692	70.7572	63.6364	71.9828	none	none	AT3TE59620	ATHILA2	LTR/Gypsy	none	none
CHG	3	14576001	14576200	200	*	7.11916e-05	0.0389534	19.6206	298515	40	31.7308	38.7097	53.1915	58.3333	58.0645	none	none	AT3TE59670;AT3TE59680	VANDAL5A;VANDAL5	DNA/MuDR;DNA/MuDR	none	none
CHG	3	14618201	14618400	200	*	5.59246e-07	0.00138001	12.0822	298708	49.2701	55.3459	57.8125	65.6203	62.5	64.5729	none	none	AT3TE59855	ATCOPIA42	LTR/Copia	none	none
CHG	3	14624801	14625000	200	*	1.71639e-06	0.00304375	17.8254	298741	28.7129	27.2727	28	43.7262	47.0588	49.0446	none	none	AT3TE59865	VANDAL4	DNA/MuDR	none	none
CHG	3	14635201	14635400	200	*	6.58418e-05	0.037153	17.3106	298792	30.6667	31.3869	37.7778	50.8982	45.4545	47.3684	none	none	AT3TE59865	VANDAL4	DNA/MuDR	none	none
CHG	3	14639201	14639400	200	*	4.4238e-08	0.000222525	19.2097	298812	55.1948	50.3497	57.6923	72.4138	73.8095	72.1429	none	none	AT3TE59865	VANDAL4	DNA/MuDR	none	none
CHG	3	14653201	14653400	200	*	6.82255e-08	0.000305054	19.6502	298879	17.9775	15.3439	13.0435	37.5	16.6667	35.6164	none	none	none	none	none	none	none
CHG	3	14667001	14667200	200	*	2.81722e-06	0.00428157	15.2895	298944	50.5556	44.5378	39.1892	61.0561	55	62.7119	AT3G42550	Eukaryotic aspartyl protease family protein	none	none	none	none	none
CHG	3	14688001	14688200	200	*	1.93133e-05	0.0172782	19.6027	299041	0	2.04082	0	22.8571	20	15.3846	none	none	AT3TE60105	ATDNA2T9A	DNA/MuDR	AT3G42570	peroxidase family protein
CHG	3	14771001	14771200	200	*	2.34999e-05	0.0193297	13.4295	299447	52.6946	58.1006	66.6667	69.395	69.7674	71.7703	none	none	AT3TE60400	VANDAL20	DNA/MuDR	none	none
CHG	3	14771401	14771600	200	*	5.22081e-07	0.00132583	10.2035	299449	57.438	58.9443	66.2651	68.5685	66.6667	70.1878	none	none	AT3TE60400	VANDAL20	DNA/MuDR	none	none
CHG	3	14771801	14772000	200	*	2.7444e-10	3.68128e-06	13.7403	299451	49.7976	47.7124	45.9259	63.6856	66.6667	59.4527	none	none	AT3TE60400	VANDAL20	DNA/MuDR	none	none
CHG	3	14815201	14815400	200	*	7.53762e-05	0.0401556	10.2445	299662	61.4504	55.1495	51.6129	67.8899	68.1818	67.3203	none	none	AT3TE60510	ATHILA2	LTR/Gypsy	none	none
CHG	3	14815601	14815800	200	*	8.59963e-05	0.0438052	10.5745	299664	64.7368	61.6438	68.8889	73.7101	75.6757	74.1071	none	none	AT3TE60510	ATHILA2	LTR/Gypsy	none	none
CHG	3	14817201	14817400	200	*	1.6311e-08	0.000101582	14.212	299672	58.4314	54.2125	56.2963	70.2381	66.6667	71.4286	none	none	AT3TE60520	ATHILA6A	LTR/Gypsy	none	none
CHG	3	14822801	14823000	200	*	7.14875e-07	0.00161895	13.0396	299700	49.2647	48.1013	41.6667	60.5485	42.8571	60.9053	none	none	AT3TE60525	ATHILA2	LTR/Gypsy	none	none
CHG	3	14826801	14827000	200	*	7.23045e-05	0.0392785	8.7415	299720	65.0568	70.936	70.6667	76.9437	85	74.878	none	none	AT3TE60525	ATHILA2	LTR/Gypsy	none	none
CHG	3	14838001	14838200	200	*	6.87441e-05	0.0382639	16.3604	299773	52.4272	54.1284	50	68.7179	64.2857	70.7317	none	none	none	none	none	none	none
CHG	3	14845601	14845800	200	*	6.06017e-06	0.00780862	16.1556	299810	42.1053	40.9357	41.1765	55.8642	100	60.7407	none	none	AT3TE60610	VANDAL2	DNA/MuDR	AT3G42725	Putative membrane lipoprotein
CHG	3	14863601	14863800	200	*	1.266e-10	2.06966e-06	12.9182	299899	50	51.3514	46.8354	62.512	69.5652	62.8125	none	none	AT3TE60635	ATCOPIA34	LTR/Copia	none	none
CHG	3	14993601	14993800	200	*	9.6773e-12	2.53128e-07	48.0122	300507	16.6667	5.17241	7.69231	55.3191	50	62.5	none	none	AT3TE61135	ATRE1	LTR/Copia	none	none
CHG	3	14998601	14998800	200	*	5.52815e-07	0.00137061	18.1792	300532	61.157	53.3742	56.1404	73.5849	66.6667	77.8761	none	none	AT3TE61145;AT3TE61160	ATGP3;ATENSPM9	LTR/Gypsy;DNA/En-Spm	none	none
CHG	3	15025801	15026000	200	*	5.82278e-05	0.0349325	22.0267	300656	27.451	36.9863	27.027	54.2553	50	53.2258	none	none	AT3TE61255;AT3TE61250;AT3TE61260	ATREP11;HELITRONY3;HELITRONY1B	RC/Helitron;RC/Helitron;RC/Helitron	none	none
CHG	3	15055401	15055600	200	*	6.61745e-05	0.0371829	18.9354	300798	41.7582	42.069	33.3333	57.5758	53.8462	68.8889	none	none	AT3TE61335	VANDAL4	DNA/MuDR	none	none
CHG	3	15101801	15102000	200	*	7.39774e-05	0.0396927	13.0371	301019	40.1198	33.9535	32.5581	50.165	55	46.8354	none	none	AT3TE61520	ATENSPM2	DNA/En-Spm	none	none
CHG	3	15125201	15125400	200	*	1.57465e-05	0.0151985	16.5379	301133	46.1538	41.6058	42.1053	62.1429	57.1429	52.9412	none	none	AT3TE61535	ATHILA0_I	LTR/Gypsy	none	none
CHG	3	15128001	15128200	200	*	3.29469e-05	0.0238393	12.0183	301147	64.9351	60	61.1111	72.752	78.2609	75.2294	none	none	AT3TE61535	ATHILA0_I	LTR/Gypsy	none	none
CHG	3	15144001	15144200	200	*	1.54949e-08	9.76622e-05	13.5394	301223	32.4723	31.3131	32.7869	45.8967	42.3077	45.1977	AT3G43150	hypothetical protein	none	none	none	none	none
CHG	3	15147801	15148000	200	*	3.19434e-10	4.17769e-06	12.8701	301241	53.1469	52.0747	48.6034	63.8239	58.7302	67.2727	none	none	AT3TE61640	ATHILA2	LTR/Gypsy	none	none
CHG	3	15158001	15158200	200	*	2.92782e-05	0.0220699	16.6042	301292	45.1923	46.4516	33.3333	60.9302	55.5556	60.9524	none	none	AT3TE61645	ATHILA	LTR/Gypsy	none	none
CHG	3	15257801	15258000	200	*	5.65118e-07	0.00138795	13.6719	301758	59.8684	58.4158	59.0551	74.0672	66.6667	69.8276	none	none	AT3TE62020;AT3TE62025	ATHILA0_I;ATHILA2	LTR/Gypsy;LTR/Gypsy	none	none
CHG	3	15309001	15309200	200	*	7.05158e-07	0.00160948	18.8267	301998	48.7805	39.5522	41.2698	64.0927	60	57.732	none	none	AT3TE62220	ATLINEIII	LINE/L1	none	none
CHG	3	15322801	15323000	200	*	7.24881e-05	0.0393041	20.431	302067	67.5	64.9351	61.5385	87.234	83.3333	82.9268	none	none	AT3TE62260	VANDAL2	DNA/MuDR	none	none
CHG	3	15378801	15379000	200	*	0.000104487	0.0496018	12.4839	302317	53.6913	51.9553	55.8824	64.5	78.7879	65.3846	none	none	AT3TE62450;AT3TE62455	VANDAL22;ATCOPIA33	DNA/MuDR;LTR/Copia	none	none
CHG	3	15385401	15385600	200	*	9.02376e-06	0.0105657	20.1099	302350	66.2162	69.7674	60.8696	85.2713	88.2353	88.7097	none	none	AT3TE62450	VANDAL22	DNA/MuDR	none	none
CHG	3	15412401	15412600	200	*	4.66627e-06	0.00639031	21.3095	302477	40.7407	40.367	45.1613	59.2593	60	72.2222	none	none	none	none	none	none	none
CHG	3	15462001	15462200	200	*	2.33363e-06	0.00380517	21.3512	302697	50.6173	46.5753	45.2381	70.6667	69.2308	63.4615	none	none	AT3TE62685	ATHILA0_I	LTR/Gypsy	none	none
CHG	3	15497801	15498000	200	*	2.46087e-05	0.0198976	9.41697	302855	52.09	53.7037	57.8125	63.1001	60	63.3803	none	none	AT3TE62785	ATLINE1_6	LINE/L1	none	none
CHG	3	15528801	15529000	200	*	4.91301e-06	0.0066585	16.9678	303001	32.4561	38.1944	33.3333	51.9841	40	53.4247	none	none	AT3TE62895	ATLINE1_6	LINE/L1	none	none
CHG	3	15542001	15542200	200	*	3.62977e-05	0.025454	15.1668	303065	39.8551	42.9752	44.898	56.5789	47.0588	59.2857	none	none	AT3TE62940	ATCOPIA43	LTR/Copia	none	none
CHG	3	15543201	15543400	200	*	1.34445e-05	0.0137369	11.0883	303071	59.2357	57.4074	57.4074	70.3093	68.75	67.9181	none	none	AT3TE62940	ATCOPIA43	LTR/Copia	none	none
CHG	3	15544001	15544200	200	*	5.26109e-06	0.00703906	18.7885	303075	56.3636	53.6585	66.6667	76.0274	60	75	none	none	AT3TE62940	ATCOPIA43	LTR/Copia	none	none
CHG	3	15573401	15573600	200	*	9.11212e-07	0.00194567	13.3963	303214	49.5146	48.7805	45.679	60.7767	61.1111	64.6341	none	none	AT3TE63020;AT3TE63025	ATGP3;ATGP3	LTR/Gypsy;LTR/Gypsy	none	none
CHG	3	15573601	15573800	200	*	1.63208e-05	0.015552	16.5489	303215	26.7717	24.4275	30.7692	44.335	33.3333	40.5941	none	none	AT3TE63020;AT3TE63025	ATGP3;ATGP3	LTR/Gypsy;LTR/Gypsy	none	none
CHG	3	15693001	15693200	200	*	7.73426e-09	5.61956e-05	14.8331	303752	54.5024	55.9441	54.7368	68.0212	80	73.3083	none	none	none	none	none	none	none
CHG	3	15710801	15711000	200	*	6.47084e-05	0.037153	12.8527	303830	46.7391	48.6911	55.2632	58.7896	55.5556	65.7005	none	none	AT3TE63535	ATCOPIA50	LTR/Copia	none	none
CHG	3	15723601	15723800	200	*	4.91126e-05	0.0314328	11.1347	303892	59.0909	57.2016	54.918	68.4478	71.4286	68.7783	none	none	AT3TE63545	ATCOPIA50	LTR/Copia	none	none
CHG	3	15862201	15862400	200	*	1.35931e-06	0.00262401	20.1702	304524	42.3729	43.1818	39.0244	60.5932	77.7778	65.1685	none	none	none	none	none	none	none
CHG	3	16101401	16101600	200	*	1.84902e-05	0.0167933	15.2956	305586	71.2871	68.75	71.4286	86.5285	100	83.0882	none	none	AT3TE65175	ARNOLD2	DNA/MuDR	none	none
CHG	3	16336001	16336200	200	*	5.02589e-08	0.000248041	11.8455	306652	53.7459	53.3133	56.1798	67.2727	75	63.0673	none	none	AT3TE66175	ATGP1	LTR/Gypsy	none	none
CHG	3	16501401	16501600	200	*	1.07953e-05	0.0117166	21.9319	307397	44.4444	42.1875	30.9091	63.4328	50	60.6557	none	none	AT3TE66890	ATGP2N	LTR/Gypsy	none	none
CHG	3	16576401	16576600	200	*	3.33888e-05	0.0240923	24.9579	307732	21.2766	12.7273	25	45.9459	30.7692	40	none	none	AT3TE67220	ATLINE2	LINE/L1	AT3G45245	ECA1 gametogenesis related family protein
CHG	3	16598401	16598600	200	*	7.17074e-06	0.00903924	7.91367	307827	0	0	0	10.2564	0	5.76923	AT3G45260	C2H2-like zinc finger protein	none	none	none	none	none
CHG	3	16603001	16603200	200	*	1.05401e-05	0.0115792	26.0038	307850	45.4545	33.3333	36.8421	64.7619	42.8571	69.0476	none	none	AT3TE67325	ATHAT2	DNA/HAT	none	none
CHG	3	16692201	16692400	200	*	5.37502e-05	0.0329272	11.6345	308265	56.875	55.1237	48.9796	66.7416	62.5	66.8142	none	none	AT3TE67635	ATCOPIA32	LTR/Copia	AT3G45510	RING/U-box protein
CHG	3	16692401	16692600	200	*	6.597e-06	0.00839692	13.1062	308266	54.5894	53.7736	43.2432	66.3812	75	66.2921	none	none	AT3TE67635	ATCOPIA32	LTR/Copia	AT3G45510	RING/U-box protein
CHG	3	16770401	16770600	200	*	2.1518e-05	0.0183936	25.2466	308630	43.5484	41.6667	59.2593	73.3333	64	68.4211	none	none	AT3TE67950	RathE1_cons	RathE1_cons	AT3G45680	Major facilitator superfamily protein
CHG	3	16812801	16813000	200	*	1.41212e-05	0.014152	11.3361	308837	55.3648	49.3927	50.6849	62.0278	60	65.5629	none	none	AT3TE68090	ATCOPIA81	LTR/Copia	none	none
CHG	3	16848801	16849000	200	*	7.92239e-05	0.041518	12.1444	309004	11.2245	9.03226	15.5172	24.5	0	20.5882	AT3G45840	Cysteine/Histidine-rich C1 domain family protein	none	none	none	none	none
CHG	3	16958801	16959000	200	*	8.54183e-08	0.000363297	11.9875	309493	56.117	61.2457	59.8592	71.7037	75	68.0597	none	none	AT3TE68730	ATCOPIA79	LTR/Copia	AT3G46180	UDP-galactose transporter 5
CHG	3	17408201	17408400	200	*	1.7354e-07	0.00059727	18.8158	311576	49.6124	47.3214	46.3768	66.7647	33.3333	68	none	none	AT3TE70590	ARNOLD3	DNA/MuDR	none	none
CHG	3	17413001	17413200	200	*	4.42416e-05	0.0295372	29.517	311600	65	59.5238	66.6667	93.75	75	93.75	none	none	AT3TE70590	ARNOLD3	DNA/MuDR	none	none
CHG	3	17850801	17851000	200	*	3.40649e-05	0.0243451	5.20231	313675	0	0	0	5.03597	10	4.16667	AT3G48210	kinetochore protein	none	none	none	none	none
CHG	3	19460801	19461000	200	*	1.44758e-05	0.0143425	14.8936	321232	0	0	0	7.69231	NA	23.8095	none	none	none	none	none	AT3G52490;AT3G08255;AT3G08260	Double Clp-N motif-containing P-loop nucleoside triphosphate hydrolases superfamily protein;NA;NA
CHG	3	21326401	21326600	200	*	2.40953e-05	0.0196648	14.9567	330141	62.963	60.396	60.5263	76.3636	80	76.9231	none	none	AT3TE86800	TA11	LINE/L1	AT3G57587	Ta11-like non-LTR retrotransposon
CHG	3	22389401	22389600	200	*	1.61393e-05	0.0154348	23.9017	335249	56.0976	44.4444	43.4783	69.1589	100	75.6098	none	none	AT3TE91200	ATCOPIA51	LTR/Copia	AT3G60570	expansin B5
CHG	3	22856401	22856600	200	*	1.25924e-05	0.0130447	5.73248	337378	0	0	0	4.0201	5.26316	9.375	AT3G61740	SET domain protein 14	none	none	none	none	none
CHG	3	23283801	23284000	200	*	6.58768e-05	0.037153	8.18182	339425	0	0	0	7.69231	0	13.6364	AT3G63000	NPL4-like protein 1	none	none	none	none	none
CHG	4	29401	29600	200	*	0.000103732	0.0493778	15.4266	340415	44.8718	47.561	54.2553	64.3979	66.6667	63.7363	AT4G00070	RING/U-box superfamily protein	none	none	none	none	none
CHG	4	29801	30000	200	*	9.40963e-06	0.0108665	12.8637	340417	56.8807	54.0323	43.9024	68.0751	74.1935	64.1618	AT4G00070	RING/U-box superfamily protein	none	none	none	none	none
CHG	4	62001	62200	200	*	3.02554e-07	0.000904443	6.93878	340569	0	0	0	8.79121	0	2.04082	none	none	none	none	none	AT4G00155;AT4G00160	retrotransposon Gag;F-box/RNI-like/FBD-like domains-containing protein
CHG	4	106001	106200	200	*	6.55985e-05	0.037153	-20.5882	340774	16.6667	25.4545	17.5439	0	0	0	none	none	AT4TE00510	ATHATN5	DNA/HAT	AT4G00238	DNA-binding storekeeper protein-related transcriptional regulator
CHG	4	633801	634000	200	*	4.47731e-05	0.0296737	11.8992	343257	55.8376	58.9844	62.8571	69.9732	64.7059	71.3415	none	none	AT4TE03295	ATLINE1_6	LINE/L1	none	none
CHG	4	1020201	1020400	200	*	1.21918e-07	0.000446013	13.1936	345048	49.4318	51.3514	46.6667	64.6226	64.2857	59.8662	none	none	AT4TE05190	ATENSPM1	DNA/En-Spm	none	none
CHG	4	1461001	1461200	200	*	9.20023e-06	0.0106482	11.1198	347124	52.8634	48.9209	50.7937	60.9848	60	62.9956	none	none	AT4TE07420	ATENSPM4	DNA/En-Spm	none	none
CHG	4	1744001	1744200	200	*	4.63698e-05	0.0304153	17.5651	348478	30.8411	28.4672	31.5789	48.0519	25	47.4576	none	none	AT4TE08730	ATLANTYS1	LTR/Gypsy	none	none
CHG	4	1785401	1785600	200	*	1.01967e-05	0.0113737	19.6711	348672	30.7692	23.6111	16.6667	45.045	38.0952	48.0769	none	none	none	none	none	AT4G04765	NA
CHG	4	1815801	1816000	200	*	6.51416e-05	0.037153	11.9378	348822	62.234	59.5122	58.0247	71.5405	50	75.3731	none	none	AT4TE09000;AT4TE09020	VANDAL3;ATHILA2	DNA/MuDR;LTR/Gypsy	none	none
CHG	4	1833001	1833200	200	*	4.09625e-05	0.0279752	12.5471	348906	63.5417	55.0802	58.9286	70.6667	64.2857	73.9726	none	none	AT4TE09075	ATHILA3	LTR/Gypsy	none	none
CHG	4	1919601	1919800	200	*	2.24843e-05	0.0188113	12.7309	349314	57.7465	57.4074	47.561	67.0702	68.75	71.3514	none	none	AT4TE09315	ATLINE1_6	LINE/L1	none	none
CHG	4	1944801	1945000	200	*	1.0558e-05	0.0115792	10.4827	349437	60.9562	61.1336	55.4348	71.0187	79.4118	69.4624	none	none	AT4TE09385	ATLANTYS1	LTR/Gypsy	none	none
CHG	4	1953401	1953600	200	*	3.46239e-05	0.0245435	10.0599	349480	57.0957	51.8116	59.8039	65.6301	77.7778	64.4444	none	none	AT4TE09385	ATLANTYS1	LTR/Gypsy	none	none
CHG	4	1972601	1972800	200	*	4.9261e-06	0.00665899	14.1403	349574	49.3617	53.0055	42.8571	64.4068	66.6667	64.5455	AT4G04110	Toll-Interleukin-Resistance (TIR) domain family protein	AT4TE09465;AT4TE09460	ATCOPIA34;ATCOPIA44	LTR/Copia;LTR/Copia	AT4G04110	Toll-Interleukin-Resistance (TIR) domain family protein
CHG	4	1997201	1997400	200	*	9.25557e-05	0.0459387	13.1534	349693	41.8301	41.2587	37.5	54.5918	75	53.3333	AT4G04785	NA	none	none	none	AT4G04785	NA
CHG	4	2059601	2059800	200	*	3.91725e-13	1.36617e-08	24.8592	349993	43.0894	41.1985	38.7097	66.9039	77.2727	63.1579	none	none	none	none	none	AT4G04265	PttA/En/Spm family plant transposase
CHG	4	2112001	2112200	200	*	5.43221e-06	0.00717624	17.8623	350232	36.5217	42.8571	42.4658	57.8947	36.3636	61.9565	none	none	AT4TE10000	VANDAL7	DNA/MuDR	AT4G04320	malonyl-CoA decarboxylase family protein
CHG	4	2137801	2138000	200	*	8.49803e-06	0.0101267	12.3002	350354	40.7563	42.0233	41.3793	53.8631	48	53.9432	none	none	AT4TE10165	ATCOPIA32B	LTR/Copia	AT4G04370	Tetratricopeptide repeat (TPR)-like superfamily protein
CHG	4	2141001	2141200	200	*	1.07419e-08	7.39403e-05	15.873	350370	58.6592	55.8559	47.561	72.1393	66.6667	70.5882	none	none	AT4TE10165	ATCOPIA32B	LTR/Copia	none	none
CHG	4	2151001	2151200	200	*	2.19662e-07	0.000698007	17.4102	350420	37.8205	33.3333	28.125	53.2164	43.75	48.9362	none	none	AT4TE10205	ATHATN10	DNA/HAT	none	none
CHG	4	2175801	2176000	200	*	5.27544e-06	0.00704026	9.38098	350542	30.9973	28.9277	36.2832	40.211	26.6667	40.3475	none	none	AT4TE10255	Unassigned	Unassigned	none	none
CHG	4	2197601	2197800	200	*	1.20786e-05	0.0126883	11.8471	350643	38.0531	32.5792	35.2273	47.2072	52.1739	46.7128	AT4G04895	NA	none	none	none	AT4G04895	NA
CHG	4	2202401	2202600	200	*	5.91098e-05	0.0352193	13.3191	350667	44.7552	53.6232	47.541	61.9565	62.5	62.4031	none	none	AT4TE10335	ATCOPIA58	LTR/Copia	AT4G04423	hypothetical protein
CHG	4	2212201	2212400	200	*	2.74676e-05	0.0210694	13.8111	350715	41.5584	42.4107	45.3488	55.414	37.5	60.1504	none	none	AT4TE10350;AT4TE10345	ATENSPM1;ATCOPIA44	DNA/En-Spm;LTR/Copia	none	none
CHG	4	2254801	2255000	200	*	6.41123e-05	0.0369948	15.7182	350923	43.0108	37.7622	45.9459	56.7657	50	55.4217	none	none	AT4TE10490	VANDAL18	DNA/MuDR	none	none
CHG	4	2284201	2284400	200	*	5.92808e-05	0.035281	11.0048	351057	53.2567	59.058	56.6667	68.4444	54.5455	65.8065	none	none	AT4TE10590	ATCOPIA42	LTR/Copia	none	none
CHG	4	2298001	2298200	200	*	3.14522e-05	0.0231744	11.9225	351119	45.6989	47.619	46.1538	60.119	53.3333	55.122	none	none	AT4TE10675;AT4TE10680	ATENSPM11;ATENSPM11	DNA/En-Spm;DNA/En-Spm	none	none
CHG	4	2872801	2873000	200	*	6.97418e-05	0.0385264	9.85616	353770	61.2403	60.5405	64.8936	71.2251	83.3333	71.4286	none	none	AT4TE13450	ATGP1	LTR/Gypsy	none	none
CHG	4	2888601	2888800	200	*	1.73033e-05	0.0161957	15.5316	353849	52.8571	50.8621	54.1667	67.6976	100	66.6667	none	none	AT4TE13490;AT4TE13485	ATHILA2;ATHILA2	LTR/Gypsy;LTR/Gypsy	none	none
CHG	4	2888801	2889000	200	*	7.48322e-05	0.0400281	11.8001	353850	61.6438	59.5238	60	74.3041	70	68.3128	none	none	AT4TE13490	ATHILA2	LTR/Gypsy	none	none
CHG	4	2973001	2973200	200	*	4.06694e-07	0.00110237	20.8801	354243	48.9362	52.8	41.6667	70	80	70.6522	none	none	AT4TE13850	ATHILA	LTR/Gypsy	none	none
CHG	4	3016401	3016600	200	*	6.87545e-05	0.0382639	9.42248	354455	65.4867	58.4795	58.4416	70.0599	66.6667	71.0027	none	none	AT4TE14035	ATHILA6A	LTR/Gypsy	none	none
CHG	4	3024401	3024600	200	*	3.49823e-07	0.00100003	13.4692	354495	63.6364	64.1791	66.6667	77.1005	75.6757	78.6385	none	none	AT4TE14035	ATHILA6A	LTR/Gypsy	none	none
CHG	4	3130601	3130800	200	*	3.66938e-08	0.000190058	16.5826	355010	43.5	44.086	45	59.9099	37.5	62.8571	none	none	none	none	none	none	none
CHG	4	3158401	3158600	200	*	6.16905e-08	0.000280631	17.7475	355144	36.875	31.2796	33.3333	51.1976	54.5455	51.6129	none	none	AT4TE14510	ATHILA4	LTR/Gypsy	none	none
CHG	4	3181401	3181600	200	*	2.2072e-05	0.0186538	8.95659	355258	53.2051	53.6199	53.4314	61.7268	45.4545	63.8831	none	none	AT4TE14540	ATHILA2	LTR/Gypsy	none	none
CHG	4	3184001	3184200	200	*	6.60404e-05	0.037153	16.1422	355271	42.3529	50.9804	52.0833	64.878	68.1818	63.5294	none	none	AT4TE14540	ATHILA2	LTR/Gypsy	none	none
CHG	4	3196001	3196200	200	*	1.02576e-05	0.0113931	31.0143	355330	32.0755	35.8491	30	63.8298	100	57.6923	none	none	none	none	none	none	none
CHG	4	3230401	3230600	200	*	8.38319e-05	0.0430712	23.7457	355447	21.0526	13.7931	23.3333	42.3077	62.5	42.1053	none	none	AT4TE14800	ATREP18	DNA	none	none
CHG	4	3294601	3294800	200	*	1.74621e-05	0.0162835	10.9319	355707	19.2771	23.1579	15	31.5565	26.6667	30.7054	none	none	AT4TE15080	ATLINEIII	LINE/L1	none	none
CHG	4	3310201	3310400	200	*	1.28896e-05	0.0132216	21.2182	355781	31.746	34.8315	42.8571	55.5024	28.5714	58.7302	none	none	AT4TE15130	ATHILA2	LTR/Gypsy	none	none
CHG	4	3310801	3311000	200	*	3.15093e-08	0.000169935	13.8363	355784	50.2058	46.1972	54.2857	64.2857	63.1579	60.7903	none	none	AT4TE15130	ATHILA2	LTR/Gypsy	none	none
CHG	4	3311401	3311600	200	*	1.68426e-06	0.00300716	12.5937	355787	56.0976	57.754	51.1905	67.1587	78.125	70.0361	none	none	AT4TE15130	ATHILA2	LTR/Gypsy	none	none
CHG	4	3334001	3334200	200	*	2.23654e-07	0.000704832	20.9906	355898	29.2035	27.5862	20	47.2222	46.1538	54.2857	none	none	AT4TE15215	ATHILA4B_LTR	LTR/Gypsy	none	none
CHG	4	3404801	3405000	200	*	8.05664e-05	0.0418273	15.58	356245	47.8632	47.5	53.125	65.7407	61.9048	61.7978	none	none	AT4TE15495	ATHILA4	LTR/Gypsy	none	none
CHG	4	3412801	3413000	200	*	4.51891e-09	3.79921e-05	20.7193	356284	36.2903	33.3333	40.9091	57.4132	75	52.2222	none	none	none	none	none	none	none
CHG	4	3439801	3440000	200	*	3.10039e-07	0.000921552	17.5424	356415	44.1341	51.3966	45.4545	66.7752	50	60.7477	none	none	AT4TE15585	ATHILA4C	LTR/Gypsy	none	none
CHG	4	3444801	3445000	200	*	1.45635e-06	0.0027113	18.5371	356439	30.3922	25.5172	21.4286	42.5	50	52.3256	none	none	AT4TE15615	VANDAL21	DNA/MuDR	none	none
CHG	4	3464401	3464600	200	*	2.15905e-05	0.0184039	14.0779	356534	38.8889	43.3962	43.6893	55.1867	60	57.764	none	none	AT4TE15665;AT4TE15670	ATHILA4C;ATHILA0_I	LTR/Gypsy;LTR/Gypsy	none	none
CHG	4	3475001	3475200	200	*	5.37119e-07	0.0013414	11.4488	356586	28	23.2804	26.9231	38.3821	38	33.4746	none	none	AT4TE15690;AT4TE15685	ATREP10;ATENSPM7	RC/Helitron;DNA/En-Spm	none	none
CHG	4	3492201	3492400	200	*	1.01961e-05	0.0113737	14.103	356672	45.8065	48.0263	50	59.7156	66.6667	64.467	none	none	AT4TE15800	ATHILA6A	LTR/Gypsy	none	none
CHG	4	3492601	3492800	200	*	1.13738e-07	0.000431164	9.71941	356674	68.3871	71.4286	66.3317	79.5195	79.4872	78.3019	none	none	AT4TE15800	ATHILA6A	LTR/Gypsy	none	none
CHG	4	3496801	3497000	200	*	2.80978e-05	0.0213959	15.7368	356695	46.6667	50.7692	37.5	62.2642	66.6667	64.2202	none	none	AT4TE15805	ATHILA6A	LTR/Gypsy	none	none
CHG	4	3547401	3547600	200	*	8.98751e-05	0.045025	16.2504	356940	51.7647	52.8	55.3571	71.8232	75	64.2857	none	none	AT4TE15950	ATHILA6A	LTR/Gypsy	none	none
CHG	4	3562601	3562800	200	*	2.92622e-06	0.0043989	14.5537	357013	54.359	56.2189	63.6364	72.4928	65.2174	67.8261	none	none	AT4TE15970	ATHILA3	LTR/Gypsy	none	none
CHG	4	3594601	3594800	200	*	1.45628e-05	0.0143472	17.8546	357172	39.0476	38.9831	36.5854	59.375	40	50	none	none	AT4TE16080	ATHILA3	LTR/Gypsy	none	none
CHG	4	3611801	3612000	200	*	2.12634e-05	0.0182355	21.4402	357258	30.5556	28.0899	25	47.1545	46.1538	57.377	none	none	AT4TE16115	ATHILA4C	LTR/Gypsy	none	none
CHG	4	3636201	3636400	200	*	6.51153e-08	0.000293658	14.5796	357380	49.2857	46.2882	41.0448	61.0586	67.7419	59.8765	none	none	AT4TE16190	ATHILA2	LTR/Gypsy	none	none
CHG	4	3638801	3639000	200	*	8.81384e-05	0.0445337	12.5723	357392	46.0526	48.7805	43.1579	59.6206	56.25	58.3784	none	none	none	none	none	none	none
CHG	4	3656401	3656600	200	*	3.59391e-05	0.0252703	13.3499	357478	19.3548	24.6835	28.8462	35.1351	44.4444	39.7959	none	none	AT4TE16270	ATGP5	LTR/Gypsy	none	none
CHG	4	3688601	3688800	200	*	5.87134e-05	0.0351031	13.1058	357636	42.6573	47.1204	46.3158	57.5563	60	60.1036	none	none	AT4TE16390;AT4TE16380	ATLANTYS2;ATHILA2	LTR/Gypsy;LTR/Gypsy	none	none
CHG	4	3691001	3691200	200	*	6.03288e-06	0.00779265	12.1576	357648	33.0049	36.1538	33.5938	46.7249	54.5455	46.3087	none	none	AT4TE16390;AT4TE16380	ATLANTYS2;ATHILA2	LTR/Gypsy;LTR/Gypsy	none	none
CHG	4	3699401	3699600	200	*	1.22724e-06	0.0024136	17.2099	357690	40.1235	44.6927	36.3636	59.736	62.5	57.4074	none	none	AT4TE16400	ATHILA2	LTR/Gypsy	none	none
CHG	4	3747401	3747600	200	*	2.6771e-07	0.000823818	11.5562	357917	61.7886	59.3148	59.2	70.1299	75	73.3696	none	none	AT4TE16570	ATHILA6B	LTR/Gypsy	none	none
CHG	4	3755601	3755800	200	*	9.99933e-06	0.0112524	16.831	357956	45.9677	43.5484	42.3077	59.3886	50	64.7541	none	none	AT4TE16590	ATLINE2	LINE/L1	none	none
CHG	4	3761801	3762000	200	*	9.2554e-08	0.000378269	17.4319	357985	31.1111	30.9783	33.3333	49.8361	14.2857	48.4076	none	none	none	none	none	none	none
CHG	4	3784601	3784800	200	*	8.14251e-10	9.26012e-06	19.805	358084	31.6176	29.4118	26.4151	49.1484	55.5556	49.7537	none	none	AT4TE16725	ATLANTYS1	LTR/Gypsy	none	none
CHG	4	3847801	3848000	200	*	1.34538e-07	0.000482066	15.9047	358390	59.8837	57.047	64.6154	74.5921	66.6667	79.0123	none	none	AT4TE16910	ATHILA6A	LTR/Gypsy	none	none
CHG	4	3850601	3850800	200	*	5.84932e-06	0.00759305	8.90187	358404	59.2677	59.1252	56.6308	68.0224	54.8387	67.7812	none	none	AT4TE16910	ATHILA6A	LTR/Gypsy	none	none
CHG	4	3867201	3867400	200	*	8.33435e-05	0.0429183	17.4804	358486	53.9683	44.8052	54.2056	67.2566	50	68.3544	none	none	AT4TE16945	ATHILA	LTR/Gypsy	none	none
CHG	4	3904201	3904400	200	*	5.34633e-07	0.0013414	18.1689	358660	47.8261	48	47.8261	66.1808	71.4286	65.5738	none	none	AT4TE17070	ATHILA2	LTR/Gypsy	none	none
CHG	4	3932601	3932800	200	*	0.000103702	0.0493778	10.2356	358802	50.2674	49.2114	47.9452	57.885	57.1429	63.6364	none	none	AT4TE17175	ATHILA4	LTR/Gypsy	none	none
CHG	4	3969201	3969400	200	*	5.04985e-09	4.00267e-05	9.05352	358979	20.1149	18.4129	19.963	29.661	23.1788	27.8788	none	none	none	none	none	none	none
CHG	4	3994601	3994800	200	*	1.13335e-06	0.00229805	5.56466	359104	56.0246	55.661	57.0776	61.2296	56.4516	62.8019	none	none	AT4TE17360	ATHILA	LTR/Gypsy	none	none
CHG	4	3995001	3995200	200	*	4.8309e-21	2.52722e-15	9.13335	359106	56.5814	54.7939	52.514	63.9317	66.3717	64.533	none	none	AT4TE17360	ATHILA	LTR/Gypsy	none	none
CHG	4	3995201	3995400	200	*	1.87748e-07	0.00063778	5.17698	359107	57.2039	58.5393	59.1588	63.3005	63.6364	63.2737	none	none	AT4TE17360	ATHILA	LTR/Gypsy	none	none
CHG	4	3996201	3996400	200	*	3.72491e-06	0.00533874	11.205	359112	61.1268	56.4014	61.6162	71.5084	80	68.4411	none	none	AT4TE17360	ATHILA	LTR/Gypsy	none	none
CHG	4	4008401	4008600	200	*	8.29264e-05	0.042783	9.34518	359171	15.1685	10.7649	10.1449	21.134	17.6471	23.5294	none	none	none	none	none	none	none
CHG	4	4019801	4020000	200	*	2.18904e-05	0.0185904	10.6849	359227	46.2312	47.0032	49.359	57.0523	67.8571	59.1549	none	none	AT4TE17470	ATHILA6A	LTR/Gypsy	none	none
CHG	4	4022401	4022600	200	*	1.99818e-05	0.0175699	15.8282	359240	66.9492	62.3188	65.9574	81.9588	100	75.3425	none	none	AT4TE17470	ATHILA6A	LTR/Gypsy	none	none
CHG	4	4023201	4023400	200	*	8.99142e-05	0.045025	14.94	359244	34.7368	40.6897	30.9091	52.4793	54.8387	50	none	none	AT4TE17470	ATHILA6A	LTR/Gypsy	none	none
CHG	4	4025801	4026000	200	*	1.12445e-05	0.0121215	14.5629	359257	61.8182	59.6774	65.625	73.1707	77.2727	78.972	none	none	AT4TE17480	ATHILA	LTR/Gypsy	none	none
CHG	4	4029601	4029800	200	*	8.32086e-07	0.00179874	11.6203	359276	49.7024	46.3483	51.5306	60.0321	71.4286	60.6299	none	none	AT4TE17495;AT4TE17500	ATHILA0_I;ATHILA	LTR/Gypsy;LTR/Gypsy	none	none
CHG	4	4036401	4036600	200	*	6.44495e-11	1.16262e-06	13.2968	359310	59.2233	64.6925	61.3636	74.2905	76.4706	76.6272	none	none	AT4TE17510	ATHILA2	LTR/Gypsy	none	none
CHG	4	4037401	4037600	200	*	2.22615e-06	0.00368539	14.5838	359315	64.0845	61.4379	69.3182	78.5953	70.8333	80.5369	none	none	AT4TE17510	ATHILA2	LTR/Gypsy	none	none
CHG	4	4092401	4092600	200	*	7.83358e-05	0.0412277	18.9303	359560	40.3846	32.2222	42.1053	54.9708	83.3333	54.9451	none	none	none	none	none	none	none
CHG	4	4132601	4132800	200	*	5.74108e-05	0.0345613	21.309	359743	22.6415	26.3158	14.6341	43.956	46.1538	42.1053	none	none	AT4TE17915	ATLINEIII	LINE/L1	none	none
CHG	4	4178601	4178800	200	*	6.79647e-07	0.00157322	12.0603	359964	38.9105	37.5758	36	48.3533	55.5556	52.3035	none	none	AT4TE18060	ATHILA6A	LTR/Gypsy	none	none
CHG	4	4190601	4190800	200	*	3.01431e-05	0.0225917	15.0651	360024	55.7692	58.3333	59.5745	72.3684	88.8889	71.1712	none	none	AT4TE18075	ATHILA	LTR/Gypsy	none	none
CHG	4	4191201	4191400	200	*	9.1606e-10	1.00473e-05	16.2662	360027	62.6374	59.7884	61.039	76.6957	72.7273	79.1822	none	none	AT4TE18075	ATHILA	LTR/Gypsy	none	none
CHG	4	4209201	4209400	200	*	2.15795e-08	0.000129759	18.5596	360104	49.1525	56.6879	51.1905	69.7885	76.4706	74.3902	none	none	AT4TE18165	ATHILA5	LTR/Gypsy	none	none
CHG	4	4229401	4229600	200	*	1.77851e-05	0.0163932	22.0628	360190	37.1795	35.8696	45.4545	61.0619	69.2308	54.386	none	none	AT4TE18205	HELITRONY2	RC/Helitron	none	none
CHG	4	4241601	4241800	200	*	4.28473e-05	0.0288482	11.1805	360249	51.0373	45.749	41.8182	58.0357	42.8571	60.8997	none	none	AT4TE18245	ATHILA	LTR/Gypsy	none	none
CHG	4	4241801	4242000	200	*	2.12309e-05	0.0182355	9.46908	360250	55.4859	55.7003	60	64.4444	68.2927	67.7215	none	none	AT4TE18245	ATHILA	LTR/Gypsy	none	none
CHG	4	4243201	4243400	200	*	4.97866e-06	0.00671269	16.6361	360257	36.8794	36.413	35.8974	52.0362	42.8571	55.9441	none	none	AT4TE18245	ATHILA	LTR/Gypsy	none	none
CHG	4	4244401	4244600	200	*	1.12812e-06	0.00229635	19.4367	360263	46.8468	47	36.1702	66.2602	73.3333	59.5041	none	none	AT4TE18245	ATHILA	LTR/Gypsy	none	none
CHG	4	4253801	4254000	200	*	6.43638e-06	0.00821247	14.2909	360310	18.6207	15.7534	15.6863	33.0677	18.1818	28.6885	none	none	AT4TE18265;AT4TE18260	ATGP10;VANDAL3	LTR/Gypsy;DNA/MuDR	none	none
CHG	4	4254001	4254200	200	*	1.4267e-05	0.0142164	16.3911	360311	23.2143	25	16.6667	38.0567	60	42.8571	none	none	AT4TE18265;AT4TE18260	ATGP10;VANDAL3	LTR/Gypsy;DNA/MuDR	none	none
CHG	4	4258401	4258600	200	*	1.68531e-05	0.0159719	9.79466	360333	53.8462	49.6021	45.3988	60.4885	56.25	59.9388	none	none	AT4TE18270	ATHILA4A	LTR/Gypsy	none	none
CHG	4	4279001	4279200	200	*	5.15673e-05	0.0323467	26.6543	360435	51.5152	48.4848	58.8235	80.8989	50	74.359	none	none	AT4TE18315	ATHILA3	LTR/Gypsy	none	none
CHG	4	4280201	4280400	200	*	5.78903e-06	0.00753348	15.7251	360441	48.0263	42.4731	46.875	61.25	61.5385	59.8485	none	none	AT4TE18320	ATHILA3	LTR/Gypsy	none	none
CHG	4	4281801	4282000	200	*	7.73712e-07	0.00169355	19.9592	360449	45.8333	44.2857	58.6207	65.368	63.8889	70.6667	none	none	AT4TE18330	ATHILA3	LTR/Gypsy	none	none
CHG	4	4322601	4322800	200	*	7.34659e-05	0.0396214	16.3481	360648	49.5495	51.7647	52.9412	67.0683	37.5	69.8113	none	none	AT4TE18435	ATENSPM6	DNA/En-Spm	none	none
CHG	4	4328801	4329000	200	*	3.11297e-06	0.00462646	16.5005	360678	33.0357	27.8146	39.3443	48.2993	50	48.0519	none	none	AT4TE18435;AT4TE18445	ATENSPM6;ATHILA	DNA/En-Spm;LTR/Gypsy	none	none
CHG	4	4362001	4362200	200	*	9.11317e-05	0.045361	10.088	360833	36.859	44.9704	39.4161	50.087	66.6667	49.0141	none	none	AT4TE18500	ATLANTYS1	LTR/Gypsy	AT4G07526	hypothetical protein
CHG	4	4368601	4368800	200	*	6.24232e-06	0.0080039	15.5505	360866	40.7821	32.716	36.3636	52.027	48	54.1985	none	none	AT4TE18500	ATLANTYS1	LTR/Gypsy	none	none
CHG	4	4370401	4370600	200	*	6.98469e-05	0.0385438	21.1111	360875	11.6279	3.0303	14.2857	28.5714	28.5714	32.6531	none	none	AT4TE18500;AT4TE18560	ATLANTYS1;ATHAT1	LTR/Gypsy;DNA/HAT	none	none
CHG	4	4382001	4382200	200	*	8.01101e-05	0.0417001	17.7087	360932	18.0328	13.5135	18.1818	35.5556	20	31.3253	none	none	AT4TE18600;AT4TE18605	ATHILA2;ATHILA3	LTR/Gypsy;LTR/Gypsy	none	none
CHG	4	4383401	4383600	200	*	2.58154e-08	0.000148407	17.2441	360939	41.1168	37.6884	38.2353	55.1948	62.069	57.4257	none	none	AT4TE18605	ATHILA3	LTR/Gypsy	none	none
CHG	4	4388001	4388200	200	*	6.1461e-12	1.89133e-07	26.1363	360962	38.806	35.1562	37.5	59.8291	50	69.403	none	none	AT4TE18610	ATHILA3	LTR/Gypsy	none	none
CHG	4	4388201	4388400	200	*	2.20482e-08	0.000131071	24.3786	360963	55.6701	44.4444	53.8462	74.4526	76.4706	74.3902	none	none	AT4TE18610	ATHILA3	LTR/Gypsy	none	none
CHG	4	4410201	4410400	200	*	2.60554e-05	0.0204966	13.8787	361066	55.4913	63.5593	51.6667	71.0602	80.9524	70.922	none	none	AT4TE18695	ATHILA2	LTR/Gypsy	none	none
CHG	4	4410601	4410800	200	*	5.15681e-05	0.0323467	12.2424	361068	42.9224	50.9901	51.0417	60.7784	56.25	58.6364	none	none	AT4TE18695;AT4TE18700	ATHILA2;ATHILA6B	LTR/Gypsy;LTR/Gypsy	none	none
CHG	4	4411401	4411600	200	*	4.17316e-05	0.0283524	14.9269	361072	50.7463	48.75	45.3488	61.8644	100	66.1157	none	none	AT4TE18700	ATHILA6B	LTR/Gypsy	none	none
CHG	4	4416001	4416200	200	*	1.34699e-08	8.80825e-05	19.6283	361095	34.507	36.0731	24.4444	53.1056	60	56.0976	none	none	AT4TE18705;AT4TE18715	ATHILA6A;ATHILA2	LTR/Gypsy;LTR/Gypsy	none	none
CHG	4	4420201	4420400	200	*	2.56434e-06	0.00402854	18.9226	361116	55.4217	53.2338	61.2245	72.7273	62.5	79.6875	none	none	AT4TE18720	ATHILA3	LTR/Gypsy	none	none
CHG	4	4420401	4420600	200	*	7.39182e-05	0.0396927	14.1283	361117	54.2857	52.5	46.4789	63.7795	100	70.229	none	none	AT4TE18720	ATHILA3	LTR/Gypsy	none	none
CHG	4	4421601	4421800	200	*	2.16084e-05	0.0184039	27.2269	361123	45.8333	40.9091	33.3333	64.8352	75	75	none	none	AT4TE18720	ATHILA3	LTR/Gypsy	none	none
CHG	4	4436001	4436200	200	*	1.60931e-06	0.00291311	17.4747	361193	58.6466	53.7736	56.5217	73.0769	66.6667	76.7241	none	none	AT4TE18755	ATHILA2	LTR/Gypsy	none	none
CHG	4	4437401	4437600	200	*	1.80403e-06	0.00310446	15.9024	361200	48.3221	42.7746	42.3423	60.3279	57.5758	61.6	none	none	AT4TE18775	ATHILA6A	LTR/Gypsy	none	none
CHG	4	4452401	4452600	200	*	1.52374e-06	0.0027951	14.2594	361273	56.6474	59.8394	50.5263	70.2875	63.1579	73.822	none	none	AT4TE18825	ATHILA0_I	LTR/Gypsy	none	none
CHG	4	4469201	4469400	200	*	4.33787e-06	0.00606766	14.4626	361355	43.2836	40.625	39.6226	55.8824	47.3684	58.8477	none	none	AT4TE18865	VANDAL3	DNA/MuDR	none	none
CHG	4	4492401	4492600	200	*	6.47786e-05	0.037153	19.5589	361470	46.2687	49.505	45	66.4336	75	69.0141	none	none	AT4TE18905	ATHILA4C	LTR/Gypsy	none	none
CHG	4	4504001	4504200	200	*	1.16909e-06	0.00235099	16.1433	361525	35.3333	34.6154	43.8596	50.6098	40	55.7895	none	none	none	none	none	none	none
CHG	4	4504201	4504400	200	*	1.16617e-05	0.0123998	13.5826	361526	20	26.8868	27.1523	38.8704	25	40.8805	none	none	none	none	none	none	none
CHG	4	4505201	4505400	200	*	1.16362e-05	0.0123998	14.1269	361531	45.082	43.128	42.8571	59.2992	41.6667	55.8974	none	none	none	none	none	none	none
CHG	4	4534601	4534800	200	*	5.46652e-05	0.0333692	12.639	361677	38.6905	31.6456	33.3333	48.9311	35.2941	45.9459	none	none	AT4TE19055	ATHILA4A	LTR/Gypsy	none	none
CHG	4	4556801	4557000	200	*	4.40277e-05	0.0294534	9.9374	361784	39.1144	41.6961	37.6471	50.5305	48.8372	49.1566	none	none	AT4TE19150;AT4TE19135	ATHILA2;ATENSPM3	LTR/Gypsy;DNA/En-Spm	none	none
CHG	4	4561801	4562000	200	*	2.11258e-06	0.00352485	17.5406	361809	57.1429	47.7612	47.0588	69.7318	70	64.2202	none	none	AT4TE19170;AT4TE19135	ATHILA6B;ATENSPM3	LTR/Gypsy;DNA/En-Spm	none	none
CHG	4	4565801	4566000	200	*	6.16935e-05	0.0362224	7.77034	361829	57.9487	52.2508	54.5872	61.6253	61.8421	63.7056	none	none	AT4TE19180;AT4TE19135	ATHILA2;ATENSPM3	LTR/Gypsy;DNA/En-Spm	none	none
CHG	4	4591601	4591800	200	*	2.24254e-05	0.0188006	16.2678	361937	23.5849	17.3554	24.2424	37.1859	33.3333	36.9565	none	none	AT4TE19300;AT4TE19305	ATLINEIII;ATHATN9	LINE/L1;DNA/HAT	none	none
CHG	4	4599001	4599200	200	*	2.01199e-05	0.0176306	18.9683	361974	57.5	52.2222	45.1613	74.5856	73.6842	66.2338	none	none	AT4TE19330	ATHILA3	LTR/Gypsy	none	none
CHG	4	4624401	4624600	200	*	2.13049e-05	0.0182413	29.1819	362097	33.3333	25.8621	30.7692	60.3774	60	54.5455	none	none	AT4TE19450	ATCOPIA54	LTR/Copia	none	none
CHG	4	4632401	4632600	200	*	1.89135e-05	0.0170299	15.1105	362136	42.9752	43.4783	42.7273	57.4468	66.6667	59.2308	none	none	AT4TE19470	ATCOPIA53	LTR/Copia	none	none
CHG	4	4646201	4646400	200	*	7.10003e-05	0.0389534	10.4058	362200	69.8113	73.4807	71	80.4749	89.4737	84.0376	none	none	AT4TE19530	ATGP1	LTR/Gypsy	none	none
CHG	4	4663201	4663400	200	*	5.18268e-05	0.0323745	34.8864	362271	37.5	31.1111	15.7895	62.5	55.5556	83.3333	none	none	AT4TE19610	HELITRONY1D	RC/Helitron	none	none
CHG	4	4667601	4667800	200	*	7.33678e-05	0.0396094	24.2538	362292	37.037	43.3735	30.303	60.7595	71.4286	67.5676	AT4G05245	NA	none	none	none	none	none
CHG	4	4728001	4728200	200	*	4.23261e-05	0.0286232	12.2595	362567	45.5621	41.6268	36.8932	52.8986	50	56.8966	none	none	AT4TE19830	ATLANTYS1	LTR/Gypsy	none	none
CHG	4	4729201	4729400	200	*	4.4266e-05	0.0295372	12.6306	362573	36.4964	33.9623	41.4634	47.7848	58.8235	50.6667	none	none	AT4TE19830	ATLANTYS1	LTR/Gypsy	none	none
CHG	4	4760601	4760800	200	*	9.68443e-05	0.0471721	14.3443	362729	65.8915	58	68.1818	77.3333	81.8182	73.5632	none	none	AT4TE19905	ATHILA2	LTR/Gypsy	none	none
CHG	4	4848201	4848400	200	*	5.2595e-05	0.0326387	23.7651	363149	18.9189	29.4118	33.3333	50	62.5	52	none	none	AT4TE20180	ATDNA12T3_2	DNA	none	none
CHG	4	4879401	4879600	200	*	9.53955e-06	0.0109441	17.9496	363296	32.9412	26.5957	20.6897	47.1861	33.3333	41.9643	none	none	AT4TE20300	ATLINE1A	LINE/L1	none	none
CHG	4	4893201	4893400	200	*	5.32181e-06	0.00708407	15.088	363358	45.8824	47.8261	45.4545	60.8563	63.8298	63.3803	none	none	AT4TE20400	ATHILA2	LTR/Gypsy	none	none
CHG	4	4913201	4913400	200	*	7.12635e-05	0.0389534	24.4468	363453	41.0714	28.5714	33.3333	57.3529	65.2174	55.5556	none	none	AT4TE20480;AT4TE20485	ATENSPM9;ATENSPM9	DNA/En-Spm;DNA/En-Spm	none	none
CHG	4	4914001	4914200	200	*	2.33203e-05	0.0192122	17.772	363457	31.8182	22.807	19.0476	43.6047	36.3636	43.2099	none	none	AT4TE20490	ATENSPM2	DNA/En-Spm	none	none
CHG	4	4914201	4914400	200	*	3.12225e-08	0.000169935	21.8789	363458	49.6183	42.446	41.8182	67.1795	84.6154	64.5161	none	none	AT4TE20490	ATENSPM2	DNA/En-Spm	none	none
CHG	4	4925401	4925600	200	*	1.45701e-07	0.000518514	15.4987	363511	47.1503	45.1613	51.4493	64.2405	40	60.9524	none	none	AT4TE20535;AT4TE20545	ATENSPM7;ATENSPM3	DNA/En-Spm;DNA/En-Spm	none	none
CHG	4	4938001	4938200	200	*	6.51211e-05	0.037153	13.0239	363574	45	40.1316	47.8261	56.9061	50	56.1224	none	none	none	none	none	none	none
CHG	4	4941801	4942000	200	*	7.06078e-05	0.0388965	16.333	363592	28.5714	33.0827	24.2424	45.7895	37.5	47.5	none	none	AT4TE20620	ATHILA4A	LTR/Gypsy	none	none
CHG	4	4945401	4945600	200	*	1.75505e-06	0.00306044	13.8837	363610	49.4318	52.0249	47.7273	65.7837	62.069	61.6541	none	none	AT4TE20650	ATHILA4	LTR/Gypsy	none	none
CHG	4	4966201	4966400	200	*	3.28183e-05	0.0237881	16.6667	363710	46.875	45.7627	40	63.7209	50	60.8333	none	none	AT4TE20745	ATHILA2	LTR/Gypsy	none	none
CHG	4	4978401	4978600	200	*	6.32109e-05	0.0365796	-14.5455	363769	22.5	15.5556	8	2.98507	0	0	none	none	AT4TE20780;AT4TE20775	ATHILA4A;ATHILA8B	LTR/Gypsy;LTR/Gypsy	none	none
CHG	4	5018601	5018800	200	*	4.6454e-05	0.0304153	9.75591	363961	53.6913	51.8382	52.6316	62.4625	72.7273	62.3853	none	none	AT4TE20955	ATHILA4	LTR/Gypsy	none	none
CHG	4	5021801	5022000	200	*	3.90131e-05	0.0268553	13.9192	363977	54.0146	45.4545	45.5882	62.9526	63.6364	62.3656	none	none	AT4TE20970	ATHILA6A	LTR/Gypsy	AT4G08116	NA
CHG	4	5022601	5022800	200	*	9.67911e-05	0.0471721	15.5844	363981	61.2903	59.0909	62	75.2525	90	76.6355	none	none	AT4TE20970	ATHILA6A	LTR/Gypsy	none	none
CHG	4	5023401	5023600	200	*	5.49309e-06	0.00723212	12.9386	363985	43.8424	42.9091	49.3151	56.5306	42.1053	59.893	none	none	AT4TE20975	ATGP1	LTR/Gypsy	none	none
CHG	4	5051601	5051800	200	*	1.78595e-06	0.00308348	20.4517	364124	69.3878	58.9744	66	84	80	82.8571	none	none	AT4TE21055	ATHILA0_I	LTR/Gypsy	none	none
CHG	4	5055801	5056000	200	*	2.81899e-08	0.000156885	15.8125	364145	43.6019	44.586	42.623	60.1818	40	59.5142	none	none	AT4TE21055	ATHILA0_I	LTR/Gypsy	none	none
CHG	4	5071201	5071400	200	*	3.46884e-05	0.0245559	11.4629	364222	49.7268	53.7778	54.7368	63.2495	69.2308	64.6865	none	none	AT4TE21090	ATLANTYS1	LTR/Gypsy	none	none
CHG	4	5209201	5209400	200	*	5.16685e-05	0.0323522	10.563	364852	47.4138	47.8992	43.9252	57.8526	40.7407	58.2609	none	none	AT4TE21695	ATLINE1_6	LINE/L1	none	none
CHG	4	5304001	5304200	200	*	4.3862e-07	0.00117071	13.2874	365263	59.7285	62.1262	61.4286	73.7991	57.1429	77.2021	none	none	AT4TE22095	ATCOPIA55	LTR/Copia	AT4G08370	Proline-rich extensin-like family protein
CHG	4	5304401	5304600	200	*	1.01925e-05	0.0113737	9.80331	365265	52.027	51.3078	56.0345	62.029	60	61.8799	none	none	AT4TE22095	ATCOPIA55	LTR/Copia	AT4G08370	Proline-rich extensin-like family protein
CHG	4	5324601	5324800	200	*	1.3991e-06	0.00267125	15.9533	365360	10.6557	8.92857	12.5	28.8973	18.1818	24.4681	AT4G08400	Proline-rich extensin-like family protein	none	none	none	none	none
CHG	4	5445001	5445200	200	*	1.75644e-05	0.0163207	8.29694	365884	0	0	0	7.59494	25	7.93651	AT4G08550	electron carrier/ protein disulfide oxidoreductase	none	none	none	none	none
CHG	4	5510401	5510600	200	*	4.35996e-05	0.0292418	22.6404	366176	31.4815	35.8696	23.5294	55.4545	33.3333	60	AT4G08630	fas-binding factor-like protein	none	none	none	none	none
CHG	4	5524601	5524800	200	*	6.36113e-05	0.0367707	12.1099	366243	38.5787	43.3628	49.2308	54.8694	62.5	52.2727	none	none	AT4TE23125	VANDAL3	DNA/MuDR	none	none
CHG	4	5525201	5525400	200	*	6.24396e-05	0.0365263	13.2759	366246	39.2265	41.0256	39.3939	52.0833	42.8571	56.0847	none	none	AT4TE23125	VANDAL3	DNA/MuDR	none	none
CHG	4	5663001	5663200	200	*	2.65119e-06	0.00412779	21.2514	366873	27.451	34.0426	28.8889	50.4505	56.25	52	none	none	AT4TE23735	ATHILA4A	LTR/Gypsy	none	none
CHG	4	5694201	5694400	200	*	9.56485e-05	0.0467485	12.6765	367011	59.1304	52.2267	51.25	68.2731	72.7273	64.0394	none	none	AT4TE23825	VANDAL2	DNA/MuDR	none	none
CHG	4	5821801	5822000	200	*	2.1039e-05	0.0181323	13.4261	367587	54.6448	52	51.5789	63.964	61.1111	72.0497	none	none	none	none	none	AT4G09140	MUTL-homologue 1
CHG	4	5968001	5968200	200	*	1.41134e-10	2.17154e-06	17.7367	368168	59.0164	54.7794	48	73.6617	62.5	73.5683	none	none	AT4TE25100	ATCOPIA69	LTR/Copia	none	none
CHG	4	6131201	6131400	200	*	5.56164e-05	0.0336748	16.3451	368916	61.7647	58.0952	59.322	73.7624	93.3333	77.6471	none	none	AT4TE25865	ATLINE1_6	LINE/L1	AT4G09720	RAB GTPase homolog G3A
CHG	4	6467801	6468000	200	*	3.39398e-05	0.0243443	10.2089	370403	59.4142	60.7595	63.9344	69.6774	66.6667	73.4043	none	none	AT4TE27640	ATCOPIA50	LTR/Copia	AT4G10457	SCR-like 1
CHG	4	6470401	6470600	200	*	0.000104597	0.0496087	11.1453	370416	59.0643	56.654	69.697	67.8571	62.5	72.242	none	none	AT4TE27640	ATCOPIA50	LTR/Copia	none	none
CHG	4	7160801	7161000	200	*	5.32453e-05	0.0328389	-8.37989	373624	3.38983	11.7647	5.55556	0	0	0	AT4G11920	cell cycle switch protein 52 A2	none	none	none	none	none
CHG	4	7688801	7689000	200	*	7.07615e-07	0.00160948	24.2633	376007	56.1404	44.4444	50	73.9837	100	70.4225	none	none	AT4TE33665	ATENSPM11	DNA/En-Spm	AT4G13250;AT4G06020	NAD(P)-binding Rossmann-fold superfamily protein;NA
CHG	4	7812601	7812800	200	*	1.89858e-05	0.0170656	13.9019	376553	5.26316	3.38983	1.85185	18.2796	0	18.1818	AT4G13440	Calcium-binding EF-hand family protein	none	none	none	AT4G13445	NA
CHG	4	8055201	8055400	200	*	2.04546e-14	8.23122e-10	7.48441	377672	0	0	0	6.47059	5.88235	10.4839	AT4G13940	S-adenosyl-L-homocysteine hydrolase	none	none	none	none	none
CHG	4	8148801	8149000	200	*	7.36154e-06	0.00921315	14.776	378107	55.5556	61.2717	53.6585	72.0461	62.5	75.5556	AT4G14140	DNA methyltransferase 2	none	none	none	none	none
CHG	4	8329001	8329200	200	*	5.01971e-05	0.031715	11.2052	378973	57.0513	64.2857	67.4419	74.0899	75	71.9298	none	none	AT4TE36905	ATLINEIII	LINE/L1	none	none
CHG	4	8393401	8393600	200	*	1.10351e-07	0.000424476	18.1224	379279	46.3158	41.7582	50	63.5097	65.3846	60.8108	AT4G14630	germin-like protein 9	none	none	none	none	none
CHG	4	8592201	8592400	200	*	2.20466e-05	0.0186538	26.5249	380229	11.5385	4.34783	0	32.5	37.5	25	AT4G15053	NEP-interacting protein, putative (DUF239)	none	none	none	AT4G15050	NEP-interacting protein, putative (DUF239)
CHG	4	9074401	9074600	200	*	1.83642e-06	0.00314983	24.8796	382418	40	46.6102	48	69.9029	75	67.4419	AT4G16015	Cysteine/Histidine-rich C1 domain family protein	none	none	none	none	none
CHG	4	9511601	9511800	200	*	4.1302e-05	0.0281336	14.4293	384436	37.8378	30.9091	33.8983	48.1707	62.5	49.0909	none	none	AT4TE42950	ATGP2	LTR/Gypsy	none	none
CHG	4	9910201	9910400	200	*	8.08226e-05	0.0419042	36.5385	386292	54.5455	40	61.5385	82.1429	100	89.4737	none	none	AT4TE44990	META1	LTR/Copia	none	none
CHG	4	10536801	10537000	200	*	9.44659e-06	0.0108852	18.5408	389209	38.75	42.6357	45.6522	57.8035	66.6667	63.4328	none	none	AT4TE48170	VANDAL5	DNA/MuDR	none	none
CHG	4	10541801	10542000	200	*	3.2615e-05	0.0237304	15.3688	389234	54.5455	62.963	55.5556	72.242	69.2308	76.7677	none	none	AT4TE48215	VANDAL5	DNA/MuDR	none	none
CHG	4	10898401	10898600	200	*	5.02794e-06	0.00676171	-14.7703	390878	50	52.2581	51.8987	36.4322	22.2222	39.2157	AT4G20170	glycosyltransferase family protein (DUF23)	none	none	none	none	none
CHG	4	10997201	10997400	200	*	2.31488e-06	0.00379624	7.6292	391329	63.2166	63.6735	61.8644	69.8885	69.2308	72.255	none	none	AT4TE50435	ATCOPIA47	LTR/Copia	none	none
CHG	4	11046401	11046600	200	*	7.3943e-05	0.0396927	14.5303	391562	34.188	33.0882	36.8421	51.0204	33.3333	44.8	AT4G20520	RNA binding / RNA-directed DNA polymerase	AT4TE50680	ATLANTYS3	LTR/Gypsy	AT4G20530	cysteine-rich repeat secretory-like protein
CHG	4	11820801	11821000	200	*	9.03324e-05	0.0451186	10.4748	394996	44	45.7143	39.2405	55.0794	42.8571	54.5455	AT4G22410	U4/U6.U5 tri-snRNP-associated-like protein	AT4TE54700	ATGP3	LTR/Gypsy	none	none
CHG	4	11824001	11824200	200	*	1.92019e-07	0.000643927	14.2565	395012	49.3333	47.8548	42.2535	60.041	72.7273	65.6522	AT4G22410	U4/U6.U5 tri-snRNP-associated-like protein	none	none	none	none	none
CHG	4	11829401	11829600	200	*	9.41697e-08	0.000378952	8.01527	395038	0	0	0	7.55814	22.2222	7.40741	none	none	none	none	none	AT4G22440	hypothetical protein
CHG	4	12115601	12115800	200	*	0.000103927	0.0494256	-41.5366	396357	64.2857	61.9048	50	19.0476	0	25	none	none	AT4TE56200	ATMU1	DNA/MuDR	none	none
CHG	4	12892201	12892400	200	*	3.42958e-05	0.0244505	25	400089	0	0	0	28.5714	20	0	AT4G25120	P-loop containing nucleoside triphosphate hydrolases superfamily protein	AT4TE60280	ATTIRX1C	DNA	AT4G25110	metacaspase 2
CHG	4	13579801	13580000	200	*	9.56981e-07	0.00201472	12.5	403386	0	0	0	9.09091	0	21.4286	none	none	none	none	none	AT4G27050;AT4G07775	F-box/RNI-like superfamily protein;NA
CHG	4	13627601	13627800	200	*	5.87206e-06	0.0076037	12.7044	403612	50.8571	46.383	47.6744	62.5475	56.5217	58.5106	none	none	AT4TE64180	ATCOPIA8B	LTR/Copia	none	none
CHG	4	13728801	13729000	200	*	1.7306e-05	0.0161957	11.5942	404107	0	0	0	14.5833	20	0	AT4G27450	aluminum induced protein with YGL and LRDR motifs	none	none	none	AT4G27450	aluminum induced protein with YGL and LRDR motifs
CHG	4	14257601	14257800	200	*	2.10145e-05	0.0181323	6.30339	406624	2.24719	1.78571	0	7.53968	0	9.16667	AT4G28890	RING/U-box superfamily protein	none	none	none	AT4G28890	RING/U-box superfamily protein
CHG	4	14979601	14979800	200	*	6.16323e-05	0.0362224	9.67948	409991	22.5564	21.9298	18.2609	32.9317	21.4286	28.2927	AT4G30740	QWRF motif protein	none	none	none	AT4G30740	QWRF motif protein
CHG	4	17272001	17272200	200	*	2.50813e-05	0.0201551	6.04027	421006	0	0	0	8.42105	0	2.22222	AT4G36630	Vacuolar sorting protein 39	none	none	none	none	none
CHG	4	17379401	17379600	200	*	1.00145e-05	0.0112524	9.67742	421516	0	0	0	13.4328	0	0	AT4G36890	Nucleotide-diphospho-sugar transferases superfamily protein	none	none	none	none	none
CHG	5	2041401	2041600	200	*	4.37003e-06	0.00609634	10.1399	436931	0	0	0	7.48299	22.2222	12.3077	AT5G06640;AT5G06645	Proline-rich extensin-like family protein;gibberellin-regulated-like protein	none	none	none	AT5G06650	C2H2 and C2HC zinc fingers superfamily protein
CHG	5	3905201	3905400	200	*	3.36373e-07	0.000972207	13.6861	445885	61.5686	67.4033	68.1319	78.9731	66.6667	77.2973	none	none	AT5TE14165	ATGP3	LTR/Gypsy	none	none
CHG	5	4213401	4213600	200	*	3.13272e-09	2.97971e-05	21.2652	447347	23.2	19.4737	22.5352	41.7647	41.1765	44	none	none	AT5TE15245	ATREP4	RC/Helitron	AT5G13210	Uncharacterized conserved protein UCP015417, vWA
CHG	5	5219801	5220000	200	*	6.63145e-05	0.0371829	13.4741	452145	46.4968	44.375	36.2319	57.2347	66.6667	56.1404	none	none	AT5TE18895	ATMU11	DNA/MuDR	none	none
CHG	5	5226601	5226800	200	*	5.36315e-05	0.0329272	5.24666	452177	1.69492	0	0	5.6338	3.33333	6.92308	AT5G16000	NSP-interacting kinase 1	none	none	none	AT5G16010	3-oxo-5-alpha-steroid 4-dehydrogenase family protein
CHG	5	6208601	6208800	200	*	1.12511e-05	0.0121215	13.6852	456841	68.75	62.7119	68.4211	81.1189	83.3333	76.3636	none	none	AT5TE22500	TA11	LINE/L1	none	none
CHG	5	6860601	6860800	200	*	3.94724e-05	0.0270991	5.96026	459954	0	0	0	8.33333	0	0	AT5G20320	dicer-like 4	none	none	none	none	none
CHG	5	7030401	7030600	200	*	1.39842e-06	0.00267125	19.6502	460776	63.0435	52.5641	56.4103	76.6816	81.8182	79	none	none	AT5TE25460	VANDAL20	DNA/MuDR	none	none
CHG	5	7780801	7781000	200	*	6.26998e-05	0.0365263	-22.3751	464297	63.3333	56.4356	58.9744	39.4737	14.2857	36.8421	AT5G23120	photosystem II stability/assembly factor, chloroplast (HCF136)	none	none	none	AT5G23130	Peptidoglycan-binding LysM domain-containing protein
CHG	5	8667001	8667200	200	*	1.65656e-06	0.00296784	14.9045	468412	45.2055	36.0825	39.0909	55.8511	54.5455	52.6066	AT5G03925	NA	none	none	none	AT5G03925;AT5G25130	NA;cytochrome P450, family 71, subfamily B, polypeptide 12
CHG	5	9184001	9184200	200	*	3.70974e-10	4.73342e-06	14.1457	470763	61.794	58.2329	62.963	75.8663	83.3333	72.3214	none	none	AT5TE33235	ATGP1	LTR/Gypsy	none	none
CHG	5	9253001	9253200	200	*	1.04538e-05	0.0115218	17.5381	471066	55.4545	67.9245	56.6667	76.1905	90	76.5152	none	none	AT5TE33455	ATMU1	DNA/MuDR	none	none
CHG	5	9414401	9414600	200	*	6.48367e-07	0.00151422	12.9471	471786	61.9048	55.7325	51.4851	70.021	70.8333	70.082	none	none	AT5TE34175	ATLINE1_6	LINE/L1	none	none
CHG	5	9414601	9414800	200	*	4.26494e-06	0.00598164	16.8525	471787	54	52.5	40	66.5455	72.2222	70.4545	none	none	AT5TE34175	ATLINE1_6	LINE/L1	none	none
CHG	5	9563801	9564000	200	*	1.92916e-05	0.0172782	12.8099	472492	52.2388	58.7209	56.6038	66.9903	60	70.5645	none	none	AT5TE34730	VANDAL8	DNA/MuDR	none	none
CHG	5	9751801	9752000	200	*	8.99599e-05	0.045025	17.4717	473355	48.1928	42.6396	34	60.1266	100	59.5238	none	none	AT5TE35420	VANDAL11	DNA/MuDR	AT5G27606	hypothetical protein
CHG	5	9757401	9757600	200	*	9.48307e-06	0.0109032	-31.2215	473375	58.8235	42.3729	44.8276	12.1951	16.6667	18.1818	none	none	none	none	none	none	none
CHG	5	9848801	9849000	200	*	5.76034e-05	0.0346373	-61.5385	473802	100	100	100	50	50	0	none	none	AT5TE35825;AT5TE35830	ATREP3;ATREP10D	RC/Helitron;RC/Helitron	none	none
CHG	5	9928001	9928200	200	*	5.76654e-08	0.000274245	11.9453	474161	50.6775	50	45.5621	59.9402	67.0213	63.1769	none	none	AT5TE36160	ATLINE2	LINE/L1	none	none
CHG	5	9952201	9952400	200	*	1.45237e-08	9.38013e-05	11.3728	474276	67.4772	67.9372	70.7547	79.0698	75.6098	80.6916	none	none	AT5TE36230	ATCOPIA86	LTR/Copia	none	none
CHG	5	10159401	10159600	200	*	5.83869e-05	0.0349478	20.0895	475236	67.8571	62.8571	58.0645	84.6154	75	83.6735	none	none	AT5TE36970;AT5TE36975	HELITRONY3;VANDAL5A	RC/Helitron;DNA/MuDR	none	none
CHG	5	10160401	10160600	200	*	2.19687e-05	0.0186267	14.0892	475241	49.0566	52.356	50	63.3094	65	67.2619	none	none	AT5TE36970;AT5TE36975	HELITRONY3;VANDAL5A	RC/Helitron;DNA/MuDR	none	none
CHG	5	10168001	10168200	200	*	1.41105e-05	0.014152	10.4246	475270	10.8108	11.828	10.7143	22.1354	18.75	21.1055	AT5G28190	transmembrane protein	none	none	none	none	none
CHG	5	10168201	10168400	200	*	9.79301e-05	0.0474656	19.7195	475271	35.5263	32.8571	19.0476	51.7483	63.6364	50.7692	AT5G28190	transmembrane protein	none	none	none	none	none
CHG	5	10399601	10399800	200	*	6.03023e-05	0.0357264	13.2908	476230	53.3333	57.4007	70	71.6364	64.2857	69.9187	none	none	AT5TE37965	ATENSPM6	DNA/En-Spm	none	none
CHG	5	10501601	10501800	200	*	2.47756e-05	0.0199768	14.8558	476698	44.3662	48.7805	50	62.9747	70	59.0551	none	none	none	none	none	none	none
CHG	5	10576401	10576600	200	*	6.56046e-05	0.037153	34.3836	477037	40.7407	34.375	28.5714	69.2308	66.6667	72.2222	none	none	AT5TE38615	ATMU8	DNA/MuDR	none	none
CHG	5	10667601	10667800	200	*	1.19211e-07	0.00043918	16.055	477457	37.931	29.5082	32.2034	47.6331	50	50.8929	none	none	AT5TE38830;AT5TE38820	ATLINE1_5;ATLINE1_4	LINE/L1;LINE/L1	none	none
CHG	5	10709201	10709400	200	*	3.20296e-06	0.0047067	14.7108	477643	50.5682	56.8421	46.6667	65.7143	73.0769	69.6517	none	none	AT5TE38995;AT5TE38990	ATCOPIA68;ATHAT10	LTR/Copia;DNA/HAT	none	none
CHG	5	10710601	10710800	200	*	1.12694e-05	0.0121215	11.9113	477650	70	63.3803	60.7143	75.8706	71.4286	79.4643	none	none	AT5TE38995;AT5TE38990	ATCOPIA68;ATHAT10	LTR/Copia;DNA/HAT	none	none
CHG	5	10710801	10711000	200	*	1.7974e-05	0.0164386	13.3638	477651	54.8193	60.2151	57.1429	72.8291	68.75	67.4157	none	none	AT5TE38995;AT5TE38990	ATCOPIA68;ATHAT10	LTR/Copia;DNA/HAT	none	none
CHG	5	10711001	10711200	200	*	5.56562e-08	0.000269591	13.5441	477652	51.4493	56.0714	49.2537	66.2273	59.2593	68.4358	none	none	AT5TE38995;AT5TE38990	ATCOPIA68;ATHAT10	LTR/Copia;DNA/HAT	none	none
CHG	5	10750201	10750400	200	*	9.56598e-05	0.0467485	14.0901	477836	48.75	43.956	59.375	62.7907	50	61.9883	none	none	AT5TE39120	VANDAL3	DNA/MuDR	none	none
CHG	5	10762401	10762600	200	*	4.66753e-05	0.030522	18.7554	477892	29.7619	29.2035	25	48.1481	25	49.3976	none	none	none	none	none	none	none
CHG	5	10828201	10828400	200	*	5.29112e-05	0.0326798	15.4171	478201	25.8824	26.6187	31.25	45.1477	42.8571	37.7049	none	none	AT5TE39360	VANDAL5	DNA/MuDR	none	none
CHG	5	10835201	10835400	200	*	8.3958e-05	0.0430712	24.1063	478235	6.66667	6.66667	13.3333	34.7826	20	27.7778	none	none	none	none	none	none	none
CHG	5	10891401	10891600	200	*	2.37788e-05	0.019498	15.6427	478477	40.2878	41.5929	41.8605	55.0489	64.7059	59.0604	none	none	AT5TE39550	ATLANTYS3	LTR/Gypsy	none	none
CHG	5	10931601	10931800	200	*	2.05083e-11	4.87666e-07	23.0665	478657	14.8515	16.092	13.8462	39.4495	30.7692	36.4865	AT5G28910	alpha-(1,6)-fucosyltransferase	none	none	none	none	none
CHG	5	10948201	10948400	200	*	1.19758e-05	0.0126295	14.1216	478736	49.2462	41.2214	46.3768	59.2697	53.125	63.0542	none	none	AT5TE39830	ATENSPM5	DNA/En-Spm	none	none
CHG	5	10966401	10966600	200	*	7.45278e-08	0.000327632	25.8406	478826	23.913	33.0435	37.5	57.9787	66.6667	53.6585	none	none	AT5TE39880;AT5TE39885	ATGP10;ATENSPM10	LTR/Gypsy;DNA/En-Spm	none	none
CHG	5	10990201	10990400	200	*	8.33528e-05	0.0429183	18.1843	478945	21.0526	29.6296	19.0476	45.9677	38.4615	42.2535	none	none	none	none	none	none	none
CHG	5	11061401	11061600	200	*	6.92869e-05	0.0384375	10.8066	479282	24.6575	29.5833	25.4438	37.8505	30.7692	38.7978	none	none	AT5TE40135	ATENSPM4	DNA/En-Spm	none	none
CHG	5	11102401	11102600	200	*	0.000105065	0.049651	16.1254	479484	50	49.0798	47.1698	66.0606	73.6842	61.5385	none	none	AT5TE40260	ATHILA4	LTR/Gypsy	none	none
CHG	5	11118801	11119000	200	*	7.78082e-05	0.0410326	15.32	479565	45.4545	47.4138	42.6667	62.7451	73.6842	55.2632	none	none	AT5TE40295	ATENSPM5	DNA/En-Spm	AT5G29054	Gag-Pol polyprotein/retrotransposon
CHG	5	11151401	11151600	200	*	1.7799e-05	0.0163932	15.1487	479728	24.4275	24.6073	24.1379	39.207	40	40.566	none	none	AT5TE40380	ATHILA8A	LTR/Gypsy	none	none
CHG	5	11204401	11204600	200	*	7.28439e-05	0.0394247	12.1043	479980	39.2157	45.6693	45	56.338	47.8261	55.2	none	none	AT5TE40545	ATHILA	LTR/Gypsy	none	none
CHG	5	11223601	11223800	200	*	3.22995e-07	0.000938726	31.1131	480069	50	45.0549	35.7143	77.9412	69.2308	73.913	none	none	AT5TE40590;AT5TE40585	ATHILA4A;ATHILA4B_LTR	LTR/Gypsy;LTR/Gypsy	none	none
CHG	5	11296001	11296200	200	*	5.75202e-07	0.00140018	16.3606	480373	52.4064	52.4038	53.3333	68.3386	NA	69.9301	none	none	AT5TE40945	ATHILA4C	LTR/Gypsy	none	none
CHG	5	11368601	11368800	200	*	7.84586e-05	0.0412366	13.2234	480720	46.7153	47.7273	55.3191	60.8696	71.4286	60.9023	none	none	AT5TE41150	ATHILA6A	LTR/Gypsy	none	none
CHG	5	11400401	11400600	200	*	9.79049e-05	0.0474656	13.8816	480861	53.211	60.3448	55.3846	72.2488	71.4286	70	none	none	AT5TE41265;AT5TE41250	ATHILA2;ATLANTYS3	LTR/Gypsy;LTR/Gypsy	none	none
CHG	5	11432801	11433000	200	*	9.03859e-05	0.0451186	14.4415	481017	40.8696	44.2029	40	56.5495	45.4545	57.9268	none	none	AT5TE41355	ATLANTYS2	LTR/Gypsy	none	none
CHG	5	11444001	11444200	200	*	8.03269e-05	0.0417714	22.1258	481072	25.4545	39.2405	35.2941	54.8673	NA	58.3333	none	none	AT5TE41395	HELITRON5	RC/Helitron	none	none
CHG	5	11448201	11448400	200	*	1.28319e-05	0.0132216	17.4798	481093	28.5714	30.2158	25.3731	45.977	34.7826	49.4118	none	none	AT5TE41395	HELITRON5	RC/Helitron	none	none
CHG	5	11475401	11475600	200	*	1.16126e-05	0.0123998	11.8271	481224	58.4906	59.2965	62.1622	71.6028	80	70	none	none	AT5TE41485	ATCOPIA41	LTR/Copia	none	none
CHG	5	11545401	11545600	200	*	9.95515e-06	0.0112482	21.1535	481552	11.5385	12.766	22.2222	34.8214	36.3636	35	none	none	AT5TE41735	ATENSPM6	DNA/En-Spm	AT5G31412	hAT transposon superfamily protein
CHG	5	11565001	11565200	200	*	9.49293e-05	0.0466739	17.0013	481643	38.0952	40.566	33.3333	56.7686	54.5455	53.6082	none	none	AT5TE41815	ATHILA4C	LTR/Gypsy	none	none
CHG	5	11569401	11569600	200	*	2.04328e-14	8.23122e-10	22.7022	481665	50	51.5152	53.0612	75.1073	64.8649	71.1409	none	none	AT5TE41835	ATHILA6A	LTR/Gypsy	none	none
CHG	5	11579601	11579800	200	*	3.1235e-08	0.000169935	16.7818	481716	39.1566	34.6774	39.3939	51.5406	58.3333	57.6923	none	none	AT5TE41865	ATHILA6A	LTR/Gypsy	none	none
CHG	5	11657201	11657400	200	*	6.80999e-05	0.0379961	12.1269	482090	36.9128	38.125	29.703	49.6629	50	44.6043	none	none	AT5TE42030	ATLANTYS2	LTR/Gypsy	none	none
CHG	5	11689601	11689800	200	*	2.97884e-06	0.00446516	10.8792	482209	51.1538	44.8802	50	58.4518	72.7273	58.2278	none	none	AT5TE42135	ATHILA6A	LTR/Gypsy	none	none
CHG	5	11707801	11708000	200	*	1.115e-07	0.000425765	5.86129	482292	22.7175	21.6383	22.7953	27.5906	25.5376	30.1356	none	none	none	none	none	none	none
CHG	5	11712801	11713000	200	*	1.42644e-05	0.0142164	20.9942	482316	45.3125	51.7857	47.2222	69.0141	54.5455	77.2727	none	none	AT5TE42190	ATHILA6B	LTR/Gypsy	none	none
CHG	5	11724401	11724600	200	*	1.78409e-05	0.0164029	5.41859	482365	28	25.2161	24.7525	31.8436	31.0502	31.2147	none	none	none	none	none	none	none
CHG	5	11775801	11776000	200	*	3.55298e-06	0.00512386	12.6273	482608	47.012	46.124	48.913	60.262	64.8649	57.529	none	none	AT5TE42335	ATHILA2	LTR/Gypsy	none	none
CHG	5	11777401	11777600	200	*	4.7952e-05	0.0309697	10.9138	482616	47.451	45.5253	43.1373	55.0909	69.5652	59.6273	none	none	AT5TE42355;AT5TE42345	ATHILA2;ATHILA2	LTR/Gypsy;LTR/Gypsy	none	none
CHG	5	11783001	11783200	200	*	1.51789e-06	0.0027951	14.3907	482644	56.5476	52.9412	54.2169	68.1462	73.913	69.5035	none	none	AT5TE42365;AT5TE42360	ATHILA;ATHILA5	LTR/Gypsy;LTR/Gypsy	AT5G32017	NA
CHG	5	11910801	11911000	200	*	7.60656e-05	0.0403102	11.8623	483198	59.2593	56.8	48	68.435	64.7059	70.4348	none	none	AT5TE42665	ATHILA6B	LTR/Gypsy	none	none
CHG	5	11911001	11911200	200	*	8.2819e-06	0.00995994	14.0556	483199	35.6688	42.3469	37.931	51.3784	57.1429	56.3063	none	none	AT5TE42665	ATHILA6B	LTR/Gypsy	none	none
CHG	5	11913201	11913400	200	*	1.60251e-05	0.0153993	12.2732	483209	68.7075	62.3711	60.6061	75.3747	85	79.0055	none	none	AT5TE42670	ATHILA2	LTR/Gypsy	none	none
CHG	5	11927401	11927600	200	*	4.15679e-06	0.0058662	13.4225	483280	58.2938	51.3089	57.7778	69.3833	67.8571	67.3913	none	none	AT5TE42680	ATHILA6A	LTR/Gypsy	none	none
CHG	5	11965601	11965800	200	*	3.37104e-05	0.0242575	21.6927	483450	5.71429	0	0	25	50	20.8333	none	none	none	none	none	none	none
CHG	5	11973601	11973800	200	*	1.19377e-06	0.00238361	19.8575	483487	54.1667	46.4865	48.3146	66.2069	83.3333	71.25	none	none	AT5TE42805	ATHILA4	LTR/Gypsy	none	none
CHG	5	11978001	11978200	200	*	5.48899e-05	0.0334673	14.3498	483509	53.1915	52.6882	45.3333	62.5	73.3333	69.6203	none	none	AT5TE42825	ATHILA2	LTR/Gypsy	none	none
CHG	5	11990401	11990600	200	*	3.15609e-06	0.00466404	14.2876	483568	60.5882	54.5455	61.6279	72.3288	77.7778	72.8395	none	none	AT5TE42855	ATHILA6B	LTR/Gypsy	none	none
CHG	5	11990601	11990800	200	*	1.78843e-07	0.0006115	11.1882	483569	57.8804	53.3708	57.6271	66.8348	64.8148	67.9039	none	none	AT5TE42855	ATHILA6B	LTR/Gypsy	none	none
CHG	5	11998001	11998200	200	*	2.33487e-06	0.00380517	14.9854	483605	35.0746	37.931	38.4615	49.3369	50	57.0755	none	none	AT5TE42865	ATHILA4C	LTR/Gypsy	none	none
CHG	5	12000401	12000600	200	*	1.46511e-05	0.014407	14.6453	483617	50	43.1579	38.8889	59.0062	66.6667	62.8205	none	none	AT5TE42880	ATHILA4C	LTR/Gypsy	none	none
CHG	5	12008601	12008800	200	*	3.84164e-08	0.00019703	10.212	483658	58.5216	58.4104	56.391	67.5065	56.25	71.4976	none	none	AT5TE42900	ATHILA2	LTR/Gypsy	none	none
CHG	5	12021601	12021800	200	*	4.14657e-05	0.0282084	8.50689	483723	53.8667	53.7753	50.9804	63.43	61.2903	59.466	none	none	AT5TE42925	ATHILA2	LTR/Gypsy	none	none
CHG	5	12040201	12040400	200	*	2.52323e-17	6.59998e-12	18.3811	483816	44.7368	42.5791	45.9184	61.7373	56.0976	63.5974	none	none	AT5TE42975	ATHILA6A	LTR/Gypsy	none	none
CHG	5	12129001	12129200	200	*	5.43871e-10	6.77427e-06	16.1441	484249	62.3377	56.8627	70	76.087	69.2308	77.3946	none	none	AT5TE43255	ATHILA2	LTR/Gypsy	none	none
CHG	5	12137201	12137400	200	*	2.29123e-07	0.000713469	13.4949	484289	62.931	56.3877	63.0137	73.9852	64	73.8776	none	none	AT5TE43255	ATHILA2	LTR/Gypsy	none	none
CHG	5	12147201	12147400	200	*	5.62037e-06	0.00735056	12.4134	484339	42.6606	37.4648	41.0714	53.0172	38.8889	50.9174	none	none	AT5TE43260	ATHILA6A	LTR/Gypsy	none	none
CHG	5	12149001	12149200	200	*	1.4788e-05	0.0144601	10.0203	484348	60.4457	64.094	72.1311	73.5552	76.4706	71.5625	none	none	AT5TE43260	ATHILA6A	LTR/Gypsy	none	none
CHG	5	12159601	12159800	200	*	6.95647e-05	0.0385099	11.3982	484400	60.9137	53.6036	57.4468	68.1818	64.8649	69.4656	none	none	AT5TE43275	ATHILA6A	LTR/Gypsy	none	none
CHG	5	12163201	12163400	200	*	3.66207e-05	0.0256119	12.0363	484418	32.9787	29.3333	25.4902	41.0023	58.8235	44.1176	none	none	AT5TE43300	ATHILA7	LTR/Gypsy	none	none
CHG	5	12173601	12173800	200	*	5.20462e-05	0.032388	11.5794	484470	40.3756	46.4567	50	55.1198	50	58.5586	none	none	AT5TE43325	ATENSPM7	DNA/En-Spm	none	none
CHG	5	12175601	12175800	200	*	9.75095e-05	0.0473638	13.5329	484480	38.0952	36.019	46.6667	52.5424	61.1111	48.4277	none	none	AT5TE43325	ATENSPM7	DNA/En-Spm	none	none
CHG	5	12178801	12179000	200	*	0.000101508	0.04854	8.92376	484496	61.0561	63.2	53.8462	69.7387	68.1818	69.9411	none	none	AT5TE43345	ATGP1	LTR/Gypsy	none	none
CHG	5	12182201	12182400	200	*	2.53507e-06	0.00399455	12.9498	484513	26.3441	24.7312	21.1268	38.3065	48.5714	35.4244	none	none	AT5TE43345	ATGP1	LTR/Gypsy	none	none
CHG	5	12228201	12228400	200	*	2.40756e-05	0.0196648	15.3232	484738	37.6	32.3353	27.7778	49.7959	80	47.3373	none	none	AT5TE43450	ATHILA6B	LTR/Gypsy	none	none
CHG	5	12233801	12234000	200	*	8.28888e-07	0.00179874	14.2116	484766	41.9162	41.4815	52.8302	56.4948	52.1739	58.5551	none	none	AT5TE43460;AT5TE43450	ATCOPIA43;ATHILA6B	LTR/Copia;LTR/Gypsy	none	none
CHG	5	12235001	12235200	200	*	1.72628e-06	0.00304682	16.5134	484772	55.2846	52.4752	46.5116	69.8052	44.4444	69.6429	none	none	AT5TE43460;AT5TE43450	ATCOPIA43;ATHILA6B	LTR/Copia;LTR/Gypsy	none	none
CHG	5	12245401	12245600	200	*	3.30277e-05	0.0238647	9.72102	484824	31.9749	34.9544	35.1852	42.9161	50	44.0204	none	none	AT5TE43520	ATLANTYS2	LTR/Gypsy	none	none
CHG	5	12282401	12282600	200	*	3.84867e-05	0.0265969	15.5695	484994	29.771	34.1615	34.375	45.3744	61.5385	51.8868	none	none	AT5TE43625	ATHILA5	LTR/Gypsy	none	none
CHG	5	12296201	12296400	200	*	3.91076e-07	0.00107677	21.8157	485063	33.6283	37.234	25.641	56.2189	45.4545	55.2632	none	none	AT5TE43665	ATHILA6A	LTR/Gypsy	none	none
CHG	5	12301001	12301200	200	*	9.36121e-05	0.0462436	10.0704	485087	58.8652	53.8136	61.7284	66.6667	71.4286	68.5259	none	none	AT5TE43680	VANDAL4	DNA/MuDR	none	none
CHG	5	12321201	12321400	200	*	6.49242e-05	0.037153	12.9265	485181	55.1136	50.2347	47.7612	63.754	NA	66.4596	none	none	AT5TE43730	ATHILA4	LTR/Gypsy	none	none
CHG	5	12321401	12321600	200	*	7.28934e-05	0.0394247	21.3853	485182	38.8889	36.1702	30.4348	55.8333	62.5	58.9744	none	none	AT5TE43730	ATHILA4	LTR/Gypsy	none	none
CHG	5	12329201	12329400	200	*	6.26346e-07	0.00148395	12.0126	485221	34.0557	32.0611	38.0282	46.8085	36.7347	45.7249	none	none	AT5TE43765	ATHILA	LTR/Gypsy	none	none
CHG	5	12340401	12340600	200	*	6.7122e-05	0.0375954	9.01248	485277	34.3465	36.7698	40	43.9374	33.3333	47.7459	none	none	AT5TE43815	ATHILA2	LTR/Gypsy	none	none
CHG	5	12346401	12346600	200	*	0.00010109	0.0483841	12.9183	485307	59.4118	60.5263	56.6667	71.6846	64.7059	76.0331	none	none	AT5TE43820	ATHILA0_I	LTR/Gypsy	none	none
CHG	5	12358401	12358600	200	*	2.58118e-05	0.0203667	16.5189	485367	32.0312	34.6734	38.4615	52.451	50	45	none	none	AT5TE43855	ATENSPM3	DNA/En-Spm	none	none
CHG	5	12367201	12367400	200	*	1.62537e-09	1.63518e-05	18.1362	485409	57.7114	51.5	56.6667	74.677	66.6667	70.1031	none	none	AT5TE43895	ATHILA	LTR/Gypsy	none	none
CHG	5	12417601	12417800	200	*	5.91306e-07	0.0014321	14.7698	485650	57.931	53.2468	63.1579	70.8029	58.3333	71.6667	none	none	AT5TE43995	ATHILA6A	LTR/Gypsy	none	none
CHG	5	12430201	12430400	200	*	1.19374e-05	0.012616	12.3735	485705	44.6237	45.8716	52.6316	57.0381	66.6667	62.3616	none	none	AT5TE44055	ATHILA2	LTR/Gypsy	none	none
CHG	5	12430601	12430800	200	*	1.8868e-09	1.86237e-05	15.727	485707	47.9233	44.5455	55.0725	62.6186	70.5882	63.8235	none	none	AT5TE44055	ATHILA2	LTR/Gypsy	none	none
CHG	5	12458601	12458800	200	*	5.7545e-07	0.00140018	14.9427	485843	56.6667	55.5556	50.5618	70.3364	50	70.8108	none	none	AT5TE44185	ATHILA4C	LTR/Gypsy	none	none
CHG	5	12458801	12459000	200	*	6.44026e-07	0.00151083	14.3727	485844	46.2312	46.8085	50.9091	63.0769	62.5	58.7549	none	none	AT5TE44185	ATHILA4C	LTR/Gypsy	none	none
CHG	5	12472201	12472400	200	*	9.38594e-05	0.0463125	16.1448	485910	53.3981	57.1429	53.3333	72.8571	79.1667	66.3462	none	none	AT5TE44205	ATHILA2	LTR/Gypsy	none	none
CHG	5	12474401	12474600	200	*	1.11329e-06	0.00228394	17.1994	485921	43.038	43.5065	48.6486	60.1719	77.2727	60.4396	none	none	AT5TE44225	ATHILA6A	LTR/Gypsy	none	none
CHG	5	12493201	12493400	200	*	2.48938e-06	0.0039344	18.256	486014	47.0085	39.8496	40	58.547	72.7273	64.0719	none	none	none	none	none	none	none
CHG	5	12502001	12502200	200	*	2.02099e-06	0.0034105	16.3308	486056	43.8596	53.3835	50.8197	66.5796	63.1579	64.2512	none	none	AT5TE44310	ATGP1	LTR/Gypsy	none	none
CHG	5	12646801	12647000	200	*	8.78006e-05	0.0444645	9.78409	486734	56.0784	59.4771	55.8559	67.6525	61.5385	67.1186	none	none	AT5TE44770	ATHILA2	LTR/Gypsy	none	none
CHG	5	12655401	12655600	200	*	2.8293e-05	0.0215133	18.4599	486771	40.1575	34.7826	26.6667	57.0776	66.6667	52.5773	none	none	none	none	none	none	none
CHG	5	12714001	12714200	200	*	1.03642e-05	0.0114628	17.4236	487040	62.069	60.274	68.75	80.2632	66.6667	80.2198	none	none	AT5TE45005	ATHILA3	LTR/Gypsy	none	none
CHG	5	12736801	12737000	200	*	3.39707e-05	0.0243443	20.3668	487149	15.5556	13.1148	13.3333	37.2881	33.3333	26.6667	none	none	none	none	none	none	none
CHG	5	12757001	12757200	200	*	8.84372e-05	0.0446141	8.65744	487247	46.4883	50.2604	42.5743	57.2067	50	55.4758	none	none	AT5TE45090	ATLANTYS1	LTR/Gypsy	none	none
CHG	5	12786801	12787000	200	*	1.39642e-05	0.0140485	11.2672	487395	42.0233	37.5	38.9381	51.2931	48.2759	49.6063	AT5G33806	hypothetical protein	none	none	none	AT5G33898	hypothetical protein (DUF3287)
CHG	5	12909001	12909200	200	*	2.28788e-05	0.0189679	16.1453	487654	42.3077	37.1041	40.5063	57.4359	30	53.3333	none	none	AT5TE45920	HELITRON4	RC/Helitron	none	none
CHG	5	12937801	12938000	200	*	7.9284e-05	0.041518	12.0277	487795	54.6667	59.8131	50	68.1548	64.5833	69.9531	none	none	AT5TE46060	ATHILA4	LTR/Gypsy	none	none
CHG	5	12940601	12940800	200	*	3.48871e-05	0.0246632	12.3906	487809	36.9159	43.5897	36.1905	52.322	46.6667	51.8692	none	none	AT5TE46090	ATLANTYS1	LTR/Gypsy	none	none
CHG	5	12967201	12967400	200	*	7.8069e-06	0.00960961	14.5097	487937	51.5625	48.5437	47.2222	64.9701	63.6364	61.6216	none	none	AT5TE46155	VANDAL20	DNA/MuDR	none	none
CHG	5	12967601	12967800	200	*	3.68472e-06	0.00529565	13.854	487939	39.9083	41.6667	44.186	54.9296	50	55.036	none	none	AT5TE46155	VANDAL20	DNA/MuDR	none	none
CHG	5	12971001	12971200	200	*	5.31344e-07	0.0013414	16.1463	487956	42.1569	40.3941	42.8571	56.6563	57.1429	59.322	none	none	AT5TE46165	VANDAL20	DNA/MuDR	none	none
CHG	5	12972601	12972800	200	*	1.66251e-05	0.0158131	12.6841	487964	57.3034	58.9958	63.7931	70.9738	80	73.913	none	none	AT5TE46165	VANDAL20	DNA/MuDR	none	none
CHG	5	13000401	13000600	200	*	3.18262e-06	0.00469	15.0731	488102	46.1078	45.2514	53.4884	62.5899	50	60.4938	none	none	AT5TE46215	ATHILA6A	LTR/Gypsy	none	none
CHG	5	13012601	13012800	200	*	8.6815e-06	0.0103219	10.0636	488161	55.3659	54.1985	60	63.7725	100	67.1123	none	none	AT5TE46230;AT5TE46215	ATHILA6A;ATHILA6A	LTR/Gypsy;LTR/Gypsy	none	none
CHG	5	13024401	13024600	200	*	4.86742e-05	0.0312357	13.6343	488218	45.8333	45.2703	47.619	58.3127	36.3636	62.5	none	none	AT5TE46280	ATHILA3	LTR/Gypsy	none	none
CHG	5	13026401	13026600	200	*	1.72716e-05	0.0161957	17.5856	488228	40.9091	45.625	42.1053	59.6939	70	63.2653	none	none	AT5TE46280	ATHILA3	LTR/Gypsy	none	none
CHG	5	13035001	13035200	200	*	0.000100121	0.0481848	-15.5818	488270	64.7059	67.2811	54.5455	49.2386	25	52.2727	none	none	AT5TE46320	ATHILA3	LTR/Gypsy	none	none
CHG	5	13088801	13089000	200	*	1.49791e-05	0.0145653	9.78817	488503	46.8944	44.7514	46.0938	54.7445	37.5	57.7608	none	none	AT5TE46580	ATGP8	LTR/Gypsy	none	none
CHG	5	13122401	13122600	200	*	5.99371e-09	4.61108e-05	20.4706	488660	45.9677	42.1488	49.1525	63.0435	NA	69.3878	none	none	AT5TE46685	ATHILA4C	LTR/Gypsy	none	none
CHG	5	13272801	13273000	200	*	6.10719e-05	0.0360598	12.2342	489352	45.5056	49.6622	44.7761	57.3529	50	64.8352	none	none	AT5TE47120	VANDAL2	DNA/MuDR	none	none
CHG	5	13280401	13280600	200	*	1.97885e-05	0.017546	13.8839	489390	44.1379	39.6313	45	53.7764	50	60.5714	none	none	AT5TE47120	VANDAL2	DNA/MuDR	none	none
CHG	5	13316601	13316800	200	*	2.72078e-06	0.00417216	19.0108	489568	38.4615	38.9262	44.898	56.9231	71.4286	60.6383	none	none	AT5TE47195	ATCOPIA95	LTR/Copia	none	none
CHG	5	13321601	13321800	200	*	2.61301e-05	0.0204966	9.68688	489593	58.0153	55.7292	59.3023	67.6245	73.3333	63.8978	none	none	AT5TE47200	ATHILA2	LTR/Gypsy	none	none
CHG	5	13322001	13322200	200	*	1.57321e-06	0.00285765	11.3586	489595	58.8028	59.0278	55.1724	69.2308	62.069	72.2388	none	none	AT5TE47200	ATHILA2	LTR/Gypsy	none	none
CHG	5	13324601	13324800	200	*	3.86803e-05	0.0266954	15.3446	489608	50.3759	55.7252	44.898	66.9951	68.75	67.0732	none	none	AT5TE47200	ATHILA2	LTR/Gypsy	none	none
CHG	5	13365601	13365800	200	*	4.2349e-05	0.0286232	10.8467	489800	25.2	31.769	27.7108	40	33.3333	38.3562	none	none	none	none	none	AT5G35110	hypothetical protein
CHG	5	13374401	13374600	200	*	1.08619e-09	1.13645e-05	13.5844	489838	56.5789	56.3158	52.4096	67.5711	75	71.9388	none	none	AT5TE47395	ATGP1	LTR/Gypsy	none	none
CHG	5	13376401	13376600	200	*	1.2848e-05	0.0132216	12.818	489848	55.9441	54.5977	53.5714	68.1416	65	67.1233	none	none	AT5TE47395	ATGP1	LTR/Gypsy	none	none
CHG	5	13528001	13528200	200	*	1.68059e-05	0.015956	14.2188	490532	62.1951	56.9307	67.4419	75.0916	71.4286	72.807	none	none	AT5TE47990	TA11	LINE/L1	none	none
CHG	5	13543201	13543400	200	*	2.89516e-06	0.00437354	22.3871	490607	60.6557	52.3256	50	77.1186	NA	76.5432	none	none	AT5TE48050	ATHILA3	LTR/Gypsy	none	none
CHG	5	13641601	13641800	200	*	1.31622e-06	0.00255607	15.1246	491039	46.5116	46.3415	41.9355	62.2081	53.8462	59.116	none	none	AT5TE48535	TA11	LINE/L1	none	none
CHG	5	13642201	13642400	200	*	4.56185e-06	0.00629801	12.607	491042	44.9393	49.2308	42.6471	58.4821	81.8182	59.4771	none	none	AT5TE48540	ATLINE1_5	LINE/L1	none	none
CHG	5	13697401	13697600	200	*	3.45267e-05	0.0245078	14.2805	491290	33.5443	28	18.1818	45.4054	50	42.3077	none	none	AT5TE48740	ATLINE1_4	LINE/L1	AT5G35510	TIR-NBS-LRR class disease resistance protein
CHG	5	13777001	13777200	200	*	3.20035e-05	0.0234157	13.1082	491648	13.4752	10.3226	13.0435	25.1572	0	27.1739	none	none	AT5TE49065	TAG2	DNA/HAT	none	none
CHG	5	13789601	13789800	200	*	7.13059e-05	0.0389534	12.313	491711	43.0233	39.4309	40.4255	54.4944	40	52.7919	none	none	none	none	none	AT5G35604	myosin heavy chain-like protein
CHG	5	13886401	13886600	200	*	1.96731e-07	0.000651149	20.578	492133	58.0645	53.3333	46.6667	75	NA	71.9298	none	none	AT5TE49490;AT5TE49495	ATLINEIII;ATLINEIII	LINE/L1;LINE/L1	none	none
CHG	5	13888201	13888400	200	*	1.98785e-05	0.0175699	13.4764	492142	43.5294	46.3303	45.098	59.8886	61.5385	56.0976	none	none	AT5TE49495	ATLINEIII	LINE/L1	none	none
CHG	5	13892601	13892800	200	*	8.94544e-05	0.0449971	-27.1055	492163	70	80.303	84.6154	52.1739	66.6667	47.0588	none	none	AT5TE49510	ATREP2	RC/Helitron	AT5G35730	EXS (ERD1/XPR1/SYG1) family protein
CHG	5	13967001	13967200	200	*	9.86997e-07	0.00206534	29.364	492503	25.641	26.087	16.6667	53.2847	100	55.0725	none	none	AT5TE49755	VANDAL21	DNA/MuDR	none	none
CHG	5	13980001	13980200	200	*	1.47054e-05	0.0144333	33.3333	492560	33.3333	35.4167	30.5556	65.8537	57.1429	72.2222	none	none	AT5TE49825;AT5TE49820	ATREP11;ATLINEIII	RC/Helitron;LINE/L1	none	none
CHG	5	13993601	13993800	200	*	7.69937e-08	0.000333139	15.3669	492619	60.199	56.6038	64.9123	75.7282	72	74.6341	AT5G35810	Ankyrin repeat family protein	none	none	none	none	none
CHG	5	13997601	13997800	200	*	4.39401e-06	0.00611348	11.1437	492638	54.5139	58.7662	52.459	66.2939	60.6061	70.2006	none	none	AT5TE49915	ATCOPIA56	LTR/Copia	none	none
CHG	5	14076601	14076800	200	*	2.01913e-06	0.0034105	11.8661	492989	68.2081	66.5672	68	78.9247	100	78.6802	none	none	AT5TE50215	VANDAL4	DNA/MuDR	AT5G35930	AMP-dependent synthetase and ligase family protein
CHG	5	14148201	14148400	200	*	9.78161e-08	0.00039062	18.8734	493314	50.7692	47.2477	59.5238	70.1818	55.5556	65.2174	none	none	none	none	none	none	none
CHG	5	14171801	14172000	200	*	3.75474e-11	7.55478e-07	23.5182	493421	36.5217	31.5534	36.2319	57.3222	40	58.042	none	none	AT5TE50560	VANDAL5	DNA/MuDR	none	none
CHG	5	14257201	14257400	200	*	3.39735e-07	0.000976528	21.2075	493808	40.566	40	40.7407	60.2151	50	66.3043	none	none	AT5TE50960	ATHILA8A	LTR/Gypsy	AT5G36220	cytochrome p450 81d1
CHG	5	14258401	14258600	200	*	5.96186e-05	0.0354417	15.1887	493814	44.7368	39.6341	33.3333	55.2995	60	57.1429	none	none	AT5TE50960	ATHILA8A	LTR/Gypsy	none	none
CHG	5	14264001	14264200	200	*	3.43497e-05	0.0244505	12.9622	493842	61.9048	62.201	54.4304	74.2671	80	71.6981	AT5G36225	zinc knuckle protein	AT5TE50965	TA11	LINE/L1	none	none
CHG	5	14368801	14369000	200	*	9.74724e-05	0.0473638	13.262	494160	25.2252	28.6765	24.812	38.3621	53.8462	38.843	none	none	none	none	none	none	none
CHG	5	14553801	14554000	200	*	3.55654e-05	0.0250749	-81.8182	494427	100	100	100	25	14.2857	NA	none	none	AT5TE52330	ATREP11	RC/Helitron	none	none
CHG	5	14563601	14563800	200	*	3.82253e-07	0.00105805	100	494471	0	0	0	100	NA	100	none	none	AT5TE52355	ATHILA4	LTR/Gypsy	AT5G36910	thionin 2.2
CHG	5	14664801	14665000	200	*	6.25419e-05	0.0365263	25.0385	494926	55.102	41.1765	31.8182	69.4118	71.4286	70	none	none	AT5TE52795	HELITRON4	RC/Helitron	none	none
CHG	5	14704201	14704400	200	*	1.58564e-05	0.0152763	13.9687	495099	8.41121	5.88235	12.5	23.8636	0	18.0723	AT5G37150	P-loop containing nucleoside triphosphate hydrolases superfamily protein	none	none	none	AT5G37160	P-loop nucleoside triphosphate hydrolase superfamily protein
CHG	5	14784601	14784800	200	*	3.34885e-05	0.024131	12.5574	495480	49.7462	49.2891	38.2979	62.2785	66.6667	58.7786	none	none	AT5TE53310	VANDAL3	DNA/MuDR	none	none
CHG	5	14848401	14848600	200	*	4.94995e-05	0.0315696	-44.4444	495786	46.6667	60	50	14.2857	0	14.2857	none	none	AT5TE53515	ATREP5	RC/Helitron	none	none
CHG	5	15083401	15083600	200	*	1.61683e-05	0.0154348	20.2614	496819	44.3182	44.8276	42.8571	63.8889	72.7273	65.1515	none	none	AT5TE54510	ATMU11	DNA/MuDR	none	none
CHG	5	15231801	15232000	200	*	7.08508e-05	0.0389335	-10.2582	497432	78.7356	80.4714	78.169	70.2941	70.5882	66.8605	none	none	none	none	none	none	none
CHG	5	15298801	15299000	200	*	1.97907e-07	0.000651149	13.2494	497739	64.7399	64.5631	58.5366	77.1959	73.3333	74.8148	none	none	AT5TE55355	ATLINE1_5	LINE/L1	AT5G38280	PR5-like receptor kinase
CHG	5	15299001	15299200	200	*	1.53602e-08	9.76622e-05	13.8396	497740	55.8052	54.4521	49.0196	67.5425	70.8333	68.75	none	none	AT5TE55355	ATLINE1_5	LINE/L1	AT5G38280	PR5-like receptor kinase
CHG	5	15494201	15494400	200	*	1.76723e-05	0.0163548	9.3642	498641	60.3989	60.3448	62.0253	69.8413	65.2174	70.2632	none	none	AT5TE56030	ATGP1	LTR/Gypsy	none	none
CHG	5	15649201	15649400	200	*	1.53198e-11	3.81637e-07	19.3256	499357	51.1848	49.1228	56.0976	70.529	90	68.2353	none	none	AT5TE56585	ATCOPIA25	LTR/Copia	none	none
CHG	5	15814201	15814400	200	*	4.22398e-05	0.0286232	12.603	500026	6.52174	5.06329	0	18.1818	18.75	13.4328	AT5G00570	NA	none	none	none	AT5G00570;AT5G39500	NA;GNOM-like 1
CHG	5	15920201	15920400	200	*	9.6195e-06	0.0109664	11.574	500505	80.9091	72.7273	80.303	89.6667	87.5	86.8571	AT5G39770	Restriction endonuclease, type II-like superfamily protein	none	none	none	none	none
CHG	5	16700201	16700400	200	*	1.17294e-06	0.00235099	10.6752	504129	56.0224	59.6685	57.5	68.8889	NA	67.4194	none	none	AT5TE60290	ATLINE1_6	LINE/L1	none	none
CHG	5	16703001	16703200	200	*	4.56941e-05	0.0300683	11.1775	504143	62.8713	59.1549	52.9412	70.3093	68.75	72.0524	none	none	AT5TE60290	ATLINE1_6	LINE/L1	none	none
CHG	5	17092401	17092600	200	*	1.07358e-06	0.00221114	17.0032	505932	59.6154	58.2781	61.2903	78.5714	77.7778	71.3115	none	none	AT5TE61735	ATCOPIA15	LTR/Copia	none	none
CHG	5	17440801	17441000	200	*	3.91394e-09	3.6563e-05	14.522	507534	68.5083	61.8297	64.2857	80	76.9231	75.7426	none	none	AT5TE63010	ATLINE1_6	LINE/L1	none	none
CHG	5	17442201	17442400	200	*	1.20322e-06	0.00239334	11.9314	507541	72.2008	66.9202	70.1493	81.1966	91.6667	81.5385	none	none	AT5TE63020	ATLINE1_6	LINE/L1	none	none
CHG	5	17444001	17444200	200	*	2.72754e-06	0.00417216	12.6217	507550	61.1872	60.9319	59.0164	72.5537	66.6667	76.0563	none	none	AT5TE63020	ATLINE1_6	LINE/L1	none	none
CHG	5	17597601	17597800	200	*	4.64099e-06	0.00637238	10.3086	508245	61.2167	57.5071	55.2846	67.7941	61.1111	70.4403	none	none	AT5TE63610	ENDOVIR1	LTR/Copia	none	none
CHG	5	17603001	17603200	200	*	1.3644e-05	0.0139062	11.6701	508272	58.5616	55.8011	66	70.5061	55.5556	69.8113	none	none	AT5TE63610	ENDOVIR1	LTR/Copia	none	none
CHG	5	17749201	17749400	200	*	3.18752e-05	0.0233873	8.69565	508966	0	0	0	12.766	0	0	AT5G44100	casein kinase I-like 7	none	none	none	AT5G44090	Calcium-binding EF-hand family protein
CHG	5	18199001	18199200	200	*	0.000100006	0.0481848	19.4855	511013	51.5625	56.701	38.4615	72.9323	50	70.8333	none	none	AT5TE65540	ATENSPM5	DNA/En-Spm	none	none
CHG	5	18283001	18283200	200	*	7.65881e-05	0.0404708	32.2521	511408	6.25	0	0	39.2857	30	20	none	none	AT5TE65805;AT5TE65800	SIMPLEHAT1;ATHATN5	DNA/HAT;DNA/HAT	AT5G45190	Cyclin family protein
CHG	5	18934001	18934200	200	*	6.53027e-05	0.037153	10.7579	514417	60	63.9785	63.7931	72.5941	60.8696	73.955	none	none	AT5TE68140	ATCOPIA58	LTR/Copia	none	none
CHG	5	18937001	18937200	200	*	4.54399e-05	0.0299387	8.9664	514432	60.5634	56.4516	52.1008	66.6667	78.5714	65.0235	none	none	AT5TE68140	ATCOPIA58	LTR/Copia	AT5G46670	Cysteine/Histidine-rich C1 domain family protein
CHG	5	19193601	19193800	200	*	2.82362e-06	0.00428157	12.032	515596	43.0435	40.2827	46.729	55.6575	57.1429	50.9506	AT5G47280	ADR1-like 3	none	none	none	none	none
CHG	5	19198401	19198600	200	*	4.45866e-09	3.79921e-05	20.753	515620	40.5594	46.1538	48.7805	64.9518	100	63.7584	AT5G47300	F-box and associated interaction domains-containing protein	none	none	none	AT5G47290	myb family transcription factor
CHG	5	19363201	19363400	200	*	1.81576e-08	0.000110453	16.9428	516426	47.0874	48.5981	45.4545	63.5135	58.8235	66.5158	none	none	AT5TE69650	Unassigned	Unassigned	none	none
CHG	5	20520001	20520200	200	*	6.28594e-05	0.0365478	37.5479	521811	0	10.3448	5.88235	38.8889	62.5	0	none	none	none	none	none	AT5G50380	exocyst subunit exo70 family protein F1
CHG	5	22615401	22615600	200	*	1.73559e-06	0.00304682	14.8216	531311	48.4472	42.7835	40.8451	60.8108	55.5556	56.5854	none	none	AT5TE81385	ATCOPIA13	LTR/Copia	none	none
CHG	5	25659401	25659600	200	*	6.7566e-05	0.0378035	7.76699	545777	0	0	0	10.9375	0	2.85714	AT5G64120	Peroxidase superfamily protein	none	none	none	none	none
CHG	5	26173601	26173800	200	*	1.02767e-06	0.00213339	5.42897	548230	0	0.617284	0	5.35714	0	7.56303	AT5G65470	O-fucosyltransferase family protein	none	none	none	none	none
CHH	1	49001	49200	200	*	1.45656e-07	0.000224697	5.49243	242	0.840336	0.653595	0	5.83333	4.7619	8.10811	AT1G01090	pyruvate dehydrogenase E1 alpha	none	none	none	AT1G01080;AT1G01090	RNA-binding (RRM/RBD/RNP motifs) family protein;pyruvate dehydrogenase E1 alpha
CHH	1	368201	368400	200	*	0.000234432	0.0378408	17.6471	1828	0	0	0	20	NA	9.09091	none	none	none	none	none	AT1G02067	hypothetical protein
CHH	1	1729201	1729400	200	*	6.27709e-06	0.0034595	6.21742	8551	4.69799	4.49438	2.22222	9.0535	12.5	13.0631	AT1G05783	hypothetical protein	none	none	none	AT1G04427;AT1G05785	NA;Got1/Sft2-like vescicle transport protein family
CHH	1	1938401	1938600	200	*	0.000237821	0.0382193	-66.6667	9590	66.6667	100	55.5556	0	0	NA	none	none	AT1TE06340	ATREP15	RC/Helitron	AT1G06350	Fatty acid desaturase family protein
CHH	1	2189401	2189600	200	*	1.90971e-11	2.90534e-07	10.9327	10839	0.833333	0.961538	0	11.9048	0	13	none	none	none	none	none	AT1G07128	Natural antisense transcript overlaps with AT1G07130
CHH	1	2472801	2473000	200	*	8.0109e-06	0.00405906	29.5426	12236	29.2683	26.3158	21.3483	52.7273	60	56.25	AT1G07970	cytochrome B561, amino-terminal protein	AT1TE08050	ATREP1	RC/Helitron	AT1G07970	cytochrome B561, amino-terminal protein
CHH	1	3086001	3086200	200	*	2.2206e-05	0.00806343	6.33803	15221	0	0	0	8.49057	0	0	AT1G09540	myb domain protein 61	none	none	none	AT1G09540	myb domain protein 61
CHH	1	3549201	3549400	200	*	4.26824e-06	0.00263375	9.18367	17523	0	0	0	9.375	12	0	none	none	none	none	none	none	none
CHH	1	3936601	3936800	200	*	8.14379e-05	0.0193025	6.86275	19431	0	0	0	5.40541	10.7143	NA	none	none	AT1TE12810	ATREP3	RC/Helitron	AT1G11680	CYTOCHROME P450 51G1
CHH	1	4775201	4775400	200	*	1.77845e-06	0.00138333	7.25806	23578	0	0	0	8.97436	0	6.06061	none	none	none	none	none	AT1G13960	WRKY DNA-binding protein 4
CHH	1	4860201	4860400	200	*	7.24959e-08	0.000138446	-16.7244	24000	51.0288	49.7696	53.4091	32.7703	33.3333	37.1622	none	none	none	none	none	AT1G14220;AT1G14230	Ribonuclease T2 family protein;GDA1/CD39 nucleoside phosphatase family protein
CHH	1	5679401	5679600	200	*	9.9382e-05	0.0219385	8.31019	28072	16.9065	17.8571	12.963	27.0053	13.3333	24.7788	none	none	AT1TE18370	TAG2	DNA/HAT	AT1G16610	arginine/serine-rich 45
CHH	1	6379601	6379800	200	*	2.99935e-07	0.000400262	6.05462	31489	5.74713	5.68182	4.36508	12.3746	7.5	10.3125	none	none	none	none	none	AT1G18540	Ribosomal protein L6 family protein
CHH	1	6661801	6662000	200	*	0.000167918	0.0306815	17.1429	32879	0	0	0	14.2857	21.4286	NA	none	none	AT1TE21575	HELITRONY1B	RC/Helitron	AT1G19270	DA1
CHH	1	7269601	7269800	200	*	7.69133e-06	0.00396446	5.6338	35888	0	0	0	5.94059	0	5.71429	none	none	none	none	none	none	none
CHH	1	7761001	7761200	200	*	7.91926e-06	0.0040271	-9.41746	38271	20.1005	15.5963	17.6471	9.68858	8.82353	5.81395	none	none	AT1TE24950	AT9NMU1	DNA/MuDR	AT1G22030	BPS1-like protein
CHH	1	7783601	7783800	200	*	4.21855e-06	0.00261623	20.9302	38383	0	0	0	25	0	0	none	none	AT1TE25025	ATREP15	RC/Helitron	AT1G22065	hypothetical protein
CHH	1	7970801	7971000	200	*	7.03341e-06	0.00375759	6.07821	39309	14.2857	16.3399	15.812	20.7413	14.2857	23.1176	none	none	AT1TE25645	TA11	LINE/L1	none	none
CHH	1	8103001	8103200	200	*	1.34456e-06	0.00112653	11.4286	39964	0	0	0	13.9535	10	5.88235	AT1G22890	transmembrane protein	none	none	none	AT1G22910	RNA-binding (RRM/RBD/RNP motifs) family protein
CHH	1	8289401	8289600	200	*	0.000135306	0.0269013	15.8537	40885	0	1.51515	0	15.3846	0	27.2727	none	none	AT1TE26710	ATREP10D	RC/Helitron	none	none
CHH	1	8453001	8453200	200	*	0.000291829	0.0439258	6.02153	41691	0	0.840336	0	4.8951	0	11.1111	none	none	none	none	none	AT1G23910	Polyketide cyclase/dehydrase and lipid transport superfamily protein
CHH	1	8475201	8475400	200	*	7.02465e-05	0.0177135	8.09524	41798	9.90099	6.64062	11.9403	16.0401	11.1111	19.2982	none	none	AT1TE27345	ATREP16	DNA/MuDR	none	none
CHH	1	8476401	8476600	200	*	0.000281556	0.0428969	10.9091	41804	0	0	0	13.8889	7.69231	0	none	none	none	none	none	none	none
CHH	1	8690201	8690400	200	*	9.88045e-05	0.0218528	-6.41191	42854	10.3306	6.94444	8.82353	2.28571	0	3	none	none	none	none	none	AT1G24510	TCP-1/cpn60 chaperonin family protein
CHH	1	8775601	8775800	200	*	8.83724e-07	0.000845284	-67.2241	43227	NA	83.3333	85.7143	12.5	NA	28.5714	AT1G24822	hypothetical protein	none	none	none	AT1G24880	UDP-3-O-acyl N-acetylglycosamine deacetylase family protein
CHH	1	8844601	8844800	200	*	2.75498e-06	0.00193378	6.47726	43341	0	0.638978	0	6	3.33333	11.3636	none	none	none	none	none	AT1G25240	ENTH/VHS/GAT family protein
CHH	1	8930601	8930800	200	*	3.41785e-05	0.0109914	5.41105	43766	15.8451	14.3766	19.2171	21.0091	21.25	21.3483	none	none	AT1TE28830	Unassigned	Unassigned	none	none
CHH	1	9230201	9230400	200	*	4.79488e-06	0.00282197	5.58376	45252	0	0	0	4.63576	0	9.7561	AT1G26700	Seven transmembrane MLO family protein	none	none	none	none	none
CHH	1	9305401	9305600	200	*	0.000111142	0.0236444	7.30607	45622	13.0814	13.0435	16.6667	20.5426	13.3333	22.5962	none	none	AT1TE29990	ATLINE1A	LINE/L1	AT1G26850	S-adenosyl-L-methionine-dependent methyltransferases superfamily protein
CHH	1	9373601	9373800	200	*	6.7505e-06	0.00365805	15.7901	45956	15.3846	14.4385	18.6047	31.7647	22.7273	32.5581	none	none	none	none	none	AT1G27000	GRIP/coiled-coil protein, putative (DUF1664)
CHH	1	9581401	9581600	200	*	0.000165382	0.0303986	5.01133	46981	14.8325	14.1509	13.2653	19.9573	11.1111	18.6992	AT1G27570	phosphatidylinositol 3- and 4-kinase family protein	none	none	none	none	none
CHH	1	9991601	9991800	200	*	0.000138665	0.0273112	5.00955	49004	0.8	0	0	4.2735	8.16327	4.54545	none	none	none	none	none	AT1G06157	NA
CHH	1	10013401	10013600	200	*	3.65237e-05	0.0115059	8.31427	49113	2.12766	3.09278	0.746269	10.3175	0	12	AT1G28480	Thioredoxin superfamily protein	none	none	none	none	none
CHH	1	10529601	10529800	200	*	0.000243673	0.0387899	-100	51656	NA	100	100	0	0	NA	none	none	AT1TE34015;AT1TE34020	HELITRONY3;HELITRONY3	RC/Helitron;RC/Helitron	none	none
CHH	1	10604601	10604800	200	*	0.00021997	0.0362136	13.1283	52019	14.5455	10.219	7.93651	25.6098	24	23.0769	none	none	AT1TE34315	ATENSPM10	DNA/En-Spm	AT1G30160	hypothetical protein (DUF295)
CHH	1	10666001	10666200	200	*	6.61438e-07	0.00068856	18.002	52325	21.6216	19.7917	19.3548	39.6907	38.2353	27.2727	none	none	AT1TE34475	HELITRONY3A	RC/Helitron	AT1G30280;AT1G06317	Chaperone DnaJ-domain superfamily protein;NA
CHH	1	10699801	10700000	200	*	1.87509e-05	0.00718155	6.89585	52492	18.9516	19.6721	26.6667	27.1224	29.6296	25.1981	none	none	AT1TE34580	ATCOPIA73	LTR/Copia	none	none
CHH	1	10801401	10801600	200	*	4.16107e-08	9.21784e-05	21.0206	52999	9.375	10.4762	11.215	33.3333	27.5862	27.2727	none	none	none	none	none	AT1G30490	Homeobox-leucine zipper family protein / lipid-binding START domain-containing protein
CHH	1	11304401	11304600	200	*	4.03408e-07	0.000489941	7.67718	55473	17.3599	16.4557	11.9205	23.3871	26.8293	25.1152	none	none	AT1TE36570	ATENSPM3	DNA/En-Spm	none	none
CHH	1	11309001	11309200	200	*	0.000266806	0.0413318	5.446	55496	18.8963	22.087	21.1429	25.4841	28.8889	26.8105	none	none	AT1TE36570	ATENSPM3	DNA/En-Spm	AT1G31580	ECS1
CHH	1	11552201	11552400	200	*	3.76876e-06	0.00240183	-11.9816	56690	11.2903	10.6195	16.6667	0	0	0	none	none	none	none	none	AT1G32120	serine/threonine-protein phosphatase 7 long form-like protein
CHH	1	11693201	11693400	200	*	0.000159649	0.0298264	13.1168	57378	3.7037	4.65116	7.84314	18.3673	NA	18.9189	none	none	AT1TE37875	ATGP3	LTR/Gypsy	AT1G32400;AT1G32410	tobamovirus multiplication 2A;Vacuolar protein sorting 55 (VPS55) family protein
CHH	1	11792401	11792600	200	*	4.61404e-05	0.0134491	21.6667	57856	3.57143	8.69565	0	25	25	28.5714	none	none	AT1TE38210	ATCOPIA31	LTR/Copia	none	none
CHH	1	11859801	11860000	200	*	4.86213e-09	1.77152e-05	-12.6993	58185	17.6471	14.218	20	4.10959	0	2.22222	none	none	none	none	none	none	none
CHH	1	11877601	11877800	200	*	0.000124494	0.0254792	11.4754	58272	0	0	0	15.5556	0	0	none	none	AT1TE38505;AT1TE38500	ATREP15;ATREP15	RC/Helitron;RC/Helitron	AT1G32790	CTC-interacting domain 11
CHH	1	11899601	11899800	200	*	0.000259367	0.0405651	5.05638	58381	13.5922	11.3924	13.7072	17.6107	0	17.7419	none	none	AT1TE38530	ARNOLD2	DNA/MuDR	AT1G06623	NA
CHH	1	12033001	12033200	200	*	0.000279963	0.0427482	-6.86452	59025	6.81818	9.25926	9.09091	1.74419	NA	0	none	none	AT1TE38990;AT1TE38985	ATHILA5;ATHILA5	LTR/Gypsy;LTR/Gypsy	AT1G06653	NA
CHH	1	12174601	12174800	200	*	1.55422e-05	0.00634305	5.97518	59726	12.8748	13.0814	11.1607	18.2875	10	21.1604	none	none	AT1TE39515	ATENSPM10	DNA/En-Spm	none	none
CHH	1	12177201	12177400	200	*	0.000129633	0.02624	5.19633	59739	0	1	0	5.68182	0	7.31707	none	none	AT1TE39515	ATENSPM10	DNA/En-Spm	AT1G33590	Leucine-rich repeat (LRR) family protein
CHH	1	12185001	12185200	200	*	0.000186653	0.0327495	-7.20721	59778	8.75	4.85437	10.2564	0	0	0	none	none	AT1TE39545	ATREP5	RC/Helitron	AT1G06677	NA
CHH	1	12255201	12255400	200	*	9.02633e-05	0.0206643	6.84932	60127	0	0	0	11.3636	0	0	none	none	none	none	none	AT1G33790	jacalin lectin family protein
CHH	1	12275801	12276000	200	*	7.50355e-08	0.000140391	7.23679	60228	9.32642	8.64865	8.38926	16.124	10.8911	18.8312	none	none	AT1TE39880	ATCOPIA35	LTR/Copia	none	none
CHH	1	12574801	12575000	200	*	0.000342411	0.0488347	9.51485	61695	0	1.83486	1.6129	10.8696	4.54545	15.625	none	none	AT1TE40975	TAG3N1	DNA/HAT	none	none
CHH	1	12627801	12628000	200	*	2.10227e-07	0.000302408	5.95267	61952	9.30233	9.92736	9.67742	15.9555	10	15.3533	none	none	AT1TE41230	ATENSPM1A	DNA/En-Spm	none	none
CHH	1	12667601	12667800	200	*	0.0002835	0.0431246	5.0136	62147	11.943	13.5755	11.4943	18.1093	21.2121	16.4436	none	none	AT1TE41345	ATLANTYS2	LTR/Gypsy	none	none
CHH	1	12728801	12729000	200	*	0.000183302	0.032402	5.55244	62424	3.50877	4.29293	1.68067	10	4.7619	8.33333	none	none	AT1TE41465	HELITRONY3	RC/Helitron	none	none
CHH	1	12741201	12741400	200	*	9.10336e-06	0.00446948	5.59634	62486	7.32759	5.76132	4.02685	11.9231	7.89474	11.9891	none	none	none	none	none	none	none
CHH	1	12836001	12836200	200	*	2.46897e-05	0.00874825	7.56018	62798	10.4859	12.4277	6.66667	18.2524	23.3766	17.4699	none	none	AT1TE41745	VANDAL5	DNA/MuDR	none	none
CHH	1	12837001	12837200	200	*	9.27973e-06	0.00450812	25.5816	62803	10.2041	13.8462	0	41.0714	23.0769	33.3333	none	none	AT1TE41745	VANDAL5	DNA/MuDR	none	none
CHH	1	12847601	12847800	200	*	3.66695e-06	0.00236415	5.17287	62856	5.73477	5.68384	5.5	10.2725	18.5185	11.5385	none	none	none	none	none	none	none
CHH	1	12848601	12848800	200	*	0.000102687	0.0223667	5.89445	62861	13.8365	14.0927	13.6126	18.3946	19.8347	21.4149	none	none	AT1TE41820	ATHILA4C	LTR/Gypsy	none	none
CHH	1	12905601	12905800	200	*	5.62266e-05	0.0153093	5.49849	63131	9.04645	12.1593	9.25926	16.2662	10.6383	16.1232	AT1G35215	transmembrane protein	none	none	none	none	none
CHH	1	12931001	12931200	200	*	5.21509e-07	0.000581745	8.19672	63257	0	0	0	8.33333	3.0303	13.7931	AT1G35242	hypothetical protein	AT1TE42160	ATREP19	DNA	AT1G35240;AT1G35242	auxin response factor 20;hypothetical protein
CHH	1	13000201	13000400	200	*	1.43123e-11	2.33129e-07	7.63343	63601	7.72443	6.76884	6.20438	14.3022	4.7619	15.4876	none	none	AT1TE42395	ATGP3	LTR/Gypsy	none	none
CHH	1	13006601	13006800	200	*	1.26994e-05	0.00552711	5.0472	63633	11.4007	10.0329	9.09091	16.0702	23.0769	14.6312	none	none	AT1TE42400	ATGP3	LTR/Gypsy	AT1G35375	hypothetical protein
CHH	1	13011401	13011600	200	*	1.91806e-06	0.00144721	5.43182	63657	9.28433	8.32313	8.47458	13.7968	16.6667	14.3182	none	none	AT1TE42415	ATLINE1_6	LINE/L1	none	none
CHH	1	13018601	13018800	200	*	3.51452e-12	7.44126e-08	8.31091	63693	3.77834	3.48525	4.26357	12.6582	5	12.4444	AT1G35400	hypothetical protein (DUF1184)	none	none	none	none	none
CHH	1	13084201	13084400	200	*	5.47011e-05	0.0150269	7.63644	64013	7.84314	8.33333	5.76923	16.0112	21.4286	12.8205	AT1G35520	auxin response factor 15	none	none	none	none	none
CHH	1	13174601	13174800	200	*	1.20051e-07	0.000196704	5.75711	64462	12.4736	10.9689	9.24658	17.0446	9.30233	16.8894	none	none	AT1TE43010	VANDAL14	DNA/MuDR	none	none
CHH	1	13183401	13183600	200	*	3.39341e-07	0.000439093	5.89393	64506	10.0756	7.95892	8.21918	14.7959	13.8462	13.9579	none	none	AT1TE43040	ATGP7	LTR/Gypsy	none	none
CHH	1	13186201	13186400	200	*	1.06544e-07	0.000180999	7.33412	64520	16.7883	13.8315	17.2093	22.4543	22.093	23.5532	none	none	AT1TE43040	ATGP7	LTR/Gypsy	none	none
CHH	1	13187801	13188000	200	*	3.02938e-06	0.00205602	6.71674	64528	13.8756	12.4535	12.9771	19.5326	17.0732	20.6122	none	none	AT1TE43050	VANDAL14	DNA/MuDR	none	none
CHH	1	13244601	13244800	200	*	2.36912e-07	0.000329661	7.37687	64799	1.01523	2.90323	0	9.7561	6.06061	10.9756	none	none	none	none	none	none	none
CHH	1	13248801	13249000	200	*	2.09713e-07	0.000302408	10.7581	64820	2.4	4.27807	3.92157	13.4615	6.66667	18.4211	none	none	AT1TE43305	ATHAT10	DNA/HAT	AT1G06927	NA
CHH	1	13257201	13257400	200	*	4.13098e-09	1.56699e-05	8.74339	64861	1.92308	2.10843	0	11.3924	11.3636	6.94444	none	none	AT1TE43325	ATLINE1A	LINE/L1	AT1G35750	pumilio 10
CHH	1	13273001	13273200	200	*	0.000255573	0.0401825	5.36139	64938	9.50119	7.64331	9.13462	14.8362	12.2449	13.4615	none	none	AT1TE43355	VANDAL9	DNA/MuDR	none	none
CHH	1	13288401	13288600	200	*	0.00012514	0.0255613	5.01355	65015	7.66773	7.29927	5.02092	10.8696	9.7561	13.449	none	none	none	none	none	none	none
CHH	1	13305401	13305600	200	*	0.000139555	0.0273979	12.8551	65098	2.32558	0	0	14.8936	14.2857	0	none	none	AT1TE43490;AT1TE43495	ATCOPIA29;ATREP15	LTR/Copia;RC/Helitron	none	none
CHH	1	13331001	13331200	200	*	1.48975e-12	4.16585e-08	5.95815	65217	7.7342	6.6271	6.43777	13.6478	8.82353	12.0588	AT1G35850	pumilio 17	none	none	none	none	none
CHH	1	13338001	13338200	200	*	0.000325796	0.0472835	5.17993	65252	10.4615	11.8483	10.6061	15.7303	16.129	17.041	none	none	AT1TE43605	ATGP3	LTR/Gypsy	none	none
CHH	1	13339401	13339600	200	*	7.73851e-10	4.37316e-06	5.58093	65259	5.86265	5.51331	4.05904	11.3879	8.10811	10.338	none	none	AT1TE43605	ATGP3	LTR/Gypsy	AT1G35890	NAC (No Apical Meristem) domain transcriptional regulator superfamily protein
CHH	1	13346001	13346200	200	*	4.85882e-07	0.000555968	-21.0214	65291	30.1587	25.1969	21.2766	7.24638	0	0	none	none	AT1TE43635	HELITRONY1D	RC/Helitron	none	none
CHH	1	13373001	13373200	200	*	2.48232e-07	0.00034283	6.9964	65424	12.1387	9.21212	12.2449	17.2775	21.9512	17.1216	none	none	AT1TE43740	HELITRON1	RC/Helitron	none	none
CHH	1	13379601	13379800	200	*	1.04903e-06	0.00095397	6.04993	65457	5.82278	5.76208	9.90991	12.5731	14.6067	11.0787	none	none	AT1TE43740	HELITRON1	RC/Helitron	none	none
CHH	1	13382201	13382400	200	*	0.000278009	0.0425331	5.1922	65470	10.1648	9.53947	11.5789	15.0665	13.2075	16.1654	none	none	AT1TE43740	HELITRON1	RC/Helitron	none	none
CHH	1	13393401	13393600	200	*	7.39216e-05	0.018221	5.88235	65526	10.7579	10.3636	13.3929	16.5165	16.0377	17.3913	none	none	AT1TE43780	TA11	LINE/L1	none	none
CHH	1	13398601	13398800	200	*	1.21749e-07	0.000197731	6.52913	65552	11.8674	11.1111	8.05369	18.1125	13.0435	17.103	none	none	AT1TE43805	ATHILA4	LTR/Gypsy	none	none
CHH	1	13401801	13402000	200	*	3.48099e-06	0.00227914	7.31886	65568	8.83281	8.84774	10.219	15.7699	20.5128	16.3366	none	none	AT1TE43820	ATHILA4	LTR/Gypsy	none	none
CHH	1	13491801	13492000	200	*	0.000180658	0.0321088	5.1067	66007	7.83699	7.91209	6.93069	12.9117	16.2162	12.037	AT1G36095	DNA binding protein	none	none	none	none	none
CHH	1	13516001	13516200	200	*	2.55049e-05	0.0089263	7.04932	66128	12.8125	13.7066	10.7143	20.3498	18.9873	18.9055	none	none	AT1TE44235	ATHILA4A	LTR/Gypsy	none	none
CHH	1	13519601	13519800	200	*	2.85702e-06	0.00197783	5.28555	66146	12.0629	12.807	9.34579	17.4913	23.7288	17.4863	none	none	AT1TE44250	ATHILA4	LTR/Gypsy	none	none
CHH	1	13565001	13565200	200	*	7.99103e-08	0.000145099	6.2609	66369	9.32203	9.47867	6.38298	16.0401	17.8082	13.6964	none	none	none	none	none	none	none
CHH	1	13593401	13593600	200	*	2.09045e-05	0.00774398	6.29271	66508	10.6931	10.6262	7.69231	17.5719	7.69231	15.9091	none	none	AT1TE44525	ATHILA4	LTR/Gypsy	none	none
CHH	1	13606801	13607000	200	*	2.55621e-08	6.34828e-05	7.26627	66570	10.2784	11.793	11.0599	18.3099	19.4805	18.6916	none	none	AT1TE44575	VANDAL18	DNA/MuDR	none	none
CHH	1	13607001	13607200	200	*	4.88511e-07	0.000556933	5.56724	66571	8.62534	8.45638	9.34256	14.6205	10.1449	14.1284	none	none	AT1TE44575	VANDAL18	DNA/MuDR	none	none
CHH	1	13607401	13607600	200	*	5.14189e-06	0.00297454	5.1691	66573	8.98693	8.76712	8.08511	14.5833	0	13.0672	none	none	AT1TE44575	VANDAL18	DNA/MuDR	none	none
CHH	1	13653201	13653400	200	*	0.000224516	0.0367979	5.87845	66802	13.2743	15.8537	14.6739	20.5282	17.0213	21.0526	none	none	AT1TE44690	ATHILA2	LTR/Gypsy	none	none
CHH	1	13677401	13677600	200	*	3.15374e-06	0.00211965	5.44381	66922	13.2319	13.587	12.037	19.3041	11.1111	17.9533	none	none	AT1TE44770	ATGP3	LTR/Gypsy	none	none
CHH	1	13707801	13708000	200	*	8.82922e-07	0.000845284	6.76199	67071	6.66667	6.92641	6.55738	13.289	23.6842	13.0233	none	none	AT1TE44890	VANDAL21	DNA/MuDR	none	none
CHH	1	13709601	13709800	200	*	9.26044e-06	0.00450812	5.92464	67080	10.7056	8.1803	10.1167	15.4313	14.2857	15.2	none	none	AT1TE44895	ATHILA5	LTR/Gypsy	none	none
CHH	1	13717401	13717600	200	*	1.55067e-07	0.00023593	5.74705	67117	0	0.485437	0	6.19048	0	6.57895	none	none	AT1TE44940	VANDAL17	DNA/MuDR	none	none
CHH	1	13722201	13722400	200	*	1.36894e-06	0.00113365	5.67595	67141	4.811	4.50311	5.82524	10.7256	4	10.219	none	none	none	none	none	none	none
CHH	1	13739401	13739600	200	*	0.000308291	0.0455914	5.0103	67225	3.13901	3.11111	2.40964	8.40841	6.81818	7.46269	none	none	AT1TE45020	ATENSPM5	DNA/En-Spm	none	none
CHH	1	13753401	13753600	200	*	1.70229e-06	0.00134487	5.98269	67294	6.26866	7.13178	8.66142	13.7179	9.45946	12.1951	none	none	AT1TE45080	HELITRON1	RC/Helitron	none	none
CHH	1	13781601	13781800	200	*	2.25218e-08	5.80134e-05	8.96196	67435	8.55019	9.05512	11.7264	17.963	12.5	20.3187	none	none	AT1TE45145;AT1TE45155	ATLANTYS2;ATHILA4A	LTR/Gypsy;LTR/Gypsy	none	none
CHH	1	13788601	13788800	200	*	0.000214073	0.0356757	5.22053	67470	10.1761	12.3393	11.7925	16.9834	16.9231	15.2672	none	none	AT1TE45175	ATHILA6A	LTR/Gypsy	none	none
CHH	1	13796201	13796400	200	*	2.35975e-08	5.99478e-05	6.06621	67508	8.21192	8.14941	10.5556	14.1573	18.5185	15.1613	none	none	AT1TE45185;AT1TE45190	ATGP5;ATGP5	LTR/Gypsy;LTR/Gypsy	none	none
CHH	1	13827801	13828000	200	*	0.00031525	0.0462796	5.10998	67654	14.3824	14.9083	12.8342	20.4179	23.8095	17.2662	none	none	AT1TE45350	ATCOPIA41	LTR/Copia	none	none
CHH	1	13874601	13874800	200	*	3.12716e-05	0.0103087	7.25021	67888	6.69643	7.98611	4.34783	14.25	13.8462	14.5631	none	none	AT1TE45515	VANDAL21	DNA/MuDR	none	none
CHH	1	13879601	13879800	200	*	2.69394e-06	0.00189815	-18.9529	67913	28.8136	27.2727	27.2727	8.04598	0	12.5	none	none	AT1TE45530	ATREP2A	RC/Helitron	none	none
CHH	1	13885601	13885800	200	*	8.65149e-05	0.0201232	7.29533	67943	14.2857	11.1111	15.5172	19.6699	26.6667	21.1031	none	none	AT1TE45560	ATGP1	LTR/Gypsy	none	none
CHH	1	13915601	13915800	200	*	2.38439e-05	0.00851394	8.37064	68093	7.04225	4.09836	6.42202	13.9896	12.1951	16.0714	none	none	AT1TE45695	ATHILA3	LTR/Gypsy	AT1G36756	hypothetical protein
CHH	1	13945601	13945800	200	*	1.76817e-08	4.77678e-05	8.43029	68239	13.059	16.25	13.4503	22.4593	28.5714	22.8571	none	none	AT1TE45790	ATHILA6A	LTR/Gypsy	none	none
CHH	1	13946001	13946200	200	*	1.23461e-08	3.71502e-05	6.2693	68241	10.1341	10.3832	12.9353	16.9492	17.6471	16.5753	none	none	AT1TE45790	ATHILA6A	LTR/Gypsy	none	none
CHH	1	13956601	13956800	200	*	5.97197e-07	0.000633595	5.19655	68294	6.42398	7.35294	7.75862	11.5124	14.6341	13.7821	none	none	AT1TE45805	TA1-2	LTR/Copia	none	none
CHH	1	13999201	13999400	200	*	3.23796e-05	0.0105795	-8.71212	68505	6.66667	10.3704	7.24638	0	0	0	none	none	none	none	none	none	none
CHH	1	14020601	14020800	200	*	5.25546e-05	0.0146611	6.11328	68610	17.1569	14.6691	12.3967	21.0474	24.5902	21.5328	none	none	none	none	none	none	none
CHH	1	14041201	14041400	200	*	1.9445e-08	5.10376e-05	6.00979	68712	6.10022	4.3222	4.31034	10.6324	18.1818	11.753	AT1G37010	spindle pole body component	none	none	none	AT1G07003	NA
CHH	1	14079801	14080000	200	*	1.79572e-05	0.00695937	7.32877	68904	14.5455	11.6776	12	20.7547	15.3846	19.375	none	none	AT1TE46255	ATHILA4A	LTR/Gypsy	none	none
CHH	1	14087201	14087400	200	*	6.58313e-09	2.32219e-05	7.62016	68941	8.24468	7.16846	6.22407	14.9425	NA	14.9333	none	none	AT1TE46265	ATHILA6B	LTR/Gypsy	none	none
CHH	1	14089801	14090000	200	*	4.53874e-08	9.81884e-05	6.58998	68954	10.2431	9.45652	12.1951	15.2446	19.0476	18.3007	none	none	AT1TE46265	ATHILA6B	LTR/Gypsy	none	none
CHH	1	14105401	14105600	200	*	1.51434e-08	4.27891e-05	5.49976	69032	8.27225	7.81078	7.48503	13.4733	11.4754	13.8739	none	none	AT1TE46310	ATHILA3	LTR/Gypsy	none	none
CHH	1	14119401	14119600	200	*	7.16578e-11	8.09901e-07	7.43464	69102	4.35484	5.85106	4.43038	12.32	18.1818	11.7143	none	none	none	none	none	none	none
CHH	1	14126201	14126400	200	*	2.27018e-08	5.82064e-05	6.56415	69136	9.96835	8.82353	8.13559	16.8281	9.52381	14.5329	none	none	AT1TE46390	ATHILA6B	LTR/Gypsy	none	none
CHH	1	14133401	14133600	200	*	3.49409e-06	0.00228197	5.75327	69172	13.4251	11.3725	14.0187	18.2331	16	18.75	none	none	AT1TE46405	ATCOPIA66	LTR/Copia	none	none
CHH	1	14188801	14189000	200	*	1.18549e-07	0.000195399	11.107	69436	10.0559	8.78049	5.55556	20.3518	13.3333	19.1837	none	none	AT1TE46625	VANDAL8	DNA/MuDR	none	none
CHH	1	14219001	14219200	200	*	1.29392e-08	3.83205e-05	6.201	69585	7.6779	8.18452	6.5	14.297	10.9375	13.5537	none	none	AT1TE46665	ATHILA3	LTR/Gypsy	none	none
CHH	1	14254601	14254800	200	*	3.93234e-05	0.0120386	6.25588	69763	9.11111	9.89583	8.80503	15.6997	7.40741	17.2996	none	none	AT1TE46765	ATHILA2	LTR/Gypsy	none	none
CHH	1	14271201	14271400	200	*	1.30749e-10	1.19961e-06	5.36164	69846	6.00293	6.63265	7.90698	11.3832	12.093	12.9073	none	none	AT1TE46805	ATHILA3	LTR/Gypsy	none	none
CHH	1	14272401	14272600	200	*	3.90786e-09	1.51283e-05	7.35625	69852	10.1695	9.69793	13.1455	17.7431	18.5714	17.6309	none	none	AT1TE46805	ATHILA3	LTR/Gypsy	none	none
CHH	1	14281601	14281800	200	*	2.63898e-06	0.00186655	7.08456	69898	9.85915	8.41584	12.987	15.6823	12.7273	18.1518	none	none	AT1TE46835;AT1TE46830	ATHILA0_I;HELITRON4	LTR/Gypsy;RC/Helitron	none	none
CHH	1	14316801	14317000	200	*	8.8288e-06	0.00436175	6.23866	70036	12.362	9.15179	10.559	16.0508	16.6667	18.4502	none	none	AT1TE47035;AT1TE47050	ATHILA4C;ATHILA2	LTR/Gypsy;LTR/Gypsy	none	none
CHH	1	14320001	14320200	200	*	2.57345e-05	0.00896822	5.93713	70051	11.4007	11.0647	7.65306	17.101	NA	15.7593	none	none	AT1TE47035;AT1TE47050	ATHILA4C;ATHILA2	LTR/Gypsy;LTR/Gypsy	none	none
CHH	1	14331401	14331600	200	*	1.27291e-07	0.000203993	6.56123	70108	5.44041	5.49133	3.5503	11.7994	13.1579	11.2637	none	none	AT1TE47095	ATHILA5	LTR/Gypsy	none	none
CHH	1	14389001	14389200	200	*	3.68214e-05	0.0115471	6.04463	70173	8.09061	8.58896	7.86517	13.7532	14.2857	15.6667	none	none	AT1TE47340	ATHILA3	LTR/Gypsy	none	none
CHH	1	14436001	14436200	200	*	5.9286e-07	0.000631413	5.25978	70213	7.89916	8.40336	7.65306	13.2992	15.2778	13.2832	none	none	AT1TE47540;AT1TE47550	ATHILA4C;ATHILA2	LTR/Gypsy;LTR/Gypsy	none	none
CHH	1	14440201	14440400	200	*	0.00010465	0.0226216	6.56627	70233	8.82353	8.79397	4.91803	15.7265	12.766	12.987	none	none	AT1TE47540;AT1TE47550	ATHILA4C;ATHILA2	LTR/Gypsy;LTR/Gypsy	none	none
CHH	1	14465401	14465600	200	*	3.86118e-06	0.00244946	5.30294	70359	9.24025	8.83978	6.28571	13.5262	6.06061	14.9123	none	none	AT1TE47630	ATHILA8A	LTR/Gypsy	none	none
CHH	1	14483401	14483600	200	*	4.20757e-05	0.0125686	6.34488	70449	12.993	10.2041	7.2	17.5971	18.4615	16.8919	none	none	AT1TE47710	ATHILA2	LTR/Gypsy	none	none
CHH	1	14582601	14582800	200	*	1.56828e-07	0.000237387	5.30481	70631	8.23045	8.75146	6.71141	13.4328	7.14286	13.877	none	none	AT1TE48020	ATHILA6A	LTR/Gypsy	none	none
CHH	1	14593601	14593800	200	*	3.77848e-05	0.0117561	6.11521	70686	5.50847	5.42169	6.45161	10.3158	13.3333	13.5802	none	none	AT1TE48035	ATENSPM5	DNA/En-Spm	none	none
CHH	1	14595601	14595800	200	*	8.44195e-05	0.0197853	7.09242	70696	4.06091	6.00858	8.59375	14.1762	6.66667	11.9171	none	none	AT1TE48035	ATENSPM5	DNA/En-Spm	none	none
CHH	1	14603401	14603600	200	*	2.66203e-06	0.00187805	7.56032	70735	6.34328	5.46875	6.03448	14.2494	10.0917	13.9037	none	none	AT1TE48050	HELITRONY2	RC/Helitron	none	none
CHH	1	14677401	14677600	200	*	5.46356e-05	0.015025	7.11738	70806	5.18519	4.06699	5.71429	9.52381	16.3934	13.0952	none	none	none	none	none	none	none
CHH	1	14689601	14689800	200	*	0.0001316	0.0264369	10.6636	70863	3.57143	6.61157	0	15.942	13.8889	14.7059	none	none	none	none	none	none	none
CHH	1	14891001	14891200	200	*	0.000225524	0.0369086	-22.549	71067	16.6667	22.5806	40	0	0	0	none	none	none	none	none	none	none
CHH	1	14895201	14895400	200	*	3.20957e-07	0.000420215	6.08097	71087	5.17647	7.13073	7.22892	12.5837	10.2151	13.3159	none	none	AT1TE48830	ATENSPM11	DNA/En-Spm	none	none
CHH	1	14895801	14896000	200	*	1.07517e-08	3.32652e-05	7.47401	71090	9.73236	9.22844	10.8434	16.8307	17.6471	18.1287	none	none	AT1TE48830	ATENSPM11	DNA/En-Spm	none	none
CHH	1	15072601	15072800	200	*	1.0097e-07	0.000175294	6.04383	71678	5.60166	4.0146	7.24638	11.1293	12.0482	11.1748	none	none	AT1TE49320	ATHILA6B	LTR/Gypsy	none	none
CHH	1	15096601	15096800	200	*	7.07675e-06	0.00376485	5.35992	71794	11.326	11.3475	10.2564	15.735	17.094	17.8879	none	none	AT1TE49410;AT1TE49415	ATREP18;ATREP18	DNA;DNA	none	none
CHH	1	15144201	15144400	200	*	0.000215864	0.035825	10.2465	72028	16.7539	12.8571	20.9877	27.1903	22.7273	25.2252	none	none	AT1TE49695	ATREP18	DNA	none	none
CHH	1	15149001	15149200	200	*	0.000160842	0.0298815	5.916	72052	11.7073	11.9048	9.27152	16.3588	16	19.6875	none	none	AT1TE49715	ATREP18	DNA	none	none
CHH	1	15154401	15154600	200	*	2.01906e-07	0.000292719	7.65854	72079	14.9284	11.6424	15.3571	21.9653	18.5185	20.9205	none	none	AT1TE49740	ATENSPM7	DNA/En-Spm	none	none
CHH	1	15184201	15184400	200	*	2.74391e-08	6.71364e-05	6.56714	72225	7.28972	6.8408	7.42574	13.9437	20.8333	12.0344	none	none	AT1TE49845	ATHILA6B	LTR/Gypsy	none	none
CHH	1	15429201	15429400	200	*	3.48814e-05	0.0111471	5.15551	73004	5.11628	6.93512	7.18232	12.275	7.54717	10.3448	none	none	AT1TE50915	ATHILA4A	LTR/Gypsy	none	none
CHH	1	15457401	15457600	200	*	0.000325571	0.0472835	6.13821	73143	11.4815	11.8397	9.1954	16.5605	15.6863	19.8502	none	none	AT1TE51040	ATHILA6A	LTR/Gypsy	none	none
CHH	1	15459201	15459400	200	*	3.28946e-10	2.24908e-06	6.86348	73152	9.60758	8.89193	8.37989	14.9516	14.8936	18.1019	none	none	AT1TE51040	ATHILA6A	LTR/Gypsy	none	none
CHH	1	15463801	15464000	200	*	4.38581e-05	0.0129198	13.2857	73173	6.66667	3.00752	9.09091	16.6667	50	17.6471	none	none	AT1TE51040	ATHILA6A	LTR/Gypsy	none	none
CHH	1	15483801	15484000	200	*	3.07568e-08	7.37385e-05	5.73377	73234	5.84958	7.47782	4.96183	12.4275	17.8571	11.8729	none	none	AT1TE51040	ATHILA6A	LTR/Gypsy	none	none
CHH	1	15487601	15487800	200	*	7.06989e-06	0.00376485	6.28688	73253	9.89011	10.5166	10.473	15.2956	16.9811	20.6751	none	none	AT1TE51045	ATHILA6B	LTR/Gypsy	none	none
CHH	1	15493601	15493800	200	*	9.05435e-07	0.000859814	5.7329	73283	9.95851	9.02527	9.5082	13.9868	16.129	17.0543	none	none	AT1TE51050	ATHILA6B	LTR/Gypsy	none	none
CHH	1	15496801	15497000	200	*	6.05501e-07	0.000636568	8.60973	73299	10.9244	10.1083	8.20312	19.6382	NA	16.5049	none	none	AT1TE51050	ATHILA6B	LTR/Gypsy	none	none
CHH	1	15498801	15499000	200	*	1.00091e-08	3.18573e-05	5.42799	73309	8.25688	6.87023	6.96517	12.7471	13	13.141	none	none	AT1TE51050	ATHILA6B	LTR/Gypsy	none	none
CHH	1	15560001	15560200	200	*	2.56984e-05	0.00896795	5.85632	73615	9.64286	8.07114	8.43373	15.4309	15.3846	12.7907	none	none	AT1TE51225	ATHILA	LTR/Gypsy	none	none
CHH	1	15568001	15568200	200	*	8.14661e-05	0.0193025	6.06636	73655	11.9565	13.4191	17.5	19.5031	16.6667	19.8675	none	none	AT1TE51235	ATHILA	LTR/Gypsy	none	none
CHH	1	15578601	15578800	200	*	4.31903e-07	0.000514665	5.71567	73708	3.85965	5.56492	3.0303	10.0424	9.7561	11.2648	none	none	AT1TE51265;AT1TE51260	ATGP10;ATLANTYS2	LTR/Gypsy;LTR/Gypsy	none	none
CHH	1	15580801	15581000	200	*	4.70655e-09	1.7262e-05	6.18895	73719	5.73477	6.13577	5.17241	12.3722	14.2857	11.3636	none	none	AT1TE51260	ATLANTYS2	LTR/Gypsy	none	none
CHH	1	15592601	15592800	200	*	1.47451e-10	1.25631e-06	5.7595	73778	7.67123	6.92446	5.19481	13.7032	12.5	11.413	none	none	AT1TE51305	ATHILA4C	LTR/Gypsy	none	none
CHH	1	15602801	15603000	200	*	9.60107e-05	0.0214314	7.8125	73829	0	0	0	10.8696	NA	0	none	none	none	none	none	none	none
CHH	1	15617201	15617400	200	*	1.27446e-07	0.000203993	7.19937	73901	11.399	12.4434	9.89011	18.6589	12.7451	20.1581	none	none	AT1TE51370	ATHILA2	LTR/Gypsy	none	none
CHH	1	15638001	15638200	200	*	1.81713e-06	0.00140749	5.57594	74004	8.06142	7.97665	5.26316	13.1553	12.5	12.9808	none	none	AT1TE51475	ATHILA6A	LTR/Gypsy	none	none
CHH	1	15642401	15642600	200	*	2.31874e-07	0.000325102	16.7517	74026	13.8614	12.4498	14.2857	31.5152	NA	26.4368	none	none	AT1TE51515;AT1TE51510	ATREP14;ATREP14	RC/Helitron;RC/Helitron	none	none
CHH	1	15647201	15647400	200	*	0.000182572	0.0323206	6.82486	74050	8.55856	8.03109	9.41176	15.445	10.8696	17.3333	none	none	AT1TE51550;AT1TE51555	ATHILA4A;ATHILA4A	LTR/Gypsy;LTR/Gypsy	none	none
CHH	1	15653801	15654000	200	*	3.81699e-05	0.0118294	5.55289	74083	8.9372	5.76132	5.03597	12.6808	11.7647	13.3172	none	none	none	none	none	AT1G41880	Ribosomal protein L35Ae family protein
CHH	1	15654401	15654600	200	*	8.616e-06	0.00428337	6.91858	74086	11.3426	12.0743	10.9756	18.8084	14.2857	17.7898	none	none	AT1TE51570	ATHILA6A	LTR/Gypsy	AT1G41880	Ribosomal protein L35Ae family protein
CHH	1	15670201	15670400	200	*	1.52814e-05	0.00624579	7.31553	74165	12.2324	11	15.8879	20.3735	16.0714	18.5	none	none	AT1TE51615	ATLANTYS1	LTR/Gypsy	none	none
CHH	1	15677401	15677600	200	*	1.18969e-06	0.00104037	5.38607	74201	6.56109	7.28242	6.25	12.1575	8.33333	13.0342	none	none	AT1TE51645;AT1TE51650	ATHILA2;ATENSPM7	LTR/Gypsy;DNA/En-Spm	none	none
CHH	1	15678001	15678200	200	*	0.000188814	0.0328727	5.26521	74204	11.5226	12.3188	14.2857	18.8702	14.2857	15.5251	none	none	AT1TE51645;AT1TE51650	ATHILA2;ATENSPM7	LTR/Gypsy;DNA/En-Spm	none	none
CHH	1	15681201	15681400	200	*	1.60426e-08	4.48717e-05	9.09781	74220	5.80913	8.08679	6.92308	14.7222	21.4286	18.0952	AT1G41920	General transcription factor 2-related zinc finger protein	AT1TE51645	ATHILA2	LTR/Gypsy	none	none
CHH	1	15692801	15693000	200	*	3.52158e-05	0.0112088	8.62179	74278	3.80952	4.96454	7.69231	14.8265	16.9231	9.52381	none	none	AT1TE51685;AT1TE51690	ATHILA4A;ATHILA4A	LTR/Gypsy;LTR/Gypsy	none	none
CHH	1	15694801	15695000	200	*	8.68808e-12	1.55213e-07	6.9029	74288	7.02479	7.68072	9.90566	13.989	14.2857	16.0057	none	none	AT1TE51690	ATHILA4A	LTR/Gypsy	none	none
CHH	1	15706801	15707000	200	*	8.1107e-09	2.70592e-05	6.76839	74348	9.375	7.80822	8.49057	14.9941	9.25926	16.1238	none	none	AT1TE51735	ATHILA2	LTR/Gypsy	none	none
CHH	1	15713401	15713600	200	*	3.93204e-09	1.51283e-05	6.64612	74381	10.1644	11.9691	10.1695	16.8924	16.2393	19.5161	none	none	AT1TE51735	ATHILA2	LTR/Gypsy	none	none
CHH	1	15733601	15733800	200	*	4.23208e-06	0.00262169	6.39813	74481	7.90123	10.4816	7.43802	15.1694	15.3846	17.0569	none	none	AT1TE51820	ATENSPM3	DNA/En-Spm	none	none
CHH	1	15738201	15738400	200	*	1.66387e-06	0.00132396	6.43771	74504	11.4187	9.01408	8.63095	16.5753	12.5	14.5714	none	none	AT1TE51820;AT1TE51830	ATENSPM3;ATHILA4	DNA/En-Spm;LTR/Gypsy	none	none
CHH	1	15746001	15746200	200	*	0.000162221	0.0300671	5.73755	74543	10.5809	9.65517	5.19481	16.5138	10.6667	15.285	none	none	AT1TE51835	ATENSPM3	DNA/En-Spm	none	none
CHH	1	15769601	15769800	200	*	6.97342e-05	0.0176623	9.70549	74661	6.66667	4.10256	8	16.7665	11.3636	13.1579	none	none	AT1TE51960	ATENSPM4	DNA/En-Spm	none	none
CHH	1	15822201	15822400	200	*	1.5797e-05	0.00641913	7.16556	74924	9.88372	7.94979	7.46269	16.4537	20	15.2455	none	none	AT1TE52105	ATHILA2	LTR/Gypsy	none	none
CHH	1	15829001	15829200	200	*	0.000121665	0.0250949	21.5248	74955	0	3.84615	0	21.5686	NA	26.9231	none	none	AT1TE52125;AT1TE52105	ATHILA2;ATHILA2	LTR/Gypsy;LTR/Gypsy	none	none
CHH	1	15829201	15829400	200	*	1.89983e-07	0.000277614	12.161	74956	9.58904	7.54717	7.14286	20.0837	0	20	none	none	AT1TE52125;AT1TE52105	ATHILA2;ATHILA2	LTR/Gypsy;LTR/Gypsy	none	none
CHH	1	15830401	15830600	200	*	2.09031e-06	0.0015518	5.73214	74962	6.25	6.46259	8.26667	13.0326	11.4286	11.6732	none	none	AT1TE52125;AT1TE52105	ATHILA2;ATHILA2	LTR/Gypsy;LTR/Gypsy	none	none
CHH	1	15854201	15854400	200	*	5.74815e-06	0.00322481	5.31591	75074	11.1111	8.29103	7.58929	14.2857	15.2381	14.9228	none	none	AT1TE52170	ATCOPIA49	LTR/Copia	none	none
CHH	1	15863401	15863600	200	*	3.90789e-05	0.0119932	5.08357	75119	6.81818	7.25594	6.25	12.8467	13.0435	10.0372	none	none	AT1TE52200	VANDAL4	DNA/MuDR	none	none
CHH	1	15867401	15867600	200	*	0.000111721	0.0237061	6.07245	75139	4.46735	7.53012	6.59341	12.5301	8.19672	13.1387	none	none	AT1TE52200	VANDAL4	DNA/MuDR	none	none
CHH	1	15911201	15911400	200	*	0.000168772	0.0307771	5.50695	75352	13.7741	14.0385	11.7647	19.3075	20.4545	18.3071	none	none	none	none	none	none	none
CHH	1	15942001	15942200	200	*	1.9121e-06	0.00144468	6.55094	75504	3.93258	3.77834	1.47059	10.3896	5.47945	11.6279	AT1G07123	NA	AT1TE52540	ATREP10D	RC/Helitron	AT1G07123;AT1G07127	NA;NA
CHH	1	15957201	15957400	200	*	1.5489e-09	7.65895e-06	6.30394	75578	9.12863	9.51835	7.60234	14.5968	11.3636	17.234	none	none	AT1TE52590	ATENSPM2	DNA/En-Spm	none	none
CHH	1	15958001	15958200	200	*	1.37977e-09	6.94671e-06	6.99646	75582	6.78851	6.13108	4.74453	13.6886	9.61538	12.0253	none	none	AT1TE52590	ATENSPM2	DNA/En-Spm	none	none
CHH	1	15996601	15996800	200	*	1.58529e-06	0.0012724	7.01696	75768	2.07254	3.23741	1.6129	9.96564	10.5263	8.78378	none	none	none	none	none	none	none
CHH	1	16016001	16016200	200	*	5.49695e-07	0.000600452	6.24198	75865	6.34441	5	6.31579	12.8425	8.82353	10.2857	none	none	AT1TE52795	ATGP1	LTR/Gypsy	none	none
CHH	1	16048801	16049000	200	*	4.49049e-05	0.0131512	5.10744	76028	11.5869	10.3261	10.221	15.8379	12.2807	16.0612	none	none	AT1TE52865	ATHILA4	LTR/Gypsy	none	none
CHH	1	16049001	16049200	200	*	7.20964e-06	0.00380972	5.4502	76029	9.80392	9.5941	5.49451	14.6504	16.3121	13.9073	none	none	AT1TE52865	ATHILA4	LTR/Gypsy	none	none
CHH	1	16054801	16055000	200	*	5.44469e-07	0.000597186	6.73721	76058	5.32151	5.18519	7.5	11.8353	9.52381	13.5417	none	none	AT1TE52880	ATCOPIA29	LTR/Copia	none	none
CHH	1	16085001	16085200	200	*	0.000143639	0.0279023	5.28143	76209	5.9322	9.1954	7.64706	11.9932	14.5161	13.9108	none	none	AT1TE52950	ATENSPM6	DNA/En-Spm	none	none
CHH	1	16100401	16100600	200	*	1.21308e-05	0.00539568	5.67907	76286	13.5193	12.069	11.1374	17.698	13.6752	19.1304	none	none	AT1TE53000	ATHILA3	LTR/Gypsy	none	none
CHH	1	16123801	16124000	200	*	0.000262363	0.0409298	5.27889	76403	9.63173	11.0024	9.25926	14.3195	17.5	17.2222	none	none	AT1TE53095	ATCOPIA58	LTR/Copia	AT1G42960	inner membrane localized protein
CHH	1	16215001	16215200	200	*	0.000243859	0.0388083	7.43814	76848	3.63636	2.1978	0	9.60699	14.2857	9.87654	AT1G43080	Pectin lyase-like superfamily protein	none	none	none	none	none
CHH	1	16215801	16216000	200	*	7.75939e-05	0.018758	5.5	76852	0	0	0	5.03145	6.66667	7.69231	AT1G43080	Pectin lyase-like superfamily protein	none	none	none	AT1G43080	Pectin lyase-like superfamily protein
CHH	1	16239201	16239400	200	*	6.71412e-08	0.000131857	6.01735	76950	10.1918	10.0267	7.109	16.3652	16.129	14.5614	AT1G43145	hypothetical protein	none	none	none	none	none
CHH	1	16248001	16248200	200	*	0.000287281	0.0435176	5.78847	76994	3.19149	3.7037	4.25532	8.27068	4.54545	12.3288	none	none	none	none	none	none	none
CHH	1	16294801	16295000	200	*	1.26997e-06	0.0010839	5.9552	77217	1.36054	1.72414	1.31579	7.14286	0	8.44156	none	none	none	none	none	none	none
CHH	1	16305801	16306000	200	*	4.49656e-07	0.000528718	5.4464	77266	0.990099	1.79775	0.925926	7.45342	5.12821	6.54206	none	none	none	none	none	none	none
CHH	1	16318801	16319000	200	*	1.02967e-06	0.000945328	6.01577	77331	10.2236	10.4803	8.6351	15.6639	11.8421	17.1306	AT1G43260	hAT transposon superfamily protein	AT1TE53725	TAG1	DNA/HAT	none	none
CHH	1	16332401	16332600	200	*	3.47999e-08	8.09778e-05	6.64099	77399	4.70588	6.30798	3.125	12.5155	9.09091	11.3139	none	none	AT1TE53765	VANDAL22	DNA/MuDR	none	none
CHH	1	16333801	16334000	200	*	1.86997e-06	0.00142994	5.32041	77406	4.65839	6.15711	6.12245	11.4811	10.9589	10.1732	none	none	AT1TE53765	VANDAL22	DNA/MuDR	none	none
CHH	1	16334001	16334200	200	*	4.65738e-10	2.98973e-06	6.19018	77407	7.75401	8.96624	7.40741	13.893	19.2308	15.2589	none	none	AT1TE53765	VANDAL22	DNA/MuDR	none	none
CHH	1	16345201	16345400	200	*	3.66875e-05	0.0115312	8.48765	77463	1.51515	1.36054	1.33333	8.73786	8.10811	18.1818	none	none	AT1TE53815;AT1TE53825	ATREP10D;ATDNA1T9A	RC/Helitron;DNA/MuDR	none	none
CHH	1	16384801	16385000	200	*	0.000347367	0.0492391	-5.15665	77660	18.5542	18.75	18.1347	13.0398	18.0328	13.6126	none	none	AT1TE53995	ATGP1	LTR/Gypsy	none	none
CHH	1	16385201	16385400	200	*	7.67774e-06	0.00396276	5.75175	77662	14.2114	13.5593	14.0845	19.3491	24.3243	20.0264	none	none	AT1TE53995	ATGP1	LTR/Gypsy	none	none
CHH	1	16385601	16385800	200	*	1.61356e-08	4.49053e-05	7.91544	77664	12.5	14.4898	8.4507	21.3102	22.5	20.3812	none	none	AT1TE53995	ATGP1	LTR/Gypsy	none	none
CHH	1	16390001	16390200	200	*	1.6485e-07	0.000244508	7.61693	77686	13.6095	11.3169	12.5541	20.442	14.8936	19.6248	none	none	AT1TE54000	ATGP3	LTR/Gypsy	none	none
CHH	1	16459001	16459200	200	*	0.000272397	0.0418931	7.40717	78029	8.85417	7.14286	6.06061	15.4255	NA	14.094	none	none	AT1TE54285	ATDNAI27T9C	DNA/MuDR	none	none
CHH	1	16476801	16477000	200	*	1.20141e-05	0.00538752	8.26688	78118	8.99471	9.56522	11.8182	17.2084	10.5263	22.069	none	none	AT1TE54350	VANDAL3	DNA/MuDR	AT1G43690	ubiquitin interaction motif-containing protein
CHH	1	16496001	16496200	200	*	1.97231e-05	0.00743056	6.34142	78212	12.528	10.8159	10.2564	17.1088	0	19.2118	AT1G43720	hypothetical protein	none	none	none	AT1G43722	nuclease
CHH	1	16500801	16501000	200	*	0.000209169	0.035178	10.7571	78236	0	3.4188	0	14.433	0	10	none	none	AT1TE54430;AT1TE54435	ATREP3;HELITRONY1C	RC/Helitron;RC/Helitron	none	none
CHH	1	16501401	16501600	200	*	5.33244e-05	0.0148267	5.19535	78239	8.85246	6.55022	8.16327	12.0521	14.4231	13.3929	none	none	AT1TE54445;AT1TE54440	ATCOPIA21;ATGP5	LTR/Copia;LTR/Gypsy	none	none
CHH	1	16504601	16504800	200	*	1.33598e-06	0.00112104	7.03712	78255	11.9816	14.0541	11.6466	19.1729	16.6667	21.5812	none	none	AT1TE54450	ATCOPIA11	LTR/Copia	none	none
CHH	1	16509601	16509800	200	*	1.75921e-06	0.00137222	5.3498	78280	10.8527	10.9137	10.2767	15.8974	8.82353	17.0118	AT1G43730	RNA-directed DNA polymerase (reverse transcriptase)-related family protein	AT1TE54475	ATHILA5	LTR/Gypsy	AT1G43730	RNA-directed DNA polymerase (reverse transcriptase)-related family protein
CHH	1	16555201	16555400	200	*	7.00454e-08	0.000134693	6.53088	78506	3.26531	2.6506	4.26829	9.31099	6.49351	13.4454	none	none	AT1TE54585	ATCOPIA93	LTR/Copia	none	none
CHH	1	16569401	16569600	200	*	1.38695e-07	0.000215158	8.93932	78574	8.53659	10.1307	6.94444	18.2796	8.88889	18.43	none	none	none	none	none	none	none
CHH	1	16570001	16570200	200	*	1.19457e-08	3.65508e-05	6.63774	78577	7.47423	4.95208	7.42857	12.2642	13.4615	13.7592	none	none	AT1TE54625	ATCOPIA35	LTR/Copia	none	none
CHH	1	16570601	16570800	200	*	4.28969e-07	0.000513108	7.45114	78580	5.95238	4.2654	4.63576	11.6928	10.2564	14.3333	none	none	AT1TE54625	ATCOPIA35	LTR/Copia	none	none
CHH	1	16573601	16573800	200	*	3.72916e-09	1.47519e-05	6.93282	78595	10.5528	9.47177	6.35838	16.573	17.8571	16.2698	none	none	AT1TE54625	ATCOPIA35	LTR/Copia	AT1G43790	tracheary element differentiation-related 6
CHH	1	16574201	16574400	200	*	1.69007e-10	1.35507e-06	7.75544	78598	9.86667	8.25921	5.05051	16.9288	17.9104	14.845	none	none	AT1TE54625	ATCOPIA35	LTR/Copia	AT1G43790	tracheary element differentiation-related 6
CHH	1	16679001	16679200	200	*	3.40578e-09	1.38689e-05	8.03677	79112	11.8056	9.15254	7.63359	17.3526	19.2308	19.0053	none	none	AT1TE54990	ENDOVIR1	LTR/Copia	none	none
CHH	1	16730601	16730800	200	*	3.0084e-07	0.000400503	6.09438	79363	11.2805	9.66011	8.51064	15.9015	12.1495	16.8421	none	none	none	none	none	none	none
CHH	1	16766401	16766600	200	*	1.75995e-05	0.00688823	-5.78373	79541	5.83942	7.50853	3.73134	0.657895	0	0	AT1G44100;MIR5024	amino acid permease 5;NA	none	none	none	AT1G07243	NA
CHH	1	16825001	16825200	200	*	4.08919e-05	0.0123552	-25.9089	79833	27.5862	41.6667	25	9.67742	0	5	none	none	AT1TE55670	ATREP3	RC/Helitron	none	none
CHH	1	16857801	16858000	200	*	0.000116104	0.0243459	8.10387	79992	12.5	12.4498	18.9873	21.6433	18.1818	21.1538	none	none	AT1TE55795	ATCOPIA4	LTR/Copia	none	none
CHH	1	16883201	16883400	200	*	1.29128e-08	3.83205e-05	6.67599	80117	6.38298	6.29771	4.38596	12.4629	7.5	14.4509	none	none	none	none	none	none	none
CHH	1	16947401	16947600	200	*	8.09799e-06	0.00408079	5.49563	80431	9.7973	9.40819	9.7166	15.7775	13.6364	13.835	none	none	AT1TE56135	VANDAL4	DNA/MuDR	none	none
CHH	1	16960601	16960800	200	*	5.99388e-05	0.0159453	8.07795	80497	12.0536	8.88252	10.5	17.6101	13.3333	21.3115	none	none	AT1TE56135	VANDAL4	DNA/MuDR	none	none
CHH	1	17021201	17021400	200	*	1.2097e-07	0.000197625	7.44681	80797	0	0	0	9.09091	0	6.25	none	none	none	none	none	AT1G45015	MD-2-related lipid recognition domain-containing protein
CHH	1	17024401	17024600	200	*	5.14379e-07	0.000576665	5.51521	80813	12.4396	13.0817	11.1111	17.9564	12.3711	19.3687	none	none	AT1TE56390	ATCOPIA79	LTR/Copia	none	none
CHH	1	17073601	17073800	200	*	7.22301e-06	0.00380972	5.55551	81044	7.18816	6.09037	3.50877	12.2783	9.09091	10.8303	none	none	AT1TE56505	ATLINE1A	LINE/L1	none	none
CHH	1	17215001	17215200	200	*	3.60476e-07	0.000455792	11.6289	81728	5.20833	7.52212	6.71642	16.8776	22.7273	24.2424	none	none	AT1TE57055;AT1TE57045	TAG2;TAG2	DNA/HAT;DNA/HAT	none	none
CHH	1	17215401	17215600	200	*	3.45267e-05	0.011072	6.20324	81730	10.4558	8.20046	6.77966	14.7458	13.6364	15.7258	none	none	AT1TE57060	TAG2	DNA/HAT	none	none
CHH	1	17215601	17215800	200	*	7.52819e-05	0.0183828	8.48129	81731	9.25926	7.00935	11.7188	17.7122	11.5385	19.6262	none	none	AT1TE57060	TAG2	DNA/HAT	none	none
CHH	1	17240201	17240400	200	*	2.2284e-05	0.00808199	6.30688	81853	7.27273	4.88432	4.79705	11.2469	9.09091	14.5631	none	none	none	none	none	none	none
CHH	1	17255601	17255800	200	*	6.46482e-16	1.19344e-10	11.2125	81926	11.2088	10.7056	11.3537	23.0352	18.75	20.9677	none	none	none	none	none	none	none
CHH	1	17405801	17406000	200	*	6.44603e-06	0.00352758	17.1487	82674	6.66667	8.54701	5	29.1139	11.1111	25	none	none	AT1TE57635;AT1TE57640	ATREP10A;ATREP10A	RC/Helitron;RC/Helitron	none	none
CHH	1	17611201	17611400	200	*	2.49409e-07	0.000343598	7.77348	83677	11.413	14.7541	11.1607	21.3319	15	19.3606	none	none	AT1TE58455	VANDAL18	DNA/MuDR	AT1G47820	hypothetical protein
CHH	1	17671001	17671200	200	*	0.00028511	0.0433074	6.25063	83971	10.8475	12.7021	14.0845	19.1275	22.3881	15.9864	none	none	none	none	none	AT1G07453	NA
CHH	1	17675401	17675600	200	*	7.38738e-05	0.018221	5.52026	83993	9.90991	7.64706	7.69231	13.9116	9.09091	14.9626	none	none	none	none	none	none	none
CHH	1	17901601	17901800	200	*	3.79696e-05	0.0117871	43.75	85112	0	0	0	50	37.5	NA	none	none	AT1TE59415	ATREP3	RC/Helitron	none	none
CHH	1	18003401	18003600	200	*	4.67758e-06	0.00279319	5.39383	85617	16.6858	14.2857	15.8088	21.2209	23.8806	20.5464	none	none	AT1TE59745	ATCOPIA49	LTR/Copia	none	none
CHH	1	18387201	18387400	200	*	0.000322993	0.0470609	-6.35505	87507	17.8723	13.4884	19.4245	9.64467	12.5	11.2717	none	none	AT1TE60925	BRODYAGA2	DNA/MuDR	AT1G49670;AT1G49690	ARP protein (REF);NA
CHH	1	18449801	18450000	200	*	0.000278702	0.0426026	44.4444	87811	0	0	0	75	33.3333	0	none	none	AT1TE61145	ATREP11	RC/Helitron	AT1G49840	glutamyl-tRNA (Gln) amidotransferase subunit A (DUF620)
CHH	1	18507001	18507200	200	*	4.27533e-06	0.00263375	10.3806	88093	3.57143	2.7027	4.30108	12.2699	0	18.6667	none	none	AT1TE61335	ATREP11A	RC/Helitron	AT1G49980	DNA/RNA polymerases superfamily protein
CHH	1	19057001	19057200	200	*	0.000214294	0.0356757	22.2222	90814	0	0	0	33.3333	18.1818	20	none	none	AT1TE63150	ATREP3	RC/Helitron	AT1G51405	myosin-like protein
CHH	1	19234801	19235000	200	*	5.01748e-05	0.0142573	11.8644	91688	0	0	0	16.2162	12.5	0	none	none	AT1TE63735	ATREP11	RC/Helitron	none	none
CHH	1	19316601	19316800	200	*	0.000126159	0.0256871	6.40333	92085	3.67647	3.8961	4.44444	10.1754	0	12.0879	none	none	AT1TE64015	ATREP5	RC/Helitron	AT1G51970	B3 domain protein
CHH	1	19420601	19420800	200	*	1.50851e-05	0.00620219	-14.4421	92597	40	29.1866	27.4725	16.8317	11.7647	16.6667	AT1G52160	tRNAse Z3	AT1TE64325	ATREP15	RC/Helitron	none	none
CHH	1	19683001	19683200	200	*	3.35438e-05	0.0108448	5.63004	93887	0	0.42735	0	8.10811	0	4.05405	AT1G52855	hypothetical protein	AT1TE65065	HELITRONY1B	RC/Helitron	AT1G52857	transmembrane protein
CHH	1	20087201	20087400	200	*	4.26843e-06	0.00263375	6.56121	95874	15.5789	14.9025	13.8889	22.4236	16.129	20.1942	none	none	AT1TE66380	ATCOPIA48	LTR/Copia	none	none
CHH	1	20090201	20090400	200	*	0.000127383	0.0258982	5.52352	95889	4.80769	4.46429	3.125	11.0119	0	8.95522	AT1G53815	F-box family protein	AT1TE66390;AT1TE66385	ATCOPIA8B;ATCOPIA8A	LTR/Copia;LTR/Copia	AT1G53820	RING/U-box superfamily protein
CHH	1	20710601	20710800	200	*	3.63572e-08	8.39048e-05	5.51247	98834	8.84956	7.93434	7.80142	13.1668	13.3333	15.2778	none	none	AT1TE68395	ATLINE1_5	LINE/L1	AT1G55475	hypothetical protein
CHH	1	20852401	20852600	200	*	0.000256931	0.0403163	8.33333	99535	0	0	0	7.46269	0	15	AT1G55775	heavy metal-associated domain protein	none	none	none	AT1G55770	Plant invertase/pectin methylesterase inhibitor superfamily protein
CHH	1	21021001	21021200	200	*	1.43136e-05	0.00598765	20.0666	100363	9.09091	13.7566	10.2564	28.3333	36	40.9091	none	none	none	none	none	AT1G56160	myb domain protein 72
CHH	1	21021401	21021600	200	*	7.77328e-05	0.018758	6.07004	100365	1.27389	1.21951	0	7.54717	0	6	none	none	AT1TE69405	ATTIRTA1	DNA/Tc1	AT1G56160	myb domain protein 72
CHH	1	21246201	21246400	200	*	0.000179212	0.0319852	6.93834	101466	17.7778	16.8	15.3846	23.9291	12.5	25.5924	none	none	AT1TE70190	ATCOPIA26	LTR/Copia	none	none
CHH	1	21249601	21249800	200	*	0.000352905	0.0497311	8.90265	101483	10.8974	13.0802	11.2903	20.0717	15.2174	26.2626	none	none	AT1TE70200	ATCOPIA65A	LTR/Copia	none	none
CHH	1	21400001	21400200	200	*	2.55146e-05	0.0089263	8.68946	102070	5.49451	7.6555	6.59341	14.7287	23.5294	15.4412	AT1G57775	ECA1 gametogenesis family protein (DUF784)	none	none	none	AT1G57775	ECA1 gametogenesis family protein (DUF784)
CHH	1	21527001	21527200	200	*	0.000112389	0.0237839	11.8532	102696	16.8675	18.5022	6.45161	29.6875	23.0769	28.7037	none	none	AT1TE71045	ATCOPIA78	LTR/Copia	none	none
CHH	1	21749601	21749800	200	*	9.21471e-06	0.00449959	5.49492	103792	10.596	10.119	10.4	16.3894	10.1695	15.4066	AT1G58602	LRR and NB-ARC domains-containing disease resistance protein	AT1TE71775	ATCOPIA8B	LTR/Copia	none	none
CHH	1	21759001	21759200	200	*	0.000102703	0.0223667	-5.26015	103839	9.6	11.4198	7.82609	4.87805	5.26316	4.90798	AT1G58602	LRR and NB-ARC domains-containing disease resistance protein	AT1TE71830	SIMPLEHAT2	DNA/HAT	none	none
CHH	1	21992001	21992200	200	*	8.84215e-05	0.0203953	6.53631	104595	16.1369	14.7239	16.8067	22.8417	15.8879	23.5669	none	none	AT1TE72615	ATHAT1	DNA/HAT	AT1G59760	RNA helicase, ATP-dependent, SK12/DOB1 protein
CHH	1	22061401	22061600	200	*	0.000339059	0.0485083	30.3412	104937	10	NA	0	36.8421	NA	37.2549	AT1G59930	MADS-box family protein	none	none	none	AT1G59920;AT1G59930	MADS-box family protein;MADS-box family protein
CHH	1	22089801	22090000	200	*	8.09716e-08	0.000145595	15.8383	105073	6.57895	8.86525	4.10959	21.4286	29.1667	25	none	none	none	none	none	AT1G08293	NA
CHH	1	23002601	23002800	200	*	8.01715e-08	0.000145099	-14.0845	109583	7.31707	18.8235	6.25	0	0	0	none	none	none	none	none	AT1G62262;AT1G08487;AT1G62270	SLAC1 homologue 4;NA;F-box and associated interaction domains-containing protein
CHH	1	23242601	23242800	200	*	4.74796e-06	0.0028153	6.30206	110762	7.40741	8.73362	9.79381	13.8021	21.0526	16.2011	none	none	AT1TE76620	TAG2	DNA/HAT	none	none
CHH	1	23281401	23281600	200	*	9.04628e-05	0.0206938	-6.11346	110955	18.578	15.9696	17.5824	11.1111	5.45455	13.1188	none	none	none	none	none	none	none
CHH	1	23568401	23568600	200	*	7.95079e-06	0.00403229	5.75226	112347	14.6127	14.1044	14.359	20.1885	14.2857	20.2899	AT1G63540	hydroxyproline-rich glycoprotein family protein	none	none	none	AT1G63550	Receptor-like protein kinase-related family protein
CHH	1	23797001	23797200	200	*	2.3142e-06	0.0016688	-5.68196	113475	6.36943	6.89655	0	0.408163	0	0	AT1G64110	P-loop containing nucleoside triphosphate hydrolases superfamily protein	none	none	none	AT1G64107	Putative membrane lipoprotein
CHH	1	24037001	24037200	200	*	0.000218405	0.0360522	5.10204	114669	0	0	0	6.94444	NA	0	AT1G64680	beta-carotene isomerase D27	none	none	none	AT1G64690	branchless trichome
CHH	1	24093001	24093200	200	*	1.14775e-09	5.94058e-06	30.5556	114944	0	0	0	28.5714	20	40	none	none	AT1TE79215	ATREP3	RC/Helitron	AT1G64830;AT1G64840	Eukaryotic aspartyl protease family protein;LOW protein: F-box/kelch-repeat protein (DUF295)
CHH	1	24276001	24276200	200	*	1.83912e-05	0.00708792	5.69121	115848	8.02139	9.45055	6.47059	13.5443	15.6863	14.8707	AT1G65350	ubiquitin 13	none	none	none	AT1G65346;AT1G65349;AT1G65352	hypothetical protein;hypothetical protein;Putative membrane lipoprotein
CHH	1	24351801	24352000	200	*	2.47638e-05	0.00875772	15.8228	116214	3.7037	8.21918	3.22581	23.5294	18.75	13.0435	none	none	AT1TE80035	VANDAL1N1	DNA/MuDR	AT1G09775	NA
CHH	1	24353401	24353600	200	*	5.98386e-06	0.00332726	5.31758	116222	2.66667	1.89573	2.1978	7.03812	9.09091	7.89474	AT1G09775	NA	none	none	none	AT1G09775;AT1G65490	NA;transmembrane protein
CHH	1	24410001	24410200	200	*	7.55581e-05	0.0184421	6.32998	116500	0	0.757576	0	5.37634	7.40741	12	none	none	none	none	none	AT1G65630	DegP protease 3
CHH	1	24733001	24733200	200	*	8.92948e-05	0.0204804	-21.043	118079	25	41.6667	32.6531	12.2449	21.0526	14.8148	none	none	AT1TE81245	ATHPOGON1	DNA/Pogo	AT1G66330;AT1G66340	senescence-associated family protein;Signal transduction histidine kinase, hybrid-type, ethylene sensor
CHH	1	25227801	25228000	200	*	0.000212206	0.0354626	19.2308	120509	0	0	0	25	0	NA	none	none	AT1TE82780	ATREP11	RC/Helitron	none	none
CHH	1	25266201	25266400	200	*	7.91475e-06	0.0040271	-6.33966	120701	14.6998	16.6667	18.8525	9.77354	0	9.83607	AT1G67450	F-box and associated interaction domains-containing protein	none	none	none	AT1G67440;AT1G67450;AT1G67455	Minichromosome maintenance (MCM2/3/5) family protein;F-box and associated interaction domains-containing protein;F-box and associated interaction domains-containing protein
CHH	1	25505201	25505400	200	*	1.18834e-06	0.00104037	-18.9086	121884	31.746	29.6875	41.6667	11.5108	13.5135	15.3846	AT1G68040	S-adenosyl-L-methionine-dependent methyltransferases superfamily protein	none	none	none	none	none
CHH	1	25698001	25698200	200	*	4.15138e-06	0.00258325	-9.32041	122835	16.9082	20	12.5	7.14286	0	9.70464	none	none	AT1TE84245	SIMPLEGUY1	DNA/Harbinger	none	none
CHH	1	25729401	25729600	200	*	6.88485e-06	0.00371269	8.10811	122990	0	0	0	10.3896	5	0	none	none	AT1TE84360	ATREP11	RC/Helitron	AT1G68550	Integrase-type DNA-binding superfamily protein
CHH	1	25971601	25971800	200	*	5.02235e-06	0.00291863	5.16129	124182	0	0	0	5.40541	0	5.26316	none	none	none	none	none	AT1G69070	nucleolar-like protein
CHH	1	26345201	26345400	200	*	0.000100734	0.0221116	14.2857	126026	0	0	0	20	0	10	none	none	none	none	none	AT1G69935;AT1G69940	short hypocotyl in white light1;Pectin lyase-like superfamily protein
CHH	1	26380601	26380800	200	*	3.68997e-05	0.0115651	-8.60332	126203	9.72222	10.2941	6.84932	0.892857	0	0	none	none	AT1TE86390	HELITRON2	RC/Helitron	AT1G70040;AT1G09133	transmembrane protein, putative (DUF1163);NA
CHH	1	27148401	27148600	200	*	2.56293e-05	0.00894949	6.56934	129996	0	0	0	8.33333	0	0	AT1G72150	PATELLIN 1	none	none	none	AT1G72150	PATELLIN 1
CHH	1	27469201	27469400	200	*	4.93314e-05	0.0141337	5.26316	131586	0	0	0	7.40741	0	4.54545	none	none	none	none	none	none	none
CHH	1	28280201	28280400	200	*	0.000186069	0.0327156	-9.08065	135612	10.9091	12.7907	7.69231	2.38095	0	2.7027	none	none	AT1TE92540	ATREP3	RC/Helitron	AT1G75370	Sec14p-like phosphatidylinositol transfer family protein
CHH	1	28707801	28708000	200	*	8.97887e-06	0.00442405	5.21327	137724	0	0	0	5.09554	0	5.88235	none	none	none	none	none	none	none
CHH	1	29148201	29148400	200	*	3.9927e-05	0.012183	5.82524	139902	0	0	0	7.14286	4.25532	NA	AT1G77590	long chain acyl-CoA synthetase 9	none	none	none	AT1G77580	filament-like protein (DUF869)
CHH	1	29524201	29524400	200	*	5.26805e-09	1.90688e-05	5.5336	141747	0	0	0	6.49351	0	4.81928	AT1G78476	hypothetical protein	none	none	none	AT1G78478	NA
CHH	2	38601	38800	200	*	6.15783e-05	0.0162861	7.0491	146414	3.35196	4	3.7037	11.6041	10	8.84354	none	none	AT2TE00030	ATLANTYS3	LTR/Gypsy	none	none
CHH	2	135001	135200	200	*	2.97851e-05	0.00995499	-8.05066	146878	7.31707	10.1796	0	0.877193	0	0	none	none	none	none	none	AT2G01250	Ribosomal protein L30/L7 family protein
CHH	2	205201	205400	200	*	0.000229312	0.0372845	-7.91118	147226	22.1649	20.8029	23.0769	13.4146	14.1509	14.557	none	none	none	none	none	AT2G01460	P-loop containing nucleoside triphosphate hydrolases superfamily protein
CHH	2	282201	282400	200	*	3.57324e-05	0.0113145	6.31579	147610	0	0	0	3.125	10.6383	0	none	none	none	none	none	AT2G01630;AT2G01640	O-Glycosyl hydrolases family 17 protein;ribosome biogenesis protein
CHH	2	305801	306000	200	*	5.04308e-11	6.4952e-07	-18.8361	147727	45.8781	49.8208	46.3415	28.1768	28	30.7692	none	none	AT2TE01275	ATSINE4	SINE	AT2G01680	Ankyrin repeat family protein
CHH	2	368401	368600	200	*	2.80521e-06	0.00195256	-20.9603	148040	40.2439	46.1538	49.0385	23.9583	34.7826	20	AT2G01830	CHASE domain containing histidine kinase protein	AT2TE01530	ATLINE1A	LINE/L1	none	none
CHH	2	376201	376400	200	*	6.87168e-06	0.0037092	5.08285	148079	15.6707	14.6341	14.2424	19.3302	13.6364	21.7617	none	none	AT2TE01550;AT2TE01555	ATLINE1_5;ATLINE1_4	LINE/L1;LINE/L1	none	none
CHH	2	376801	377000	200	*	1.18636e-05	0.00535035	6.6406	148082	10.8247	12.6722	10.3896	17.4221	24.6575	18.0662	none	none	AT2TE01560	TA11	LINE/L1	none	none
CHH	2	424601	424800	200	*	3.13825e-05	0.010333	9.96931	148314	14.8571	14.7465	12.6437	22.1519	34.0909	25.3521	AT2G01918	PsbQ-like 3	none	none	none	AT2G01913;AT2G01920	hypothetical protein;ENTH/VHS/GAT family protein
CHH	2	451001	451200	200	*	5.89971e-05	0.0158364	19.0476	148444	0	0	0	21.4286	14.2857	NA	AT2G01960	tetraspanin14	AT2TE01905	ATTIRX1B	DNA	none	none
CHH	2	530001	530200	200	*	8.08583e-05	0.0192356	18.1555	148822	26.3158	19	20.3704	43.3962	30	36.8421	none	none	AT2TE02280	TA11	LINE/L1	none	none
CHH	2	612601	612800	200	*	5.73278e-05	0.015548	6.12798	149231	10	7.88091	7.97101	15.4684	9.30233	14.0152	none	none	AT2TE02595	RathE2_cons	RathE2_cons	AT2G02320	phloem protein 2-B7
CHH	2	821601	821800	200	*	0.000146675	0.0282542	5.56735	150247	8.47458	7.14286	11.1111	13.8504	7.69231	13.9588	AT2G02840	nucleic acid/zinc ion-binding protein	none	none	none	AT2G02835;AT2G02840;AT2G04365	nucleic acid/zinc ion-binding protein;nucleic acid/zinc ion-binding protein;NA
CHH	2	927601	927800	200	*	1.64008e-06	0.00131068	7.26842	150739	12.5	11.7816	9.80392	18	11.5385	20.7675	none	none	AT2TE04130	ATCOPIA56	LTR/Copia	none	none
CHH	2	1109401	1109600	200	*	1.192e-07	0.00019589	5.83483	151640	6.80272	6.15114	6.98529	12.3357	15.6863	12.1569	none	none	AT2TE05000	ATHAT3	DNA/HAT	none	none
CHH	2	1155801	1156000	200	*	0.000143	0.0278039	14.3693	151868	2.94118	0	0	15.3846	0	21.4286	none	none	AT2TE05230;AT2TE05235	ATREP10D;HELITRONY3	RC/Helitron;RC/Helitron	AT2G03780;AT2G03800	Translin family protein;D-aminoacyl-tRNA deacylase
CHH	2	1227401	1227600	200	*	0.000131397	0.0264369	5.98819	152218	3.14465	3.01724	4.11765	7.20339	13.5135	12.1622	none	none	AT2TE05530	ATHILA7A	LTR/Gypsy	none	none
CHH	2	1251601	1251800	200	*	3.28718e-05	0.0106773	5.89102	152331	2.89855	3.44828	1.47059	9.09091	6.25	8.57143	AT2G03965	hypothetical protein	none	none	none	AT2G03965	hypothetical protein
CHH	2	1258801	1259000	200	*	2.03148e-05	0.00759151	17.7778	152366	0	3.14961	0	21.4286	18.5185	NA	none	none	AT2TE05710	ATIS112A	DNA/Harbinger	AT2G03980	GDSL-like Lipase/Acylhydrolase superfamily protein
CHH	2	1269001	1269200	200	*	4.25037e-05	0.0126691	-6.48803	152415	17.4312	14.9306	16.8539	9.49106	2.7027	11.1111	none	none	AT2TE05755	VANDAL21	DNA/MuDR	none	none
CHH	2	1295401	1295600	200	*	0.000194567	0.0335473	6.85846	152545	4.31034	3.78151	2.5	10.8696	3.57143	11.6883	none	none	AT2TE05865;AT2TE05860	ATREP10D;ATREP5	RC/Helitron;RC/Helitron	AT2G04034	Putative membrane lipoprotein
CHH	2	1299201	1299400	200	*	1.38818e-05	0.00587315	5.47289	152563	7.47863	7.31383	6.07287	13.1524	8.33333	12.6543	none	none	AT2TE05895	ATHILA4B_LTR	LTR/Gypsy	none	none
CHH	2	1372001	1372200	200	*	9.7493e-05	0.0216492	5.84416	152908	0	0	0	4.81928	8.06452	0	none	none	AT2TE06260;AT2TE06265	BRODYAGA2;ATREP5	DNA/MuDR;RC/Helitron	none	none
CHH	2	1392401	1392600	200	*	0.000121483	0.0250689	5.71644	153006	15.4213	12.6516	12.6984	19.4379	15	20.6349	none	none	AT2TE06390	ATCOPIA28	LTR/Copia	none	none
CHH	2	1511201	1511400	200	*	4.33044e-13	1.41074e-08	8.43425	153591	9.19118	7.08861	8.68056	17.1627	21.4286	14.7826	none	none	AT2TE06955	VANDAL21	DNA/MuDR	none	none
CHH	2	1616001	1616200	200	*	0.000257481	0.0403843	-6.59136	154108	18.241	19.1816	13.6364	11.9658	12.1212	9.90566	none	none	AT2TE07460	META1	LTR/Copia	AT2G04622	transmembrane protein
CHH	2	1664801	1665000	200	*	0.000132453	0.0265559	5.02012	154349	9.97732	8.67769	5.36913	14.3262	10.7692	12.8755	none	none	AT2TE07720	ATLINE2	LINE/L1	none	none
CHH	2	1667401	1667600	200	*	5.74616e-06	0.00322481	5.08579	154362	11.3737	11.0795	11.1675	15.6716	18.4783	17.199	none	none	AT2TE07725	ATLINE2	LINE/L1	none	none
CHH	2	1692401	1692600	200	*	0.000141434	0.027629	6.40696	154484	0.917431	1.78571	0.892857	7.54717	8.77193	5.26316	none	none	AT2TE07845	ATREP7	RC/Helitron	none	none
CHH	2	1758801	1759000	200	*	1.11841e-06	0.000994212	8.24231	154814	8.77193	13.0435	12.8289	21.0339	16	19.3966	none	none	AT2TE08135	VANDAL6	DNA/MuDR	none	none
CHH	2	1793601	1793800	200	*	1.59843e-07	0.000238741	21.9365	154984	19.7452	17.094	12.963	38.75	NA	39.2857	none	none	AT2TE08265;AT2TE08270;AT2TE08275	ATREP8;HELITRONY1D;VANDAL5A	RC/Helitron;RC/Helitron;DNA/MuDR	AT2G05050	Protein phosphatase 2C family protein
CHH	2	1806601	1806800	200	*	1.9978e-11	2.9116e-07	9.87	155049	6.74847	7.38523	6.74157	17.1769	13.4146	17.4699	none	none	AT2TE08320	HELITRON4	RC/Helitron	none	none
CHH	2	1833201	1833400	200	*	0.000164011	0.0302773	6.97106	155178	7.8125	9.25	8.87097	16.7139	8.33333	14.8148	none	none	none	none	none	none	none
CHH	2	1833601	1833800	200	*	4.61425e-07	0.000540262	13.0985	155180	0	1.03093	1.85185	15.6627	6.25	13.8889	none	none	AT2TE08390	ATLINE1A	LINE/L1	none	none
CHH	2	1837801	1838000	200	*	0.000168886	0.0307771	7.63458	155201	8.69565	6.76329	6.95652	13.3028	14.2857	18.2692	none	none	none	none	none	AT2G04855	NA
CHH	2	1938001	1938200	200	*	0.000155156	0.0293368	9.85915	155665	0	0	0	14.5833	0	0	none	none	none	none	none	none	none
CHH	2	1945001	1945200	200	*	2.53518e-11	3.51006e-07	5.42673	155700	2.42826	2.38095	2.04918	7.58621	18.75	7.72277	AT2G04895	NA	none	none	none	AT2G04895	NA
CHH	2	1988001	1988200	200	*	9.38945e-05	0.0211297	13.7305	155914	1.92308	5.71429	3.57143	18	21.4286	14.8148	none	none	AT2TE09170	ATREP7	RC/Helitron	none	none
CHH	2	2039201	2039400	200	*	3.4348e-06	0.00226998	5.0637	156168	6.49123	8.43215	9.32476	13.0045	15.1515	12.6923	none	none	AT2TE09360	ATLINEIII	LINE/L1	none	none
CHH	2	2045201	2045400	200	*	1.10038e-05	0.00506882	6.39824	156198	11.7048	12.3832	11.1111	17.9104	12.5	19.3018	none	none	AT2TE09375	VANDAL2	DNA/MuDR	none	none
CHH	2	2062601	2062800	200	*	5.81423e-05	0.0156691	5.24308	156285	3.33333	4.62725	3.20513	9.00693	9.80392	9.58084	none	none	AT2TE09410	ATLINE1A	LINE/L1	AT2G04935	NA
CHH	2	2074001	2074200	200	*	4.67394e-15	4.31416e-10	14.505	156341	2.6178	1.28205	2.5	14.5455	16.2791	20.2128	none	none	AT2TE09490	ATLINE1A	LINE/L1	none	none
CHH	2	2096201	2096400	200	*	4.75645e-06	0.0028168	5.59901	156451	4.56621	3.09278	3.93701	9.86547	16.6667	7.53769	none	none	AT2TE09570;AT2TE09585	HELITRON5;HELITRON1	RC/Helitron;RC/Helitron	none	none
CHH	2	2108001	2108200	200	*	6.73917e-05	0.0173487	6.09295	156510	6.82594	8.5443	8	14.7541	20.8333	11.8577	none	none	none	none	none	none	none
CHH	2	2110601	2110800	200	*	0.000316726	0.046441	5.22057	156523	8.69565	8.46154	9.80392	15.0667	15.3846	12.3364	none	none	AT2TE09640	ATENSPM7	DNA/En-Spm	none	none
CHH	2	2113401	2113600	200	*	8.18221e-07	0.000804872	6.92689	156537	14.6444	14.6819	12.2172	20.3347	23.3333	23.1818	none	none	AT2TE09640	ATENSPM7	DNA/En-Spm	none	none
CHH	2	2135201	2135400	200	*	5.95436e-07	0.000632939	5.71524	156645	9.25926	8.89236	10	14.5802	8.06452	16.042	none	none	AT2TE09735	ATHAT2	DNA/HAT	none	none
CHH	2	2135401	2135600	200	*	0.000335117	0.0480935	5.00337	156646	11.3043	8.29876	11.7647	14.8571	18.6441	14.1921	none	none	AT2TE09735	ATHAT2	DNA/HAT	none	none
CHH	2	2135801	2136000	200	*	1.68206e-06	0.00133652	7.95716	156648	16.6667	14.0625	17.4603	22.9249	34.375	24.8629	none	none	AT2TE09735	ATHAT2	DNA/HAT	none	none
CHH	2	2173801	2174000	200	*	0.000305442	0.045235	17.5	156835	0	0	NA	21.2121	0	NA	AT2G05755	Nodulin MtN21 /EamA-like transporter family protein	AT2TE09990	HELITRONY1D	RC/Helitron	AT2G05753	hypothetical protein
CHH	2	2192201	2192400	200	*	9.6847e-11	9.75187e-07	7.63998	156925	2.76074	2.81955	0.854701	11.7816	7.69231	8.53081	none	none	AT2TE10090	HARBINGER	DNA/Harbinger	AT2G04995	NA
CHH	2	2274001	2274200	200	*	7.74827e-05	0.018758	6.07273	157332	21.4058	19.4779	25.1799	27.6561	24.5455	26.6082	none	none	AT2TE10490	ATLINE1_6	LINE/L1	AT2G05920	Subtilase family protein
CHH	2	2278601	2278800	200	*	6.9692e-05	0.0176623	5.59458	157355	14.1732	13.8318	9.17874	18.5988	16.9811	19.0987	none	none	AT2TE10495	ATCOPIA58	LTR/Copia	none	none
CHH	2	2281201	2281400	200	*	1.07677e-07	0.000182365	8.10986	157368	15.0273	11.7329	11.6667	20.5645	23.5294	21.6495	none	none	AT2TE10500	ATLINE1_6	LINE/L1	none	none
CHH	2	2299801	2300000	200	*	4.96038e-05	0.0141751	5.17784	157456	8.02752	8.26087	12.1019	13.4956	16.2791	14.4144	none	none	AT2TE10610;AT2TE10615	ATREP2A;ATHILA4	RC/Helitron;LTR/Gypsy	none	none
CHH	2	2303601	2303800	200	*	2.42229e-07	0.000336215	5.59164	157475	8.23723	9.29054	7.02703	14.0027	13.7255	14.359	none	none	AT2TE10620	ATCOPIA40	LTR/Copia	none	none
CHH	2	2356201	2356400	200	*	7.13466e-05	0.0178387	8.13953	157735	0	0	0	11.6667	0	0	none	none	AT2TE10870	BRODYAGA2	DNA/MuDR	AT2G06040	F-box/LRR protein
CHH	2	2374601	2374800	200	*	4.71339e-06	0.00280984	6.42866	157825	11.7512	12.9353	10.2894	18.0573	13.6986	20	AT2G06095	transmembrane protein	AT2TE10945	ATHILA4	LTR/Gypsy	none	none
CHH	2	2397801	2398000	200	*	4.78513e-06	0.00281923	6.02298	157941	5.36398	5.59611	4.22535	11.2957	0	11.6162	AT2G06105	aspartyl protease gag-polyprotein	AT2TE10975	ATHILA8A	LTR/Gypsy	none	none
CHH	2	2399801	2400000	200	*	9.25629e-08	0.000161203	6.17398	157951	6.29921	4.94505	4.52675	11.7371	5	11.1538	none	none	AT2TE10980	ATHILA	LTR/Gypsy	none	none
CHH	2	2408401	2408600	200	*	9.17374e-06	0.00448812	6.74578	157994	13.8144	12.1771	14.0288	20.7658	16.129	18.9349	none	none	AT2TE10980	ATHILA	LTR/Gypsy	none	none
CHH	2	2413801	2414000	200	*	0.000214336	0.0356757	6.36137	158021	5	2.75229	5.94059	9.44206	18.1818	10.989	none	none	AT2TE11025	ATMU1	DNA/MuDR	none	none
CHH	2	2421801	2422000	200	*	1.68704e-06	0.00133855	5.12315	158061	9.27644	8.93855	6.36364	13.8004	17.5824	13.2716	none	none	AT2TE11040;AT2TE11050	ATGP7;ATLANTYS1	LTR/Gypsy;LTR/Gypsy	none	none
CHH	2	2451001	2451200	200	*	0.000103074	0.0224297	5.8415	158207	11.3861	10.757	13.0137	18.1696	11.7647	15.5629	none	none	AT2TE11145	ATHILA2	LTR/Gypsy	none	none
CHH	2	2467001	2467200	200	*	1.33705e-05	0.00573569	5.66603	158282	6.25	3.89222	5	10.4505	9.25926	11.1111	none	none	AT2TE11210	ATHILA4B_LTR	LTR/Gypsy	none	none
CHH	2	2481001	2481200	200	*	0.000293383	0.0440324	5.54992	158351	11.3924	10.3044	11.8143	16.6213	20	16.263	none	none	none	none	none	none	none
CHH	2	2483401	2483600	200	*	6.89581e-06	0.00371498	5.98539	158361	10.8559	8.17121	8.26211	15.2411	15	14.9746	none	none	AT2TE11315	ATLINE1_6	LINE/L1	none	none
CHH	2	2487001	2487200	200	*	1.48221e-06	0.00120375	5.56108	158379	9.7561	7.48899	9.16031	14.7557	14.2857	13.0662	none	none	AT2TE11325	ATHILA	LTR/Gypsy	none	none
CHH	2	2564001	2564200	200	*	8.56615e-06	0.00426624	7.97295	158762	8.48214	5.6872	3.44828	14.2012	0	15.8333	none	none	AT2TE11540	ATGP2	LTR/Gypsy	none	none
CHH	2	2594001	2594200	200	*	7.76902e-11	8.43647e-07	6.47153	158911	6.74663	5.36246	5.5	12.0117	12.5	13.2432	none	none	AT2TE11665	TA11	LINE/L1	none	none
CHH	2	2599001	2599200	200	*	5.25693e-10	3.16453e-06	7.54044	158936	7.5431	6.79887	4.52675	14.1952	21.7391	13.5338	AT2G06541	TTF-type zinc finger protein with HAT dimerization domain-containing protein	none	none	none	none	none
CHH	2	2617401	2617600	200	*	2.30743e-06	0.0016688	5.64073	159028	7.84314	5.89569	5.75916	12	10.9091	13.3159	AT2G06562	other_RNA	none	none	none	AT2G06562	other_RNA
CHH	2	2638801	2639000	200	*	1.68073e-10	1.35507e-06	12.7053	159135	9.09091	8.70712	4.87805	21.9638	NA	20.1717	none	none	AT2TE11815	VANDAL1	DNA/MuDR	none	none
CHH	2	2642401	2642600	200	*	1.6078e-05	0.00648243	6.26322	159153	7.40741	7.03518	7.14286	14.6382	11.1111	11.3269	none	none	AT2TE11815	VANDAL1	DNA/MuDR	none	none
CHH	2	2651401	2651600	200	*	4.99783e-06	0.00290743	5.71539	159198	9.86965	9.51526	10.9489	14.8544	30	17.2494	none	none	AT2TE11820	ATLINE1_6	LINE/L1	AT2G06645	hypothetical protein
CHH	2	2726201	2726400	200	*	0.000142897	0.0277972	5.44661	159569	10.8108	7.55668	12.3596	14.8515	11.1111	15.544	none	none	AT2TE12060	ATLINE1_6	LINE/L1	none	none
CHH	2	2732401	2732600	200	*	6.43559e-05	0.0167566	6.10979	159600	1.72414	1.77215	2.43902	9.63855	NA	3.44828	none	none	AT2TE12085	VANDAL3	DNA/MuDR	none	none
CHH	2	2767401	2767600	200	*	9.19703e-06	0.00449554	5.85684	159772	7.52427	6.83112	8.71795	13.9803	14.8936	11.6129	none	none	AT2TE12225	VANDAL9	DNA/MuDR	none	none
CHH	2	2789801	2790000	200	*	3.15618e-05	0.0103612	5.40873	159884	9.58084	7.8534	7.94393	14.7309	8.33333	12.8527	none	none	AT2TE12295	ATHILA4	LTR/Gypsy	none	none
CHH	2	2791401	2791600	200	*	4.63336e-07	0.000540769	5.9754	159892	12.0339	11.1111	10.3604	16.3448	11.1111	19.3989	none	none	AT2TE12300	ATHILA4C	LTR/Gypsy	none	none
CHH	2	2828201	2828400	200	*	0.000136822	0.0270814	5.00873	160076	13.125	12.5612	14.1129	17.3768	20.5479	19.3227	none	none	AT2TE12425	ATHILA2	LTR/Gypsy	none	none
CHH	2	2836601	2836800	200	*	1.77748e-05	0.0069226	6.37909	160118	9.57447	6.53061	6.78733	14.0598	6.25	13.7681	none	none	none	none	none	none	none
CHH	2	2879601	2879800	200	*	1.71846e-09	8.20439e-06	5.94522	160327	6.80272	7.41504	8.91089	12.4904	9.30233	15.0427	none	none	AT2TE12555	ATHILA3	LTR/Gypsy	none	none
CHH	2	2919601	2919800	200	*	0.000345312	0.0490356	12.1622	160526	0	0	0	15.5172	0	0	none	none	AT2TE12735	HELITRONY1A	RC/Helitron	none	none
CHH	2	2971601	2971800	200	*	1.68472e-10	1.35507e-06	6.8271	160778	8.34553	7.63116	7.98122	15	17.1053	14.0541	none	none	AT2TE12960	ATLINE1_5	LINE/L1	none	none
CHH	2	3016401	3016600	200	*	5.83408e-05	0.015715	9.16377	161000	3.22581	4.86726	2.77778	14.5946	4.54545	12.5	none	none	AT2TE13145	ARNOLD4	DNA/MuDR	none	none
CHH	2	3042601	3042800	200	*	2.64756e-05	0.00913438	5.83804	161131	3.67647	5.03597	6.73077	10.9409	11.3636	9.9359	none	none	AT2TE13245	VANDAL5A	DNA/MuDR	none	none
CHH	2	3043601	3043800	200	*	3.53714e-05	0.0112291	5.12059	161136	7.97872	8.08824	5.6701	12.7273	22.2222	12.5	none	none	AT2TE13245	VANDAL5A	DNA/MuDR	AT2G07340	PREFOLDIN 1
CHH	2	3058801	3059000	200	*	6.34098e-06	0.0034804	6.62862	161212	7.98817	8	1.63934	13.9104	12	14.8649	none	none	none	none	none	AT2G07360	SH3 domain-containing protein
CHH	2	3068401	3068600	200	*	5.72971e-08	0.000117963	5.75369	161260	8.55513	7.61015	6.36704	13.2729	15	13.7324	none	none	AT2TE13335	VANDAL3	DNA/MuDR	none	none
CHH	2	3088001	3088200	200	*	2.57887e-13	8.92635e-09	5.02255	161358	9.22131	8.28	7.73131	13.1568	11.7647	14.5814	none	none	AT2TE13385	ATCOPIA20	LTR/Copia	none	none
CHH	2	3122401	3122600	200	*	4.16133e-07	0.000501998	5.09809	161530	5.60928	5.25624	5.95611	10.8565	12.069	9.87342	none	none	AT2TE13520	VANDAL16	DNA/MuDR	none	none
CHH	2	3127201	3127400	200	*	7.72449e-06	0.00397208	5.25267	161554	5.28634	5.34125	5.94796	10.5121	14.2857	10.6618	none	none	AT2TE13520	VANDAL16	DNA/MuDR	none	none
CHH	2	3174601	3174800	200	*	0.000315456	0.0462915	14.2441	161789	0	1.63934	0	18.6047	9.09091	0	none	none	AT2TE13730	BRODYAGA2	DNA/MuDR	AT2G07560	H[+]-ATPase 6
CHH	2	3509801	3510000	200	*	3.87396e-06	0.00245475	7.97644	162980	2.32558	3.7594	2.7027	11.5385	9.09091	10.4167	AT2G05395	NA	none	none	none	AT2G05395	NA
CHH	2	3560201	3560400	200	*	0.000134741	0.0268422	7.32641	163232	6.80628	5.65371	5.10949	15.6682	9.61538	8.86076	none	none	AT2TE15525	ATHILA4A	LTR/Gypsy	none	none
CHH	2	3576201	3576400	200	*	9.98307e-05	0.0220004	6.79221	163310	5.40541	4.07407	3.65854	9.27419	13.3333	14.7727	none	none	none	none	none	AT2G07750	DEA(D/H)-box RNA helicase family protein
CHH	2	3662401	3662600	200	*	3.44882e-05	0.0110661	7.07314	163733	8.30325	7.21649	7.74648	12.8676	17.2414	16.5563	none	none	none	none	none	none	none
CHH	2	3676801	3677000	200	*	4.48237e-06	0.00271456	5.16733	163804	4.63215	3.99274	5.36585	10.0601	4.34783	9.34066	none	none	AT2TE16000;AT2TE15995	ATHILA3;ATHILA4C	LTR/Gypsy;LTR/Gypsy	none	none
CHH	2	3681201	3681400	200	*	1.24745e-06	0.00107109	5.70772	163826	10.303	9.76909	8	14.8347	21.1538	15.448	none	none	AT2TE16010	ATHILA2	LTR/Gypsy	none	none
CHH	2	3720401	3720600	200	*	0.000313893	0.0461355	13.4328	164021	0	0	0	11.9048	21.0526	0	none	none	AT2TE16145	HELITRONY1A	RC/Helitron	none	none
CHH	2	3807601	3807800	200	*	5.50162e-08	0.000114115	9.13703	164453	5.10638	4.59016	6.12245	12.6374	15.3846	17.6871	none	none	AT2TE16365	ATENSPM11	DNA/En-Spm	none	none
CHH	2	3849801	3850000	200	*	5.22896e-10	3.16453e-06	6.91361	164663	7.70713	6.26058	4.95868	13.1519	5.88235	14.0625	none	none	AT2TE16530	ATHILA4C	LTR/Gypsy	none	none
CHH	2	3850801	3851000	200	*	1.3849e-07	0.000215158	5.02337	164668	5.10753	5.58511	5.77508	10.2007	10.7692	11.2705	none	none	AT2TE16530	ATHILA4C	LTR/Gypsy	none	none
CHH	2	3958601	3958800	200	*	6.81713e-08	0.000133407	7.98758	165206	6.89655	8.07087	9.29204	16.2162	20.7317	14.3791	none	none	AT2TE16835;AT2TE16800	ATHILA4A;ATLANTYS3	LTR/Gypsy;LTR/Gypsy	none	none
CHH	2	3976201	3976400	200	*	3.83972e-06	0.00244144	10.8503	165294	8.14815	7.25806	11.5702	20.202	12.766	20.7207	none	none	AT2TE16890	ATHILA4A	LTR/Gypsy	none	none
CHH	2	3998201	3998400	200	*	0.000282145	0.0429747	6.32653	165404	3.07692	4.54545	5	9.7561	14	11.2676	none	none	AT2TE16930	VANDAL4	DNA/MuDR	none	none
CHH	2	4012601	4012800	200	*	7.22612e-05	0.0180024	12.3255	165476	6.06061	4.44444	5.26316	19.5876	21.4286	8.82353	none	none	none	none	none	AT2G05505	NA
CHH	2	4015201	4015400	200	*	5.40901e-05	0.014963	5.9641	165489	13.3188	14.4737	14.0187	20.2765	28.5714	18.9691	AT2G10440	mediator of RNA polymerase II transcription subunit	none	none	none	none	none
CHH	2	4045801	4046000	200	*	5.84985e-07	0.000627856	7.18879	165640	10.0244	6.93069	8.1761	15.6915	10.8108	16.1049	none	none	AT2TE17115	ATHILA6A	LTR/Gypsy	none	none
CHH	2	4079401	4079600	200	*	6.82204e-05	0.0174349	6.67528	165808	11.032	10.7317	9.26641	15.0342	20	20.1365	none	none	AT2TE17230	VANDAL18NA	DNA/MuDR	none	none
CHH	2	4093801	4094000	200	*	1.69874e-09	8.20439e-06	5.86985	165878	8.50515	7.34967	7.84314	13.9637	11.7647	13.2174	none	none	AT2TE17305	ATGP3	LTR/Gypsy	none	none
CHH	2	4110201	4110400	200	*	5.73759e-07	0.000618961	5.26978	165958	5.81761	6.0241	9.09091	11.2186	10.8108	11.9449	AT2G10560	chaperone	none	none	none	none	none
CHH	2	4112801	4113000	200	*	4.1987e-06	0.00260684	5.58642	165971	10.9434	10.951	9.03955	16.8193	14.7059	15.3199	none	none	AT2TE17380	ATCOPIA34	LTR/Copia	none	none
CHH	2	4113801	4114000	200	*	5.6574e-11	6.96256e-07	6.83064	165976	10.4027	8.62786	9.63855	15.5108	15	17.716	none	none	AT2TE17380	ATCOPIA34	LTR/Copia	none	none
CHH	2	4124801	4125000	200	*	6.23504e-06	0.00344273	5.46452	166031	7.55287	7.63473	11.1111	14.1697	0	11.9369	none	none	AT2TE17405	ATHILA2	LTR/Gypsy	none	none
CHH	2	4135601	4135800	200	*	6.20167e-08	0.000124894	5.97664	166085	7.88955	8.83838	9.73085	15.5039	17.6471	13.0604	AT2G10602	hypothetical protein	AT2TE17455	ATHILA0_I	LTR/Gypsy	none	none
CHH	2	4159601	4159800	200	*	2.95706e-06	0.00202431	7.3198	166203	9.84252	6.77507	6.47059	14.6535	17.9487	15.2482	none	none	AT2TE17590	ATHILA8B	LTR/Gypsy	none	none
CHH	2	4217001	4217200	200	*	0.000266343	0.041294	7.16573	166487	11.6667	9.41828	13.8298	17.3077	19.2308	18.9944	none	none	AT2TE17795;AT2TE17790	ATHILA2;VANDAL3	LTR/Gypsy;DNA/MuDR	none	none
CHH	2	4230601	4230800	200	*	1.03376e-07	0.000178281	6.69929	166555	5.09554	6.25	5.01393	13.036	14.8148	10.1562	none	none	AT2TE17870	ATCOPIA32B	LTR/Copia	AT2G05575;AT2G05585	NA;NA
CHH	2	4258601	4258800	200	*	5.40785e-05	0.014963	5.0858	166695	12.3924	13.5185	10.5431	17.4576	13.4021	18.315	none	none	AT2TE17935	ATLINE1_6	LINE/L1	none	none
CHH	2	4355001	4355200	200	*	7.34715e-05	0.0181731	-7.93069	167168	11.8644	10.1449	6.79612	2.32558	0	0	none	none	AT2TE18320	ARNOLDY2	DNA/MuDR	none	none
CHH	2	4378001	4378200	200	*	6.81693e-05	0.0174302	6.24554	167283	5.8642	4.16667	5	10.5398	5.26316	14.7059	none	none	AT2TE18395	ARNOLD3	DNA/MuDR	none	none
CHH	2	4381001	4381200	200	*	8.13825e-07	0.000801973	5.74322	167298	8.16993	9.22509	6.54762	13.5206	11.1111	15.9915	none	none	AT2TE18400	ATHILA3	LTR/Gypsy	none	none
CHH	2	4385401	4385600	200	*	1.00744e-05	0.00476348	10.1821	167320	5.74713	3.29218	6.55738	15.0943	NA	13.3333	none	none	AT2TE18410	ATHILA3	LTR/Gypsy	none	none
CHH	2	4392601	4392800	200	*	2.53857e-06	0.00180939	5.31707	167356	6.69746	5.50459	6.57895	11.4308	11.1111	11.5044	none	none	AT2TE18410;AT2TE18415	ATHILA3;ATENSPM3	LTR/Gypsy;DNA/En-Spm	none	none
CHH	2	4405801	4406000	200	*	1.0831e-05	0.00501118	5.15709	167422	10.8607	10.3837	8.22511	14.7783	13.1148	16.7273	none	none	AT2TE18450	ATENSPM1A	DNA/En-Spm	none	none
CHH	2	4407801	4408000	200	*	0.000164909	0.0303546	5.07116	167432	4.56026	6.70391	2.94118	10.1871	8.51064	11.1111	none	none	AT2TE18450;AT2TE18455	ATENSPM1A;ATHILA0_I	DNA/En-Spm;LTR/Gypsy	none	none
CHH	2	4465601	4465800	200	*	7.3707e-06	0.00386553	5.12786	167717	11.8234	9.72678	10.9453	16.283	11.4286	15.5216	none	none	AT2TE18710;AT2TE18715	ATCOPIA35;ATHILA4	LTR/Copia;LTR/Gypsy	none	none
CHH	2	4503201	4503400	200	*	1.23952e-05	0.00544666	6.54057	167904	5.47945	3.81679	2.73973	11.254	12.5	7.62712	none	none	AT2TE18850	HELITRON4	RC/Helitron	none	none
CHH	2	4503401	4503600	200	*	0.0001015	0.0221869	5.91946	167905	5.2	6.84211	0	10.9339	11.25	14.0271	none	none	AT2TE18850	HELITRON4	RC/Helitron	none	none
CHH	2	4506601	4506800	200	*	6.11399e-08	0.000123593	6.95341	167921	6.30372	4.91803	4.20168	12.4807	6	13.0612	none	none	AT2TE18865	ATHILA4C	LTR/Gypsy	none	none
CHH	2	4511001	4511200	200	*	1.1436e-05	0.0052127	5.64884	167943	7.74336	8.44156	4.79452	13.655	8.88889	12.9108	none	none	AT2TE18875	VANDAL20	DNA/MuDR	none	none
CHH	2	4514801	4515000	200	*	1.14739e-05	0.00522569	5.40166	167962	9.07372	6.13811	8.24176	13.2515	13.3333	13.3603	none	none	AT2TE18885	ATHILA2	LTR/Gypsy	none	none
CHH	2	4518401	4518600	200	*	1.30024e-05	0.00560625	5.1096	167980	9.57684	8.24008	8.13397	13.1403	8.51064	16.1716	none	none	AT2TE18895	ATHILA6A	LTR/Gypsy	none	none
CHH	2	4526201	4526400	200	*	1.3008e-05	0.00560625	5.23465	168019	8.55397	9.69101	9.09091	15.4234	13.0435	12.5984	none	none	AT2TE18920	VANDAL3	DNA/MuDR	none	none
CHH	2	4579001	4579200	200	*	9.23039e-10	4.91531e-06	6.83114	168283	7.49465	6.6568	4.91228	14.0954	11.1111	12.2881	none	none	AT2TE19005	ATHILA0_I	LTR/Gypsy	none	none
CHH	2	4600001	4600200	200	*	9.8866e-06	0.00469584	5.19533	168388	6.97674	4.69043	6.13718	10.4725	11.1111	11.7647	none	none	AT2TE19070	VANDAL5	DNA/MuDR	none	none
CHH	2	4637601	4637800	200	*	5.07833e-08	0.00010738	6.80364	168575	6.35209	7.74194	7.30594	14.0271	9.375	13.4715	none	none	AT2TE19240	ATENSPM7	DNA/En-Spm	none	none
CHH	2	4675201	4675400	200	*	1.756e-05	0.00688718	5.02661	168761	2.88809	4	2.8	8.03383	12	8.62069	none	none	AT2TE19420;AT2TE19400	ATHILA4B_LTR;HELITRON1	LTR/Gypsy;RC/Helitron	none	none
CHH	2	4683201	4683400	200	*	9.49219e-05	0.0213003	6.68515	168801	8.65385	7.70975	6.83453	15.534	16.6667	11.8012	none	none	AT2TE19460;AT2TE19445	ATHILA4A;ATHILA3	LTR/Gypsy;LTR/Gypsy	none	none
CHH	2	4697201	4697400	200	*	3.85992e-05	0.0118826	7.06379	168871	8.33333	6.91489	7.18232	13.8264	15	15.7534	none	none	AT2TE19535	ATHILA	LTR/Gypsy	none	none
CHH	2	4701601	4701800	200	*	5.15102e-05	0.0144881	5.24	168893	7.28863	6.14525	4.81928	11.1811	5.55556	12.6728	none	none	AT2TE19540	ATENSPM11	DNA/En-Spm	none	none
CHH	2	4702201	4702400	200	*	0.000344285	0.0489213	5.62894	168896	7.66773	9.71074	11.3402	15.0215	10.5263	16.6667	none	none	AT2TE19540	ATENSPM11	DNA/En-Spm	none	none
CHH	2	4723001	4723200	200	*	5.87524e-07	0.000629361	6.27666	169000	8.20046	8.03815	8.09524	15.0968	0	12.9412	none	none	AT2TE19590	ATHILA4C	LTR/Gypsy	none	none
CHH	2	4775801	4776000	200	*	1.96291e-09	8.76685e-06	8.7521	169262	5.33708	4.83384	6.25	13.7014	10	15.5556	none	none	AT2TE19845	ATHILA3	LTR/Gypsy	none	none
CHH	2	4780801	4781000	200	*	6.60019e-08	0.000130081	6.2611	169287	10.4878	7.99476	10.0372	15.2569	7.14286	15.8	none	none	AT2TE19850	ATHILA3	LTR/Gypsy	none	none
CHH	2	4824201	4824400	200	*	9.09953e-05	0.02073	5.15964	169503	4.51128	5.52147	2.5974	10	13.2353	7.75194	none	none	none	none	none	none	none
CHH	2	4829401	4829600	200	*	4.12121e-05	0.0124043	9.61698	169529	2.40964	1.28205	2.7027	13.9785	7.14286	0	none	none	AT2TE20025	VANDAL13	DNA/MuDR	none	none
CHH	2	4885001	4885200	200	*	3.16416e-07	0.000416237	9.58031	169798	7.91367	5.50162	7.74648	16.9014	20	14.375	none	none	AT2TE20160	VANDAL1	DNA/MuDR	none	none
CHH	2	4898201	4898400	200	*	0.000247413	0.0391839	5.08123	169863	5.89888	7.51445	6.99588	11.9626	NA	11.6279	none	none	none	none	none	none	none
CHH	2	4995201	4995400	200	*	1.58393e-07	0.000238741	6.46911	170338	7.83898	5.77367	8.14815	13.7061	10.6383	13.8298	none	none	AT2TE20450	ATLANTYS1	LTR/Gypsy	none	none
CHH	2	5043401	5043600	200	*	1.13872e-06	0.00100741	5.1982	170579	8.21168	7.27003	9.09091	12.7866	16.9014	13.2847	none	none	AT2TE20735	ATLANTYS1	LTR/Gypsy	none	none
CHH	2	5060601	5060800	200	*	6.27634e-11	7.55637e-07	8.66365	170665	7.49415	7.6555	6.70732	16.3885	14.2857	15.9091	none	none	AT2TE20815	ATLINE1A	LINE/L1	none	none
CHH	2	5061201	5061400	200	*	7.10771e-05	0.0178116	5.14396	170668	8.30565	6.68058	6.91824	11.9017	6.66667	13.494	none	none	AT2TE20815	ATLINE1A	LINE/L1	none	none
CHH	2	5098201	5098400	200	*	1.57876e-05	0.00641913	7.88245	170853	5.17241	2.52101	7.22892	13.6816	5.88235	11.4754	none	none	none	none	none	none	none
CHH	2	5100001	5100200	200	*	4.29338e-06	0.00263702	-9.93075	170862	25.7384	22.807	19.2308	13.7577	8.69565	14.8148	none	none	AT2TE20960	ATLANTYS1	LTR/Gypsy	none	none
CHH	2	5111601	5111800	200	*	1.57483e-05	0.00641299	7.95473	170920	7.69231	7.95455	11.9048	15.2866	15.3846	19.6581	none	none	none	none	none	none	none
CHH	2	5123401	5123600	200	*	5.29221e-07	0.000587356	5.59372	170978	9.58084	10.2244	8.66667	15.3492	20	14.8398	none	none	AT2TE21025;AT2TE21020	ATHILA;ATLINE1_6	LTR/Gypsy;LINE/L1	none	none
CHH	2	5193201	5193400	200	*	8.77477e-07	0.000842218	5.16217	171320	6.13383	4.77178	5.4878	10.2515	13.5135	11.2971	none	none	AT2TE21295	VANDAL3	DNA/MuDR	none	none
CHH	2	5198001	5198200	200	*	1.2083e-05	0.00539568	5.60317	171344	9.21348	6.47482	7.53425	13.5338	10.3448	13.6842	none	none	AT2TE21295	VANDAL3	DNA/MuDR	none	none
CHH	2	5201001	5201200	200	*	0.000116248	0.024353	5.37858	171359	7.22222	8.18182	6.1674	13.8462	11.3636	11.3122	none	none	AT2TE21295	VANDAL3	DNA/MuDR	none	none
CHH	2	5208001	5208200	200	*	2.95182e-07	0.00039487	6.94116	171394	8.17308	7.65957	5.40541	14.6413	16.6667	14.011	none	none	AT2TE21295	VANDAL3	DNA/MuDR	none	none
CHH	2	5245601	5245800	200	*	1.90791e-06	0.00144348	5.7358	171567	7.57238	6.49087	5.69948	12.926	10	11.898	none	none	AT2TE21380	ATLINE1_6	LINE/L1	none	none
CHH	2	5358401	5358600	200	*	8.35142e-05	0.0196443	5.00867	172108	9.57447	7.74278	8.21114	14.1791	11.3514	12.6812	none	none	AT2TE21745	ATHILA4C	LTR/Gypsy	none	none
CHH	2	5366601	5366800	200	*	7.30882e-06	0.00383671	5.63801	172149	9.85222	10.574	9.6	15.1565	19.403	17.0018	none	none	AT2TE21760	ATLANTYS1	LTR/Gypsy	none	none
CHH	2	5397401	5397600	200	*	3.30996e-08	7.86104e-05	5.99883	172303	5.47667	4.42804	5.55556	11.2051	10.5263	10.4396	none	none	AT2TE21855	ATCOPIA27	LTR/Copia	none	none
CHH	2	5469401	5469600	200	*	3.33411e-07	0.000434465	7.18622	172657	6.88073	4.66472	5.43478	11.9914	11.3208	15.7635	none	none	AT2TE22170	ATCOPIA95	LTR/Copia	none	none
CHH	2	5510201	5510400	200	*	4.69155e-07	0.000544707	7.54775	172860	8.60215	5.62771	6.70103	15.0909	10.5263	11.7241	none	none	AT2TE22295	ATLINE1A	LINE/L1	AT2G13275;AT2G13290	hypothetical protein;beta-1,4-N-acetylglucosaminyltransferase family protein
CHH	2	5523801	5524000	200	*	1.88033e-05	0.00719167	7.21222	172928	11.7347	9.11392	8.73786	15.6379	18.6047	18.7726	none	none	AT2TE22335	ATENSPM1A	DNA/En-Spm	none	none
CHH	2	5533601	5533800	200	*	0.00011591	0.0243256	6.48012	172977	11.8959	10.2339	8.57143	17.3352	15.1515	17.1362	none	none	AT2TE22345	ATLANTYS1	LTR/Gypsy	none	none
CHH	2	5568001	5568200	200	*	5.32069e-11	6.69699e-07	13.1947	173148	12.2807	13.6054	6.34921	26.6491	28	24.9147	none	none	AT2TE22505	ATHILA2	LTR/Gypsy	none	none
CHH	2	5568201	5568400	200	*	1.50623e-05	0.0062016	9.85773	173149	16.0305	13.2931	0	24.1107	16.6667	25.188	none	none	AT2TE22505	ATHILA2	LTR/Gypsy	none	none
CHH	2	5602001	5602200	200	*	0.000108715	0.0233454	5.89953	173315	17.2973	17.1821	15.6757	23.0769	15	23.3596	none	none	AT2TE22635	TA11	LINE/L1	none	none
CHH	2	5605001	5605200	200	*	0.000165018	0.030362	5.13186	173330	14.405	13.7809	13.3333	18.6842	13.2353	20.4114	none	none	AT2TE22635	TA11	LINE/L1	none	none
CHH	2	5605201	5605400	200	*	2.79466e-05	0.00951275	5.43419	173331	14.1707	12.5424	9.59596	17.7758	16.6667	19.2616	none	none	AT2TE22635	TA11	LINE/L1	none	none
CHH	2	5611601	5611800	200	*	9.73221e-05	0.0216286	-5.77588	173362	6.99301	7.56303	4.40252	0.862069	0	2.17391	none	none	AT2TE22690	ARNOLDY1	DNA/MuDR	AT2G13463	hypothetical protein
CHH	2	5614201	5614400	200	*	0.00010455	0.02262	5.582	173375	11.1876	8.52878	10.1124	15.8965	25	14.7757	AT2G05905	NA	none	none	none	AT2G05905	NA
CHH	2	5618601	5618800	200	*	0.000186652	0.0327495	5.37348	173397	9.67742	6.17284	7.38636	13.4921	10.7143	11.3372	none	none	AT2TE22720	TA11	LINE/L1	none	none
CHH	2	5619001	5619200	200	*	3.97184e-07	0.000485577	5.12144	173399	7.24907	6.57343	5.51471	11.3913	0	12.6298	none	none	AT2TE22720	TA11	LINE/L1	none	none
CHH	2	5623801	5624000	200	*	1.52813e-10	1.28227e-06	6.51175	173423	8.61833	7.82269	9.13706	14.6143	18.3824	14.6184	none	none	AT2TE22725	TA11	LINE/L1	none	none
CHH	2	5626401	5626600	200	*	1.69599e-06	0.00134181	5.66555	173436	9.26174	10.5622	7.5	16.1232	14.7059	13.0841	none	none	AT2TE22725	TA11	LINE/L1	AT2G13500	Ta11-like non-LTR retrotransposon
CHH	2	5687401	5687600	200	*	9.75541e-05	0.0216541	5.16129	173738	0	0	0	2.89855	0	8.82353	AT2G13650	golgi nucleotide sugar transporter 1	none	none	none	AT2G13630;AT2G13640	F-box associated ubiquitination effector family protein;Transcription factor IIS family protein
CHH	2	5712201	5712400	200	*	2.06054e-08	5.35754e-05	8.23449	173862	13.3459	14.0547	12.6923	20.4188	27.7778	24.5763	none	none	AT2TE23120	ATCOPIA97	LTR/Copia	none	none
CHH	2	5777201	5777400	200	*	0.000243517	0.038776	10.1977	174176	1.44928	3.0303	NA	12.9412	0	14.0625	none	none	none	none	none	AT2G13820	Bifunctional inhibitor/lipid-transfer protein/seed storage 2S albumin superfamily protein
CHH	2	5793801	5794000	200	*	6.81156e-07	0.000703893	5.10824	174259	10.2374	9.02579	9.76331	15.1312	6.97674	14.4231	none	none	AT2TE23545	ATCOPIA48	LTR/Copia	none	none
CHH	2	5796001	5796200	200	*	4.26393e-08	9.37074e-05	7.09568	174270	12.0178	12.2824	11.3456	18.481	24.4444	19.8391	none	none	AT2TE23545	ATCOPIA48	LTR/Copia	none	none
CHH	2	5830001	5830200	200	*	1.0884e-05	0.00502309	7.11276	174435	14.0436	14.1227	11.0656	20.7436	17.3913	20.7602	AT2G13895	Cysteine/Histidine-rich C1 domain family protein	none	none	none	none	none
CHH	2	5903001	5903200	200	*	1.15423e-05	0.00524819	5.74274	174800	10	8.51064	12.3656	14.7479	12.5	17.0659	none	none	AT2TE24035	ATHILA7	LTR/Gypsy	none	none
CHH	2	5961201	5961400	200	*	6.22401e-05	0.0163751	-10.4833	175089	31.9372	31.2088	31.1111	21.9373	0	18.6992	none	none	AT2TE24335	ARNOLD2	DNA/MuDR	AT2G14120	dynamin related protein
CHH	2	5968001	5968200	200	*	5.97507e-05	0.0159397	8.89724	175123	17.9211	17.931	13.1004	25.6471	18.4211	27.1028	none	none	AT2TE24335	ARNOLD2	DNA/MuDR	none	none
CHH	2	5968401	5968600	200	*	0.000198084	0.0340134	6.09518	175125	11.6279	9.84848	12.5	17.4434	11.7647	16.93	none	none	AT2TE24335	ARNOLD2	DNA/MuDR	none	none
CHH	2	5987801	5988000	200	*	3.8812e-07	0.000480221	5.08325	175222	12.3223	12.8689	10.4317	17.0225	13.0435	18.0815	none	none	AT2TE24385	ATHILA6A	LTR/Gypsy	none	none
CHH	2	5996001	5996200	200	*	3.85213e-05	0.0118674	5.07594	175263	12.0567	12.098	9.52381	17.7644	13.7255	15.0336	none	none	AT2TE24385	ATHILA6A	LTR/Gypsy	none	none
CHH	2	6072001	6072200	200	*	2.76072e-06	0.00193535	6.59983	175637	8.94737	7.87589	6.72269	14.6233	4.34783	15.5211	none	none	AT2TE24735	VANDAL7	DNA/MuDR	none	none
CHH	2	6082401	6082600	200	*	9.51782e-07	0.000886768	5.89864	175689	7.28346	5.64706	6.25	11.6883	15.5556	13.3603	none	none	none	none	none	none	none
CHH	2	6083201	6083400	200	*	6.13875e-06	0.00339973	5.81606	175693	7.69231	6.05428	6.13208	12.8312	25	11.1413	none	none	none	none	none	none	none
CHH	2	6159401	6159600	200	*	1.86483e-05	0.00715216	5.94542	176071	8.14607	10.0885	9.42029	15.9675	15.4639	12.6316	none	none	AT2TE25020	HELITRON1	RC/Helitron	none	none
CHH	2	6161001	6161200	200	*	1.02302e-05	0.00480141	5.37879	176079	13.5703	11.5269	11.4833	18.1955	16.6667	16.9255	none	none	AT2TE25020	HELITRON1	RC/Helitron	none	none
CHH	2	6257601	6257800	200	*	1.30472e-06	0.00109647	6.57543	176547	12.4498	12.1622	13.0435	18.342	12.1212	20.1754	none	none	none	none	none	none	none
CHH	2	6267801	6268000	200	*	5.15078e-06	0.00297454	6.09367	176598	16.1392	15.7303	13.0435	21.5026	28.125	21.5361	none	none	AT2TE25540	ATGP1	LTR/Gypsy	none	none
CHH	2	6268801	6269000	200	*	0.00022198	0.0364506	5.31164	176603	17.341	13.6161	15.0838	20.9031	25	20.678	none	none	AT2TE25540	ATGP1	LTR/Gypsy	none	none
CHH	2	6321201	6321400	200	*	5.43375e-05	0.0149807	6.36528	176855	4	6.01504	6.08108	10.241	15.625	12.987	none	none	none	none	none	none	none
CHH	2	6331001	6331200	200	*	1.93751e-06	0.00145791	5.1513	176902	8.16777	6.14035	8.09969	12.1951	6.97674	13.3017	none	none	AT2TE25840	VANDAL2	DNA/MuDR	none	none
CHH	2	6337601	6337800	200	*	1.69645e-05	0.00671564	6.88359	176935	9.52381	11.6592	10.9589	16.3399	19.1781	20	none	none	AT2TE25840	VANDAL2	DNA/MuDR	none	none
CHH	2	6343801	6344000	200	*	5.33298e-05	0.0148267	6.10326	176966	20.0535	17.5844	15.3659	24.0781	20.8	23.7219	none	none	AT2TE25840	VANDAL2	DNA/MuDR	none	none
CHH	2	6424801	6425000	200	*	2.16744e-06	0.00158722	5.25792	177363	8.94942	8.19209	7.04225	13.4263	15.3846	13.7153	none	none	AT2TE26230	ATCOPIA9	LTR/Copia	none	none
CHH	2	6425201	6425400	200	*	6.05746e-07	0.000636568	6.8259	177365	13.0354	12.0135	13.2296	19.1849	24	19.8238	none	none	AT2TE26230	ATCOPIA9	LTR/Copia	none	none
CHH	2	6426401	6426600	200	*	7.69422e-08	0.000142039	5.30922	177371	7.8905	5.95855	7.48899	12.6626	15.3846	11.3079	none	none	AT2TE26230	ATCOPIA9	LTR/Copia	none	none
CHH	2	6430801	6431000	200	*	0.000199397	0.034178	-8.90411	177393	6.89655	7.83133	13.2353	0	0	0	none	none	AT2TE26255	ARNOLDY1	DNA/MuDR	AT2G14935	low-molecular-weight cysteine-rich 40
CHH	2	6462001	6462200	200	*	9.21187e-05	0.0208316	5.47195	177544	11.0919	11.4286	12.2066	16.8926	12.3288	17.8462	none	none	AT2TE26380	ATENSPM3	DNA/En-Spm	none	none
CHH	2	6462201	6462400	200	*	4.24925e-08	9.37074e-05	6.91612	177545	9.44206	10.0147	6.34328	15.7676	20.6897	16.4596	none	none	AT2TE26380	ATENSPM3	DNA/En-Spm	none	none
CHH	2	6464601	6464800	200	*	4.7963e-08	0.000102956	7.81492	177557	13.9896	15.4887	13.9013	21.6901	15.2174	24.4776	none	none	AT2TE26380	ATENSPM3	DNA/En-Spm	none	none
CHH	2	6478601	6478800	200	*	1.49687e-05	0.00618648	5.71134	177623	9.76909	7.77989	11.6883	14.6684	16.6667	15.016	none	none	AT2TE26470;AT2TE26475	ATLINE1_4;ATLINE1_6	LINE/L1;LINE/L1	none	none
CHH	2	6509401	6509600	200	*	7.90643e-09	2.68632e-05	8.06407	177777	13.0031	9.89346	8.33333	18.9	19.0476	17.5637	none	none	AT2TE26610	ATGP2N	LTR/Gypsy	AT2G06355;AT2G15042	NA;Leucine-rich repeat (LRR) family protein
CHH	2	6550001	6550200	200	*	1.36943e-06	0.00113365	5.53395	177976	10.4089	10.8727	14.1892	17.3279	17.6471	15.2263	none	none	AT2TE26780	TAT1_ATH	LTR/Gypsy	none	none
CHH	2	6570401	6570600	200	*	1.59308e-05	0.00644788	-9.63629	178078	13.5922	15.3226	9.67742	4.36893	0	3.0303	none	none	AT2TE26855	ARNOLD2	DNA/MuDR	none	none
CHH	2	6681001	6681200	200	*	8.94667e-08	0.000156797	16.9872	178611	0	1	0	18.5185	NA	10	none	none	AT2TE27275	ATREP3	RC/Helitron	none	none
CHH	2	6701801	6702000	200	*	1.52655e-05	0.00624393	5.05881	178714	11.6761	11.3466	8.90805	16.3435	12.2222	15.9555	none	none	AT2TE27390	ATLINE1_6	LINE/L1	AT2G15370	fucosyltransferase 5
CHH	2	6769401	6769600	200	*	3.42584e-10	2.31376e-06	6.16335	179045	10.0141	8.21596	10.303	15.7922	8.57143	14.8372	none	none	AT2TE27645	TA11	LINE/L1	none	none
CHH	2	6837401	6837600	200	*	6.30154e-05	0.0165241	8.31534	179378	28.5303	30.5825	28.9617	37.9496	33.8983	38.8889	none	none	AT2TE27870	ATCOPIA37	LTR/Copia	AT2G15695	peptide methionine sulfoxide reductase (Protein of unknown function DUF829, transmembrane 53)
CHH	2	6844601	6844800	200	*	0.000193759	0.0334278	6.26176	179414	10.5392	10.9272	14.1414	17.2241	15.873	18.1132	AT2G15710	TRAF-like family protein	none	none	none	none	none
CHH	2	6888201	6888400	200	*	0.000202965	0.034459	-6.04393	179625	13.0233	10.8527	14.5038	6.11702	2.04082	7.69231	none	none	none	none	none	none	none
CHH	2	6897401	6897600	200	*	0.000351817	0.0496397	-9.3387	179669	9.72222	22.5	15.2318	4.97512	7.40741	7.40741	none	none	none	none	none	AT2G00610	NA
CHH	2	6937201	6937400	200	*	5.36462e-06	0.00306605	5.99279	179864	14.658	14.4048	15.7233	22.0074	17.7778	18.3333	none	none	AT2TE28260	ATCOPIA38	LTR/Copia	AT2G15910	CSL zinc finger domain-containing protein
CHH	2	6945401	6945600	200	*	0.000242843	0.0387133	5.10912	179905	14.4366	14.2384	15.4696	19.7705	44.4444	18.6364	none	none	AT2TE28295	ATLINE1_2	LINE/L1	AT2G15960	stress-induced protein
CHH	2	6970201	6970400	200	*	0.000257747	0.0404146	6.01721	180028	9.41558	9.01163	7.98319	16.1446	10.9756	13.6646	AT2G16015	hypothetical protein	none	none	none	AT2G16015;AT2G06535	hypothetical protein;NA
CHH	2	6971201	6971400	200	*	1.50378e-05	0.00619655	5.57269	180033	8.38446	6.98152	7.89474	12.8947	11.3636	14.5161	AT2G16016;AT2G06535	transmembrane protein;NA	none	none	none	AT2G16016;AT2G06535;AT2G16019;AT2G16020	transmembrane protein;NA;hypothetical protein;hypothetical protein
CHH	2	7014001	7014200	200	*	8.88449e-08	0.000156202	6.06509	180247	7.07395	6.89127	7.72059	13.2265	8.75	13.7221	none	none	AT2TE28565	VANDAL1	DNA/MuDR	none	none
CHH	2	7017401	7017600	200	*	2.6977e-08	6.64012e-05	7.0427	180264	12.1547	12.1088	9.55414	17.9058	17.6471	20	none	none	AT2TE28565	VANDAL1	DNA/MuDR	none	none
CHH	2	7093201	7093400	200	*	0.000156847	0.0295155	6.60967	180636	4.66102	5.24194	6.14035	13.2867	7.14286	8.60215	none	none	none	none	none	AT2G16385	aspartate carbamoyltransferase
CHH	2	7113401	7113600	200	*	8.65741e-07	0.000835296	7.81219	180735	16.3488	16.6045	15.736	25.2874	18.4615	22.3744	none	none	AT2TE28955	ATLINE1_5	LINE/L1	none	none
CHH	2	7236801	7237000	200	*	1.99816e-05	0.00750787	5.76471	181345	16.9748	15.1811	14.2857	22.312	12.5	20.875	none	none	AT2TE29460	TA11	LINE/L1	none	none
CHH	2	7449401	7449600	200	*	3.2911e-07	0.000429873	5.63935	182394	13.6364	11.8684	11.0368	17.7778	14.2857	18.6368	none	none	AT2TE30555	ATCOPIA71	LTR/Copia	none	none
CHH	2	7452201	7452400	200	*	0.000120015	0.0248832	6.31675	182408	14.2473	10.2649	10.6061	19.1781	15	17.3077	none	none	AT2TE30555	ATCOPIA71	LTR/Copia	none	none
CHH	2	7657401	7657600	200	*	0.00031389	0.0461355	9.87469	183429	5.33333	1.49254	4.41176	12.7517	0	18.4211	none	none	none	none	none	AT2G17600	Cysteine/Histidine-rich C1 domain family protein
CHH	2	7659201	7659400	200	*	8.88311e-10	4.77631e-06	7.19158	183438	9.48419	7.77577	9.33852	15.7949	14.8515	16.4029	none	none	AT2TE31555	ATLINE1_5	LINE/L1	none	none
CHH	2	7678201	7678400	200	*	1.93543e-05	0.00733581	-12	183532	12.5	13.7931	0	0	0	0	none	none	AT2TE31650	ATREP15	RC/Helitron	AT2G17680	DUF241 domain protein, putative (DUF241)
CHH	2	7752001	7752200	200	*	0.000130119	0.0263191	5.50459	183894	0	0	0	5.12821	6.89655	0	none	none	AT2TE32000	ATREP3	RC/Helitron	AT2G17830	F-box and associated interaction domains-containing protein
CHH	2	7856401	7856600	200	*	9.06112e-05	0.0206984	19.4996	184410	10.9091	4.25532	0	25.6098	NA	30.5556	none	none	AT2TE32510	BRODYAGA1A	DNA/MuDR	AT2G07035;AT2G18080	NA;Serine carboxypeptidase S28 family protein
CHH	2	8199401	8199600	200	*	3.97613e-10	2.59063e-06	11.8117	186084	12.0401	12.5806	11.6667	23.75	22.807	24.5902	AT2G07095	NA	none	none	none	AT2G18915;AT2G18920;AT2G07095	LOV KELCH protein 2;hypothetical protein;NA
CHH	2	8301201	8301400	200	*	9.55683e-05	0.0213674	5.39433	186580	12.6806	14.2549	10.3448	19.4737	13.7255	18.3133	none	none	none	none	none	none	none
CHH	2	8302601	8302800	200	*	0.000104233	0.0225844	40.8235	186587	0	20.8333	17.3913	61.5385	NA	57.1429	none	none	AT2TE34525	ATREP13	RC/Helitron	AT2G07135;AT2G19146	NA;reverse transcriptase-like protein
CHH	2	8731401	8731600	200	*	4.29271e-05	0.0127609	8.33333	188696	0	0	0	12.1951	0	0	none	none	AT2TE36620;AT2TE36625	ATREP10D;ATHPOGON3	RC/Helitron;DNA/Pogo	AT2G20240;AT2G07285	GPI-anchored adhesin-like protein, putative (DUF3741);NA
CHH	2	8816801	8817000	200	*	1.06908e-11	1.85022e-07	8.21841	189118	14.7541	12.6607	14.6667	21.2272	24.0964	22.5765	none	none	AT2TE37050	ATCOPIA72	LTR/Copia	none	none
CHH	2	8967601	8967800	200	*	0.000166246	0.0304934	6.81818	189864	0	0	0	10.1695	0	0	none	none	none	none	none	AT2G20825	Developmental regulator, ULTRAPETALA
CHH	2	9192801	9193000	200	*	9.20807e-05	0.0208316	8.04267	190979	18.8462	17.4377	16.0494	26.5985	6.66667	25.1948	none	none	AT2TE38905	ATGP2N	LTR/Gypsy	none	none
CHH	2	9311801	9312000	200	*	1.89958e-05	0.0072403	-9.75294	191566	22.3529	21.8182	26.1905	12.9902	12	13.369	none	none	AT2TE39505	VANDAL18NA	DNA/MuDR	AT2G21840	Cysteine/Histidine-rich C1 domain family protein
CHH	2	9530001	9530200	200	*	3.06735e-05	0.0101539	-6.7871	192645	28.9855	28.8114	27.8146	23.015	24.2718	19.8529	AT2G22440	non-LTR retroelement reverse transcriptase	none	none	none	AT2G22450	riboflavin biosynthesis protein
CHH	2	9611001	9611200	200	*	0.00017105	0.0310082	10.5263	193047	0	0	0	4.7619	21.0526	13.3333	none	none	none	none	none	AT2G22620	Rhamnogalacturonate lyase family protein
CHH	2	10414201	10414400	200	*	8.36141e-06	0.00419825	5.92593	197007	0	0	0	7.89474	3.57143	3.22581	none	none	none	none	none	AT2G00780;AT2G08055;AT2G24520	NA;NA;plasma membrane H+-ATPase
CHH	2	10596601	10596800	200	*	0.000125221	0.0255619	6.40004	197902	11.1111	9.06977	11.25	16.5289	14.2857	16.8724	none	none	AT2TE45465	VANDAL3	DNA/MuDR	none	none
CHH	2	10935201	10935400	200	*	0.000251581	0.0397048	-10.2582	199561	22.9508	15.5172	14.7541	7.11111	0	7.54717	none	none	AT2TE47050	ATREP11	RC/Helitron	AT2G25680	molybdate transporter 1
CHH	2	11088001	11088200	200	*	4.05382e-05	0.012322	6.09873	200321	0	0.689655	0	8.64198	5.26316	0	AT2G26010	plant defensin 1.3	none	none	none	AT2G26020	plant defensin 1.2b
CHH	2	11129401	11129600	200	*	3.13912e-07	0.000413927	21.5751	200522	0	2.7027	0	18.75	NA	28.9474	none	none	AT2TE48010	ATHATN7	DNA/HAT	AT2G26135	RING/U-box protein with C6HC-type zinc finger
CHH	2	11183401	11183600	200	*	2.09852e-06	0.00155385	15.9568	200791	5.88235	9.02256	9.52381	26.5734	19.3548	17.6471	none	none	AT2TE48300	ATLINE1A	LINE/L1	AT2G26270	BRCT domain DNA repair protein
CHH	2	12658201	12658400	200	*	5.68432e-06	0.00320903	5.25737	208006	8.75576	8.20896	11.6183	14.6853	10	13.7124	AT2G29605	Plant protein 1589 of unknown function	none	none	none	none	none
CHH	2	13123001	13123200	200	*	2.38253e-13	8.79653e-09	5.96971	210301	1.51899	0.968188	0.947867	6.19658	9.42029	7.61421	AT2G30800	helicase in vascular tissue and tapetum	none	none	none	none	none
CHH	2	13127201	13127400	200	*	3.98783e-09	1.52312e-05	9.57441	210322	0	0.398406	0	11.3475	0	0	none	none	none	none	none	AT2G30800	helicase in vascular tissue and tapetum
CHH	2	13222801	13223000	200	*	5.81121e-05	0.0156686	21.261	210796	7.5	4	0	23.8095	33.3333	20	none	none	none	none	none	AT2G31070	TCP domain protein 10
CHH	2	13223001	13223200	200	*	8.60797e-06	0.00428322	-11.3371	210797	28.0488	23.3607	26.6667	13.8614	10.5263	15.9091	none	none	AT2TE58010	Unassigned	Unassigned	AT2G31070	TCP domain protein 10
CHH	2	13309201	13309400	200	*	0.000302243	0.0449298	7.27273	211218	0	0	0	13.7931	0	0	none	none	none	none	none	AT2G31230	ethylene-responsive element binding factor 15
CHH	2	14232201	14232400	200	*	0.000147821	0.0283972	-7.64027	215789	11.0092	7.48299	0	1.33333	0	0	none	none	AT2TE62950;AT2TE62945	ATREP10D;HELITRONY3	RC/Helitron;RC/Helitron	AT2G33620	AT hook motif DNA-binding family protein
CHH	2	14458201	14458400	200	*	4.77356e-05	0.0137619	17.7407	216908	32.9787	26.8571	23.7288	47.1545	43.75	42.1053	none	none	AT2TE64040;AT2TE64035	VANDAL22;ATREP1	DNA/MuDR;RC/Helitron	AT2G34238;AT2G34240	hypothetical protein;ubiquitin carboxyl-terminal hydrolase-like protein, putative (Protein with domains of unknown function DUF627 and DUF632)
CHH	2	14811801	14812000	200	*	7.56793e-06	0.00392377	-9.88193	218662	31.5068	29.7158	21.5054	18.4946	17.5	20.8054	none	none	AT2TE65785;AT2TE65790	BRODYAGA1;BRODYAGA1	DNA/MuDR;DNA/MuDR	AT2G35130;AT2G35140	Tetratricopeptide repeat (TPR)-like superfamily protein;DCD (Development and Cell Death) domain protein
CHH	2	16006001	16006200	200	*	3.04816e-05	0.0101069	6.22788	224570	4.20168	4.40252	4.38596	9.81132	21.4286	11.5556	AT2G38195	RING/U-box superfamily protein	none	none	none	AT2G38210;AT2G38220	putative PDX1-like protein 4;RING/U-box superfamily protein
CHH	2	16243201	16243400	200	*	0.000142249	0.0277099	5.04956	225743	0.877193	0.490196	0	8.4507	0	3.0303	AT2G38900	Serine protease inhibitor, potato inhibitor I-type family protein	none	none	none	AT2G38900	Serine protease inhibitor, potato inhibitor I-type family protein
CHH	2	16876601	16876800	200	*	0.000114325	0.0240832	-5.72364	228886	12.5654	11.3022	9.43396	5.10204	0	7.14286	none	none	AT2TE75960	HELITRONY3	RC/Helitron	AT2G40420	Transmembrane amino acid transporter family protein
CHH	2	17337801	17338000	200	*	8.26079e-05	0.0194845	5.69853	231157	20.9131	19.1851	18.2836	24.4292	30	28.125	none	none	AT2TE78210	TA11	LINE/L1	AT2G41560	autoinhibited Ca(2+)-ATPase, isoform 4
CHH	2	17344401	17344600	200	*	5.41019e-12	1.07009e-07	8.16466	231190	16.6887	13.8415	15.5405	23.2289	17.0732	23.7079	AT2G41590	Ta11-like non-LTR retrotransposon	none	none	none	none	none
CHH	2	17488801	17489000	200	*	1.01381e-08	3.19574e-05	18.6574	231907	15	17.6136	14.4144	34.058	16.6667	37.7551	none	none	AT2TE78945	ATDNAI27T9C	DNA/MuDR	AT2G41900	CCCH-type zinc finger protein with ARM repeat domain-containing protein
CHH	2	17546401	17546600	200	*	0.000335254	0.0481007	-6.76722	232194	13.5371	10.9244	20	6.90476	0	6.97674	none	none	AT2TE79235	SIMPLEGUY1	DNA/Harbinger	AT2G42060	Cysteine/Histidine-rich C1 domain family protein
CHH	2	17829401	17829600	200	*	0.000158287	0.0296956	10.7143	233596	0	0	0	10	13.6364	0	none	none	none	none	none	AT2G42840;AT2G42850	protodermal factor 1;cytochrome P450, family 718
CHH	2	17992601	17992800	200	*	7.49652e-05	0.0183414	16.0264	234402	22.9885	18.5185	20.9302	40.8333	29.6296	30	none	none	AT2TE81445	ATREP2A	RC/Helitron	AT2G43290	Calcium-binding EF-hand family protein
CHH	2	18353801	18354000	200	*	5.19396e-08	0.000109372	-8.50235	236201	10.4396	9.12698	15.3846	2.29508	0	0	none	none	AT2TE83225	ATLINE1_4	LINE/L1	AT2G44470	beta glucosidase 29
CHH	2	18633801	18634000	200	*	0.000224938	0.0368343	8.82353	237584	0	0	0	11.1111	0	0	none	none	none	none	none	none	none
CHH	2	18891001	18891200	200	*	0.000239554	0.0383668	7.99909	238863	10.6599	8.09061	18.5185	17.8161	19.0476	16	none	none	none	none	none	AT2G45900	Phosphatidylinositol N-acetyglucosaminlytransferase subunit P-like protein
CHH	2	18957801	18958000	200	*	1.4015e-08	4.02161e-05	-25.4723	239196	41.791	51.0526	37.5	21.6783	NA	25	AT2G46130	WRKY DNA-binding protein 43	AT2TE86210	RP1_AT	DNA	AT2G46110;AT2G46140	ketopantoate hydroxymethyltransferase 1;Late embryogenesis abundant protein
CHH	3	161001	161200	200	*	0.00020175	0.0343843	5.32705	243659	0	0.568182	0	6.25	9.09091	0	AT3G01420	Peroxidase superfamily protein	none	none	none	none	none
CHH	3	1098401	1098600	200	*	7.28999e-05	0.0181112	5.82524	248310	0	0	0	7.31707	6.97674	0	AT3G04180	RmlC-like cupins superfamily protein	none	none	none	AT3G04180;AT3G04181	RmlC-like cupins superfamily protein;hypothetical protein
CHH	3	1209801	1210000	200	*	0.000117401	0.0245353	5.15464	248861	0	0	0	6.66667	0	0	AT3G04490	exportin-4 protein	none	none	none	none	none
CHH	3	1342201	1342400	200	*	4.46206e-14	3.08895e-09	16.9135	249520	1.47059	3.01508	1.08696	20.3046	11.9048	20.3125	none	none	AT3TE05645;AT3TE05650;AT3TE05640	BRODYAGA1;ATREP15;ATREP14	DNA/MuDR;RC/Helitron;RC/Helitron	AT3G04860;AT3G04870	hypothetical protein (DUF868);zeta-carotene desaturase
CHH	3	2481001	2481200	200	*	8.16791e-08	0.000146392	5.80357	255169	0	0	0	3.38983	8.33333	8.51064	AT3G07770	HEAT SHOCK PROTEIN 89.1	none	none	none	none	none
CHH	3	2815801	2816000	200	*	0.000138623	0.0273112	6.38171	256819	9.76744	11.4823	11.7647	17.1701	23.5294	17.7083	none	none	AT3TE11850	VANDAL16	DNA/MuDR	none	none
CHH	3	2923201	2923400	200	*	4.13318e-05	0.0124201	37.753	257343	0	11.4286	7.69231	46.6667	50	NA	AT3G09510	Ribonuclease H-like superfamily protein	AT3TE12275	HELITRONY1C	RC/Helitron	AT3G09520	exocyst subunit exo70 family protein H4
CHH	3	3811401	3811600	200	*	1.61763e-05	0.0065154	8.43404	261751	14.1509	15.4008	10.9589	23.8612	11.5385	22.8571	none	none	AT3TE16035	ATGP3	LTR/Gypsy	none	none
CHH	3	4086801	4087000	200	*	5.80674e-06	0.00324834	5.85896	263122	1.28205	0.704225	0.460829	6.34921	6.77966	6.45161	none	none	none	none	none	AT3G12840	F-box/FBD-like domain protein
CHH	3	4278201	4278400	200	*	2.63885e-05	0.00911118	6.1678	264072	14.8976	14.3418	16.3934	20.8824	20.4918	21.2891	none	none	AT3TE18040	HELITRON1	RC/Helitron	none	none
CHH	3	4453001	4453200	200	*	0.00018387	0.0324576	-6.29964	264941	7.89474	7.53425	6.25	1.3245	0	0	none	none	none	none	none	AT3G13620	Amino acid permease family protein
CHH	3	4706001	4706200	200	*	1.23563e-06	0.00106375	13.8889	266203	0	0	0	20.5128	0	8	none	none	none	none	none	AT3G14172	GPI-anchored adhesin-like protein
CHH	3	4833601	4833800	200	*	3.06593e-09	1.25774e-05	6.84524	266823	0	0	0	8.57143	0	4.31034	AT3G14440	nine-cis-epoxycarotenoid dioxygenase 3	none	none	none	none	none
CHH	3	4868601	4868800	200	*	0.000184546	0.0325491	10.2273	266996	0	0	0	12.1212	0	5.88235	AT3G14510	Polyprenyl synthetase family protein	none	none	none	AT3G14510	Polyprenyl synthetase family protein
CHH	3	5622801	5623000	200	*	4.16961e-07	0.000501998	-14.5627	270728	35.5422	30.9963	29.8969	17.6895	17.0732	17.8082	AT3G16525	hypothetical protein	AT3TE23625;AT3TE23620	HELITRONY1D;ATREP3	RC/Helitron;RC/Helitron	AT3G16520	UDP-glucosyl transferase 88A1
CHH	3	5764601	5764800	200	*	6.97964e-05	0.0176623	6.27613	271434	1.33333	1.03093	0	7.63889	NA	6.15385	AT3G16870	GATA transcription factor 17	none	none	none	AT3G16870;AT3G16880	GATA transcription factor 17;F-box and associated interaction domains-containing protein
CHH	3	5824001	5824200	200	*	0.000169082	0.0307925	14.7059	271727	0	0	0	18.75	0	18.1818	none	none	none	none	none	AT3G17080	Plant self-incompatibility protein S1 family
CHH	3	6053601	6053800	200	*	0.000119364	0.0248075	-10.0382	272861	18.3333	15.9341	10.4167	5.14706	2.7027	8.57143	none	none	AT3TE25425	ATREP4	RC/Helitron	AT3G17710	F-box and associated interaction domains-containing protein
CHH	3	6465601	6465800	200	*	0.000213349	0.0355999	11.9048	274894	0	0	0	16.6667	0	NA	AT3G18773	RING/U-box superfamily protein	none	none	none	AT3G18773	RING/U-box superfamily protein
CHH	3	6545201	6545400	200	*	1.27841e-05	0.00555043	5.52486	275290	0	0	0	6.25	NA	2.7027	AT3G18970	mitochondrial editing factor 20	none	none	none	AT3G18970;AT3G18980	mitochondrial editing factor 20;EIN2 targeting protein1
CHH	3	6794201	6794400	200	*	0.000195495	0.0336969	7.74329	276517	8.10811	5.69948	5.03597	12.7119	18.1818	18.6047	AT3G19560	F-box family protein	none	none	none	AT3G19553;AT3G19565	Amino acid permease family protein;F-box/associated interaction domain protein
CHH	3	6895601	6895800	200	*	7.76155e-05	0.018758	6.83612	277022	1.68067	0	0	7.57576	0	7.69231	AT3G19840	pre-mRNA-processing protein 40C	none	none	none	none	none
CHH	3	6991801	6992000	200	*	5.22972e-07	0.000581745	-18.1201	277501	24.8408	22.6667	27.2727	5.68182	0	8.06452	none	none	AT3TE29360	ATREP10C	RC/Helitron	none	none
CHH	3	7331401	7331600	200	*	1.99338e-05	0.00750486	5.83356	279173	0	0.440529	0	7.21649	0	7.40741	none	none	none	none	none	AT3G20920;AT3G20930	translocation protein-like protein;RNA-binding (RRM/RBD/RNP motifs) family protein
CHH	3	7432201	7432400	200	*	0.00013123	0.0264326	5.88768	279676	0	0.840336	0	4.65116	NA	8.10811	AT3G21180;AT3G21190	autoinhibited Ca(2+)-ATPase 9;O-fucosyltransferase family protein	none	none	none	none	none
CHH	3	7703601	7703800	200	*	8.20484e-05	0.0194021	5.57488	281015	1.37931	0.83682	4.54545	7.07547	8.33333	5.66038	AT3G21870	cyclin p2;1	none	none	none	AT3G21865	peroxin 22
CHH	3	8126201	8126400	200	*	1.85672e-13	8.1972e-09	35.4115	283034	13.253	7.27273	7.8125	42.6667	53.8462	47.5	none	none	AT3TE34085;AT3TE34090	ATDNA2T9C;ATDNA2T9A	DNA/MuDR;DNA/MuDR	AT3G22930	calmodulin-like 11
CHH	3	8211601	8211800	200	*	3.80862e-08	8.60926e-05	-13.7252	283451	29.8507	31.6062	35	18.863	15.5172	17.7665	none	none	AT3TE34435	SIMPLEHAT1	DNA/HAT	none	none
CHH	3	8853001	8853200	200	*	3.89703e-05	0.0119702	5.90509	286619	10.5611	6.64452	7.33945	14.3281	14.2857	14.3087	none	none	AT3TE37060	VANDAL2	DNA/MuDR	none	none
CHH	3	8875401	8875600	200	*	5.20465e-07	0.000581745	21.1129	286729	13.6986	11.1111	10.5263	32.6241	33.3333	34.2105	none	none	none	none	none	AT3G04665	NA
CHH	3	8937801	8938000	200	*	4.14205e-05	0.0124324	5.33938	287040	13.2174	11.7757	10	17.1171	19.6078	17.6577	AT3G24514	hypothetical protein	none	none	none	AT3G24515;AT3G24516	ubiquitin-conjugating enzyme 37;hypothetical protein
CHH	3	8977601	8977800	200	*	4.23961e-06	0.00262341	5.12503	287238	10.1974	9.34744	10.4712	14.6119	12.3077	16.1105	none	none	none	none	none	AT3G24610	Galactose oxidase/kelch repeat superfamily protein
CHH	3	9012201	9012400	200	*	3.5879e-06	0.00232401	5.6902	287408	18.6667	15.6658	14.6283	22.035	25	22.0698	none	none	AT3TE37690	TA11	LINE/L1	none	none
CHH	3	9227001	9227200	200	*	1.56959e-06	0.0012653	5.93641	288434	11.708	14.0603	12.9771	19.0071	23.4694	17.284	AT3G04905	U5	AT3TE38565	ATCOPIA65	LTR/Copia	AT3G04905	U5
CHH	3	9388601	9388800	200	*	2.58792e-10	1.88583e-06	9.12393	289228	20.8113	18.4655	19.2982	28.8107	39.1304	27.7533	none	none	AT3TE39220	ATCOPIA17	LTR/Copia	none	none
CHH	3	9388801	9389000	200	*	1.92417e-13	8.1972e-09	10.9572	289229	15.6673	16.5103	14.7727	25.4044	31.25	29.1209	none	none	AT3TE39220	ATCOPIA17	LTR/Copia	none	none
CHH	3	9389001	9389200	200	*	3.64552e-07	0.000458851	6.36344	289230	15.5899	18.8513	16.1585	23.4997	25	22.8836	none	none	AT3TE39220	ATCOPIA17	LTR/Copia	none	none
CHH	3	9392401	9392600	200	*	5.23115e-07	0.000581745	6.28424	289247	18.3353	16.6279	19.6774	23.9409	24.4898	24.4409	none	none	AT3TE39220	ATCOPIA17	LTR/Copia	none	none
CHH	3	9595401	9595600	200	*	2.57933e-06	0.00183372	9.56357	290175	8.69565	7.29927	5.21739	18.3333	12.5	16.1491	none	none	none	none	none	AT3G26210	cytochrome P450, family 71, subfamily B, polypeptide 23
CHH	3	9619601	9619800	200	*	1.62351e-08	4.49562e-05	8.00301	290296	9.43396	8.01688	7.46888	16.839	10.5263	16.2455	none	none	AT3TE40145	VANDAL13	DNA/MuDR	none	none
CHH	3	9620601	9620800	200	*	3.89562e-08	8.73463e-05	7.96159	290301	11.6343	10.6383	10.2703	18.3893	25	19.4595	none	none	AT3TE40145	VANDAL13	DNA/MuDR	none	none
CHH	3	10482401	10482600	200	*	0.000187396	0.0327624	5.11866	294486	15.7895	15.8065	15.5629	20.7744	15.5172	21.6667	AT3G00470	NA	AT3TE43550	ATLINE1_6	LINE/L1	AT3G05395	NA
CHH	3	10702601	10702800	200	*	7.27828e-06	0.00382794	5.36422	295505	6.36132	4.01235	4	10.1765	5.88235	11.3487	AT3G28550	Proline-rich extensin-like family protein	none	none	none	none	none
CHH	3	10764201	10764400	200	*	0.00018098	0.032132	-10.2689	295810	33.5404	37.6884	29.3103	23.3161	21.0526	25.3275	none	none	AT3TE44760;AT3TE44755	ARNOLDY1;BRODYAGA2	DNA/MuDR;DNA/MuDR	none	none
CHH	3	10885401	10885600	200	*	1.74318e-08	4.76857e-05	6.84619	296405	13.8655	13.9906	15	20.3137	23.5294	22.0713	none	none	AT3TE45260	ATLINEIII	LINE/L1	none	none
CHH	3	10885601	10885800	200	*	7.80776e-07	0.000776332	7.03959	296406	13.9759	16.6929	13.2616	22.352	27.2727	21.3389	none	none	none	none	none	none	none
CHH	3	10891401	10891600	200	*	8.53032e-06	0.00425222	7.22735	296435	13.4956	14.1956	13.3663	19.4925	25	24.2515	AT3G28870	paired amphipathic helix SIN3-like protein	none	none	none	AT3G28875	serine/threonine-protein phosphatase 6 regulatory ankyrin repeat subunit C-like protein
CHH	3	10906201	10906400	200	*	0.000171919	0.0311351	-13.3374	296509	13.6364	10	19.2308	1.44928	0	0	none	none	AT3TE45350;AT3TE45345	ATREP11;ATREP11	RC/Helitron;RC/Helitron	AT3G28900;AT3G05585	Ribosomal protein L34e superfamily protein;NA
CHH	3	10920401	10920600	200	*	5.17195e-06	0.00298054	5.88489	296580	12.5237	14.6417	14.0496	20.8372	20	17.5043	none	none	AT3TE45385	ATLINE1_6	LINE/L1	none	none
CHH	3	10920601	10920800	200	*	8.91727e-07	0.000850463	6.39343	296581	11.3208	13.4831	12.4138	19.5498	16.6667	19.0196	none	none	AT3TE45385	ATLINE1_6	LINE/L1	none	none
CHH	3	10973201	10973400	200	*	1.04227e-05	0.00486813	6.55485	296841	16.2896	16.9675	14.8485	23.5874	18.9655	20.7977	none	none	AT3TE45620	TA11	LINE/L1	none	none
CHH	3	11032201	11032400	200	*	2.28986e-05	0.00825625	-9.22881	297127	13.5714	15.9091	4.54545	4.95868	3.92157	5.7971	none	none	AT3TE45865;AT3TE45860	ATDNA12T3_2;BRODYAGA1A	DNA;DNA/MuDR	AT3G29034;AT3G29035	transmembrane protein;NAC domain containing protein 3
CHH	3	11119201	11119400	200	*	1.39584e-15	1.54608e-10	9.21352	297558	13.0864	12.549	12.5668	21.2733	19.1176	23.5043	none	none	AT3TE46245	ATCOPIA19	LTR/Copia	none	none
CHH	3	11144401	11144600	200	*	1.36643e-05	0.0058153	5.54583	297684	12.1281	11.8644	12.5	17.3695	16.1765	18.5882	none	none	AT3TE46350	ATLINE1_5	LINE/L1	none	none
CHH	3	11174401	11174600	200	*	1.28187e-10	1.19961e-06	5.45414	297831	10.0992	9.60912	8.35443	15.2015	10.2041	15.0586	none	none	none	none	none	none	none
CHH	3	11187601	11187800	200	*	1.44839e-06	0.00118485	5.09019	297896	5.21921	5.60272	4.08163	10.1112	9.67742	11.1801	none	none	AT3TE46570	ATCOPIA27	LTR/Copia	AT3G29230	Tetratricopeptide repeat (TPR)-like superfamily protein
CHH	3	11325201	11325400	200	*	2.35688e-08	5.99478e-05	6.05569	298572	4.54545	5.44815	4.23077	11.1655	2.85714	11.3445	none	none	AT3TE47220	ATCOPIA29	LTR/Copia	none	none
CHH	3	11340201	11340400	200	*	8.28846e-08	0.000148066	7.6122	298647	9.53947	6.36704	6.77966	15.1515	9.375	15.942	none	none	AT3TE47235	ATCOPIA27	LTR/Copia	none	none
CHH	3	11340801	11341000	200	*	1.92204e-05	0.00730078	7.51801	298650	7.23404	8.60927	7.36842	15.8996	14.2857	14.3564	none	none	AT3TE47235	ATCOPIA27	LTR/Copia	none	none
CHH	3	11346401	11346600	200	*	3.13014e-05	0.0103124	-8.7896	298678	13.6691	13.9098	7.52688	3.68421	3.50877	8.33333	none	none	AT3TE47260	ATREP4	RC/Helitron	none	none
CHH	3	11377801	11378000	200	*	0.000193009	0.0333823	-5.58608	298830	20.4142	19.2374	18.2186	12.8472	9.09091	16.0099	none	none	AT3TE47400	ATGP1	LTR/Gypsy	none	none
CHH	3	11389201	11389400	200	*	4.43037e-09	1.64672e-05	7.41951	298886	14.0728	14.0753	14.6104	20.4701	25.6757	22.8512	AT3G05745	NA	none	none	none	AT3G05745	NA
CHH	3	11419001	11419200	200	*	1.36718e-06	0.00113365	5.82887	299035	9.64912	7.93991	10.5572	14.2707	13.8614	16.9591	none	none	AT3TE47595	ATGP2	LTR/Gypsy	none	none
CHH	3	11434401	11434600	200	*	7.92462e-05	0.0189741	6.91176	299112	8.55856	10.8374	6.56934	17.0213	20	14.5	none	none	AT3TE47645	VANDAL17	DNA/MuDR	none	none
CHH	3	11450601	11450800	200	*	3.45552e-06	0.00227283	15.5556	299188	0	0	0	13.7255	0	22.5806	none	none	AT3TE47730	ATREP19	DNA	AT3G29630;AT3G05815	UDP-Glycosyltransferase superfamily protein;NA
CHH	3	11479401	11479600	200	*	3.45581e-05	0.0110757	7.53184	299332	9.04977	8.33333	10.2273	15.016	14.7368	18.5606	AT3G29639	hypothetical protein	none	none	none	AT3G05885	NA
CHH	3	11495601	11495800	200	*	0.000232282	0.0376144	6.50061	299413	11.9205	9.45946	11.9658	16.9856	14.1176	19.9115	none	none	AT3TE47890;AT3TE47885	ATHILA4B_LTR;ATIS112A	LTR/Gypsy;DNA/Harbinger	none	none
CHH	3	11501401	11501600	200	*	0.00023258	0.0376364	7.52688	299442	0	0	0	6.66667	NA	9.09091	AT3G29644	Natural antisense transcript overlaps with AT3G29642	none	none	none	AT3G29644	Natural antisense transcript overlaps with AT3G29642
CHH	3	11505601	11505800	200	*	3.20877e-06	0.00213846	7.22576	299463	9.84127	9.8472	7.20721	16.5329	8.33333	19.0244	none	none	AT3TE47935	HELITRON5	RC/Helitron	none	none
CHH	3	11511801	11512000	200	*	1.36772e-05	0.0058153	5.21287	299493	6.35359	6.88259	4.05405	11.6932	12.5	11.5646	none	none	none	none	none	AT3G05945	NA
CHH	3	11512601	11512800	200	*	0.000289138	0.0436271	5.11324	299497	13.7177	12.5874	10.9756	17.4419	21.7391	18.3646	none	none	none	none	none	none	none
CHH	3	11519401	11519600	200	*	2.02966e-06	0.00151697	5.61128	299531	9.3254	8.81643	10.4418	14.4527	12.782	16.6667	none	none	AT3TE47975	ATENSPM11	DNA/En-Spm	none	none
CHH	3	11520201	11520400	200	*	1.31766e-08	3.8816e-05	8.26785	299535	11.1111	8.76827	11.5385	18.2531	20.2247	17.7874	none	none	AT3TE47975	ATENSPM11	DNA/En-Spm	none	none
CHH	3	11560401	11560600	200	*	1.85261e-10	1.44507e-06	6.56535	299730	8.40065	8.56202	9.12548	15.3506	14.8148	14.8305	none	none	AT3TE48110	ATLINE2	LINE/L1	none	none
CHH	3	11563601	11563800	200	*	2.83921e-10	2.04207e-06	8.15254	299746	9.76744	8.71795	10.5	17.7052	8.92857	18.0851	none	none	AT3TE48120	ATENSPM6	DNA/En-Spm	none	none
CHH	3	11570801	11571000	200	*	4.24846e-07	0.000509278	5.7114	299782	7.61905	8.48	10.4895	13.7931	16.6667	14.2857	none	none	AT3TE48135	ATENSPM11	DNA/En-Spm	none	none
CHH	3	11581401	11581600	200	*	1.03143e-08	3.20909e-05	6.46877	299835	9.9278	8.96861	9.60961	16	14.7059	15.8805	none	none	none	none	none	AT3G29750	Eukaryotic aspartyl protease family protein
CHH	3	11617601	11617800	200	*	3.15595e-08	7.53368e-05	7.96042	300014	3.125	2.2449	2.30769	8.95522	8.86076	16.9492	none	none	AT3TE48280	ATENSPM1A	DNA/En-Spm	none	none
CHH	3	11684401	11684600	200	*	1.94104e-11	2.90534e-07	6.35126	300344	7.07965	6.6358	4.62633	12.6694	9.52381	13.3423	none	none	AT3TE48540	ATCOPIA95	LTR/Copia	none	none
CHH	3	11685601	11685800	200	*	2.05589e-10	1.51811e-06	6.85954	300350	5.61594	3.76106	4.86111	11.789	9.43396	11.6114	none	none	AT3TE48540	ATCOPIA95	LTR/Copia	none	none
CHH	3	11727201	11727400	200	*	8.55652e-05	0.0199525	15.2484	300557	11.0092	14.6789	20.9677	30.2326	0	29.6296	none	none	AT3TE48840	HELITRONY3	RC/Helitron	AT3G29810	COBRA-like protein 2 precursor
CHH	3	11840801	11841000	200	*	1.72775e-05	0.00680551	5.08695	301102	5.34125	4.79303	6.25	10.9788	5.43478	9.93151	none	none	AT3TE49265	ATCOPIA65	LTR/Copia	none	none
CHH	3	11862601	11862800	200	*	8.67398e-05	0.0201465	7.69442	301207	26.8293	26.8793	30.1676	33.8046	23.0769	37.844	none	none	AT3TE49390	BOMZH1	DNA/MuDR	none	none
CHH	3	11885801	11886000	200	*	2.69863e-07	0.000366308	9.45019	301323	3.4188	3.76344	3.125	13.2743	8.91089	15.4412	none	none	AT3TE49470;AT3TE49475	ATLANTYS1;ATREP10B	LTR/Gypsy;RC/Helitron	none	none
CHH	3	11893601	11893800	200	*	1.19539e-05	0.00537358	6.47889	301360	7.62332	6.72854	7.14286	13.0612	11.3636	14.9573	none	none	AT3TE49520	ATHILA4A	LTR/Gypsy	none	none
CHH	3	11898801	11899000	200	*	0.000117695	0.0245517	11.0472	301386	2.94118	1.44928	1.72414	16.3265	12.5	0	none	none	AT3TE49535	ATREP10D	RC/Helitron	AT3G06025	NA
CHH	3	11940001	11940200	200	*	1.63848e-06	0.00131068	5.11297	301588	5.02959	7.2093	6.49819	11.6702	13.7255	11.1717	none	none	AT3TE49720;AT3TE49725	ATGP8;ATENSPM2	LTR/Gypsy;DNA/En-Spm	none	none
CHH	3	11941601	11941800	200	*	1.10307e-07	0.000186249	6.08567	301596	5.21542	6.83403	5.44554	12	8.82353	12.9412	none	none	AT3TE49725	ATENSPM2	DNA/En-Spm	none	none
CHH	3	11954201	11954400	200	*	0.000186989	0.032761	12.4969	301658	3.50877	1.49254	3.33333	17.8082	0	16.6667	none	none	AT3TE49770	ATLINE1A	LINE/L1	none	none
CHH	3	11998801	11999000	200	*	2.13737e-06	0.00157199	11.486	301850	11.2245	11.828	7.69231	23.3449	24.2424	21.9178	none	none	AT3TE50020	ATENSPM5	DNA/En-Spm	none	none
CHH	3	12006601	12006800	200	*	1.80268e-05	0.00698146	5.62478	301889	10.0629	10.4096	11.831	15.4567	11.1111	18.25	none	none	AT3TE50025	ATENSPM5	DNA/En-Spm	none	none
CHH	3	12010001	12010200	200	*	6.81251e-07	0.000703893	5.50432	301906	7.17131	7.68421	8.88889	13.2961	15.7895	12.6697	none	none	AT3TE50040	ATHILA5	LTR/Gypsy	none	none
CHH	3	12030801	12031000	200	*	4.38498e-09	1.64672e-05	6.19702	302010	10.2433	7.7266	7.30337	15.0606	13.3333	15.1694	none	none	AT3TE50125	ATCOPIA43	LTR/Copia	none	none
CHH	3	12038801	12039000	200	*	3.0374e-06	0.00205894	5.6486	302050	11.0535	9.07372	11.1842	16.2752	0	15.5393	none	none	AT3TE50125;AT3TE50130	ATCOPIA43;ATGP2	LTR/Copia;LTR/Gypsy	none	none
CHH	3	12044401	12044600	200	*	3.4836e-05	0.0111454	5.07573	302078	14.7314	14.5103	14.0625	19.4464	13.6364	20.1845	none	none	none	none	none	none	none
CHH	3	12050801	12051000	200	*	2.82655e-06	0.00196163	5.62356	302110	7.42188	7.16846	8.82353	12.835	10.2564	13.9535	none	none	AT3TE50165	ATHILA2	LTR/Gypsy	none	none
CHH	3	12051601	12051800	200	*	1.17077e-10	1.13752e-06	8.30158	302114	7.01754	8.47652	7.78689	16.2567	13.1579	17.4603	none	none	AT3TE50170	ATHILA6B	LTR/Gypsy	none	none
CHH	3	12059601	12059800	200	*	3.18246e-05	0.0104351	6.39122	302151	8.30861	7.55814	7.93651	16.6259	12.1212	11.7264	none	none	AT3TE50215	HELITRON4	RC/Helitron	none	none
CHH	3	12066601	12066800	200	*	3.44034e-08	8.03928e-05	12.1959	302185	4.04624	6.41509	6.66667	17.4468	17.1429	19.1176	none	none	AT3TE50255	ATHILA4A	LTR/Gypsy	none	none
CHH	3	12066801	12067000	200	*	0.00011126	0.0236444	5.99974	302186	5.67686	7.0028	5.45455	12.5604	14.6341	10.9091	none	none	AT3TE50255	ATHILA4A	LTR/Gypsy	none	none
CHH	3	12074801	12075000	200	*	3.25952e-10	2.24908e-06	7.05724	302226	4.83871	4.19287	3.28638	11.3811	0	11.2329	none	none	AT3TE50280	ATENSPM1A	DNA/En-Spm	none	none
CHH	3	12088201	12088400	200	*	3.39605e-05	0.0109529	8.23559	302293	5.03145	2.87356	3.09278	10	20	14.5833	none	none	AT3TE50295	ARNOLD2	DNA/MuDR	none	none
CHH	3	12119201	12119400	200	*	6.34483e-08	0.000126398	6.42423	302448	10.4348	8.19367	9.68858	15.6089	23.3333	15.937	none	none	AT3TE50375	VANDAL3	DNA/MuDR	none	none
CHH	3	12120201	12120400	200	*	3.79164e-05	0.0117771	5.12495	302453	12.9699	12.1472	9.43396	17.2448	15	16.3814	none	none	AT3TE50375	VANDAL3	DNA/MuDR	none	none
CHH	3	12154801	12155000	200	*	8.95544e-06	0.00441644	5.44461	302622	4.48718	7.02179	5.76923	10.6383	14.6341	11.9469	none	none	AT3TE50500	HELITRON2	RC/Helitron	none	none
CHH	3	12173201	12173400	200	*	6.80918e-11	7.8563e-07	7.85191	302713	7.36648	8.24916	7.69231	15.5531	12.7451	16.4905	none	none	AT3TE50560;AT3TE50550	ATHILA8B;ATCOPIA67	LTR/Gypsy;LTR/Copia	none	none
CHH	3	12183801	12184000	200	*	1.50378e-05	0.00619655	5.57469	302766	6.49351	7	5.55556	12.8039	14.5833	10.4918	none	none	AT3TE50570	VANDAL3	DNA/MuDR	none	none
CHH	3	12186001	12186200	200	*	0.000321422	0.0469388	6.2229	302777	8.80282	10.0358	8.05369	15.8996	15.3846	14.1553	none	none	AT3TE50570	VANDAL3	DNA/MuDR	none	none
CHH	3	12217001	12217200	200	*	2.65597e-07	0.000362294	6.73659	302931	12.9666	11.5079	9.49367	19.0585	33.3333	17.757	none	none	AT3TE50655	ATHILA2	LTR/Gypsy	none	none
CHH	3	12220401	12220600	200	*	0.000288396	0.0435978	5.26722	302948	10.6952	10.1243	11.0553	15.0552	8.33333	18.3206	none	none	AT3TE50660	ATHILA6B	LTR/Gypsy	none	none
CHH	3	12284001	12284200	200	*	6.84241e-06	0.00370061	6.45264	303263	9.89848	9.06298	9.49367	15.9159	18.2796	14.2857	none	none	AT3TE50875	ATHILA4C	LTR/Gypsy	none	none
CHH	3	12303001	12303200	200	*	7.81709e-05	0.0188227	6.24065	303358	9.06921	10.2377	10.5263	17.6471	13.6842	14.6226	none	none	AT3TE50940	ATHILA3	LTR/Gypsy	none	none
CHH	3	12321201	12321400	200	*	0.000132041	0.0265132	5.53886	303449	12.4365	9.48276	11.8812	17.4757	16.3265	15.5206	none	none	AT3TE51030;AT3TE51025	ATHILA4;ATHILA4A	LTR/Gypsy;LTR/Gypsy	none	none
CHH	3	12329001	12329200	200	*	0.000186187	0.0327227	5.11525	303488	8.61057	9.17431	8.92857	13.6213	16.9811	14.1711	none	none	AT3TE51075	ATHILA3	LTR/Gypsy	none	none
CHH	3	12373401	12373600	200	*	9.95636e-05	0.0219593	5.12179	303710	12.549	11.1901	9.5	16.8033	16.4384	16.1885	none	none	AT3TE51245	ATHILA2	LTR/Gypsy	none	none
CHH	3	12382601	12382800	200	*	6.27135e-05	0.0164761	5.07474	303756	10.1382	8.3682	8.50202	14.6821	8.88889	14.1304	none	none	AT3TE51255	ATHILA2	LTR/Gypsy	none	none
CHH	3	12405801	12406000	200	*	6.97492e-08	0.000134693	5.76561	303872	7.16981	6.96203	5.67376	11.846	10.5263	14.4712	none	none	AT3TE51315	ATHILA6B	LTR/Gypsy	none	none
CHH	3	12415801	12416000	200	*	8.06043e-07	0.000797141	5.03114	303922	7.92793	7.79037	6.75676	12.6541	11.1111	12.7063	none	none	AT3TE51345	VANDAL3	DNA/MuDR	none	none
CHH	3	12432401	12432600	200	*	1.25411e-06	0.00107515	6.07126	304005	6.93069	5.47368	4.54545	12.1011	14.8438	10.8772	none	none	AT3TE51365	ATHILA4A	LTR/Gypsy	none	none
CHH	3	12433201	12433400	200	*	1.45427e-10	1.25631e-06	10.4024	304009	6.31579	5.52147	6.97674	16.3227	18.1818	16.4286	none	none	AT3TE51365	ATHILA4A	LTR/Gypsy	none	none
CHH	3	12437601	12437800	200	*	2.12111e-07	0.000303232	7.24114	304031	11.9497	13.0357	9.55414	20	17.8571	18.1452	none	none	AT3TE51380;AT3TE51375	ATENSPM6;VANDAL3	DNA/En-Spm;DNA/MuDR	none	none
CHH	3	12439401	12439600	200	*	1.2484e-05	0.00546546	9.0144	304040	10.2564	10.0478	8.27068	18.9802	6.25	19.1304	none	none	AT3TE51380	ATENSPM6	DNA/En-Spm	none	none
CHH	3	12489401	12489600	200	*	0.00018655	0.0327495	5.23144	304288	7.00389	7.78947	6.87285	12.6819	0	12.8713	AT3G30805	Class II aminoacyl-tRNA and biotin synthetases superfamily protein	none	none	none	none	none
CHH	3	12492201	12492400	200	*	2.58542e-06	0.0018357	5.11702	304302	10.5114	8.34473	8.46906	15.035	15.0538	12.7202	none	none	AT3TE51535	ATLANTYS1	LTR/Gypsy	none	none
CHH	3	12521001	12521200	200	*	0.000187606	0.0327624	5.31366	304446	8.68545	9.18803	10.8225	15.1111	6.66667	14.8472	none	none	AT3TE51590	ATHILA3	LTR/Gypsy	none	none
CHH	3	12522201	12522400	200	*	1.88736e-05	0.00720365	5.15422	304452	12.0181	11.8173	15.4882	17.9839	13.0435	17.0297	none	none	AT3TE51590	ATHILA3	LTR/Gypsy	none	none
CHH	3	12532201	12532400	200	*	8.57191e-05	0.01998	5.04441	304502	7.99031	7.74818	9.72222	13.22	13.3333	12.7505	none	none	AT3TE51645;AT3TE51650	ATHILA2;ATHILA2	LTR/Gypsy;LTR/Gypsy	none	none
CHH	3	12567801	12568000	200	*	0.000193317	0.033393	5.2619	304680	7.65432	7.56646	5.12821	13.5238	6.55738	11.3924	none	none	AT3TE51735	ATENSPM3	DNA/En-Spm	none	none
CHH	3	12675201	12675400	200	*	4.14628e-05	0.0124324	7.22737	305212	8.84956	6.92308	7.10383	16.2362	8.82353	15.3226	none	none	AT3TE52140	ATHILA4	LTR/Gypsy	none	none
CHH	3	12720401	12720600	200	*	1.49873e-05	0.00618956	6.24242	305438	11.7857	7.96296	10.6061	15.9794	15.7895	15.0943	none	none	AT3TE52365	ATHILA4C	LTR/Gypsy	none	none
CHH	3	12728801	12729000	200	*	5.29803e-05	0.0147518	5.01407	305480	7.25076	4.88432	3.33333	10.2167	11.5385	10.9948	none	none	AT3TE52385	HELITRON4	RC/Helitron	none	none
CHH	3	12782401	12782600	200	*	7.82763e-05	0.0188325	6.23079	305747	8.25	10	8.51735	16.6297	7.69231	12.549	none	none	AT3TE52550;AT3TE52540	ATHILA4A;VANDAL21	LTR/Gypsy;DNA/MuDR	none	none
CHH	3	12801001	12801200	200	*	8.42267e-07	0.000821968	6.23606	305834	8.50202	8.89749	6.78571	15.4791	9.375	12.7841	none	none	AT3TE52625	HELITRON1	RC/Helitron	none	none
CHH	3	12868201	12868400	200	*	7.0455e-05	0.0177181	7.55245	306169	1.7094	0.917431	2.94118	10.929	3.57143	3.22581	none	none	AT3TE52855	BRODYAGA1	DNA/MuDR	AT3G31560	hypothetical protein
CHH	3	12917201	12917400	200	*	1.85216e-05	0.00711833	5.37803	306408	4.20561	2.15827	2.20588	8.81057	0	7.36842	none	none	none	none	none	none	none
CHH	3	12923201	12923400	200	*	7.51093e-09	2.58364e-05	6.57052	306438	8.89749	7.56677	6.17284	14.8918	12.2807	13.7597	none	none	AT3TE53045	ATENSPM10	DNA/En-Spm	none	none
CHH	3	12938801	12939000	200	*	3.61166e-06	0.00233667	5.75393	306516	10.1852	9.9026	6.42857	15.3777	15	15.3571	none	none	AT3TE53080;AT3TE53085	ATLANTYS2;ATHILA4A	LTR/Gypsy;LTR/Gypsy	none	none
CHH	3	12939801	12940000	200	*	2.91866e-06	0.00200546	9.63155	306521	2.88462	4.29448	1.69492	11.6162	13.1148	16.092	none	none	AT3TE53080;AT3TE53085	ATLANTYS2;ATHILA4A	LTR/Gypsy;LTR/Gypsy	none	none
CHH	3	12974001	12974200	200	*	0.000115208	0.0242232	8.52133	306691	10.0719	8.99654	3.63636	16.9173	22.5806	16.5354	none	none	AT3TE53185	HELITRON1	RC/Helitron	none	none
CHH	3	12977201	12977400	200	*	0.000261147	0.040786	5.51474	306707	5.09259	4.62287	3.81679	11.6279	6.25	7.61905	none	none	none	none	none	none	none
CHH	3	13075601	13075800	200	*	7.4754e-05	0.0183185	7.08333	307195	8.22785	5.45455	5.85774	14.8699	7.27273	12.6126	none	none	AT3TE53580	VANDAL21	DNA/MuDR	none	none
CHH	3	13096401	13096600	200	*	1.1527e-07	0.000192284	7.95459	307299	3.79747	4.90956	2.52101	12.4711	7.31707	12.9032	none	none	AT3TE53615	ATHILA4C	LTR/Gypsy	none	none
CHH	3	13097401	13097600	200	*	5.55987e-05	0.0151831	8.29192	307304	3.66972	3.125	0	10.4803	0	13.5593	none	none	none	none	none	none	none
CHH	3	13113801	13114000	200	*	7.356e-07	0.000750251	6.34441	307386	7.52896	8.11404	6.04982	15.1869	9.375	13.2353	none	none	AT3TE53655;AT3TE53670	ATLINE2;ATHILA4D_LTR	LINE/L1;LTR/Gypsy	none	none
CHH	3	13126601	13126800	200	*	0.000218232	0.0360522	5.64632	307450	6.11111	4.70914	4.65753	11.6838	0	9.73451	none	none	none	none	none	AT3G32130	non-LTR retroelement reverse transcriptase
CHH	3	13132801	13133000	200	*	1.07114e-05	0.00497247	6.15422	307481	5.01319	5.73066	4.30622	11.7117	18.1818	7.93651	none	none	none	none	none	none	none
CHH	3	13197001	13197200	200	*	6.72977e-07	0.000697948	5.59084	307798	8.61345	9.63687	8.58896	15.4639	12.766	13.6132	none	none	none	none	none	none	none
CHH	3	13203601	13203800	200	*	2.57198e-09	1.08733e-05	5.70996	307831	4.86815	4.70958	5.6701	10.4984	7.14286	11.4187	none	none	AT3TE53985	ATENSPM2	DNA/En-Spm	none	none
CHH	3	13259201	13259400	200	*	3.53095e-05	0.0112256	9.45817	308106	2.85714	3.50877	2.53165	14.433	0	6.66667	none	none	AT3TE54240;AT3TE54245	ATREP10D;ARNOLDY2	RC/Helitron;DNA/MuDR	none	none
CHH	3	13284601	13284800	200	*	1.11549e-09	5.88357e-06	8.90185	308233	12.1447	11.9318	9.82456	19.2938	17.1429	22.5322	none	none	AT3TE54330	ATLINE1_6	LINE/L1	none	none
CHH	3	13351201	13351400	200	*	2.45906e-07	0.000340466	5.41828	308560	7.92227	6.8915	10.4651	13.16	0	13.3531	none	none	AT3TE54510	VANDAL2	DNA/MuDR	none	none
CHH	3	13367801	13368000	200	*	1.11422e-07	0.000187561	8.75325	308643	12.4638	9.59488	9.21053	18.9033	16.6667	20.7885	none	none	AT3TE54535	ATCOPIA43	LTR/Copia	none	none
CHH	3	13380801	13381000	200	*	3.44143e-09	1.39118e-05	5.93657	308708	4.87805	2.82686	2.92683	8.72038	12.7907	10.0806	none	none	AT3TE54575	ATMU9	DNA/MuDR	none	none
CHH	3	13381001	13381200	200	*	2.34257e-06	0.00168487	5.15986	308709	5.2795	3.97163	6.22837	10.7394	7.89474	8.9701	none	none	AT3TE54575	ATMU9	DNA/MuDR	none	none
CHH	3	13381401	13381600	200	*	3.4721e-06	0.00227832	5.16062	308711	6.1828	5.98086	6.33803	11.9095	5.88235	10.1471	none	none	AT3TE54575	ATMU9	DNA/MuDR	none	none
CHH	3	13417801	13418000	200	*	3.66665e-10	2.41743e-06	6.6136	308893	10.3387	8.57428	9.38416	16.1588	12.069	15.9851	none	none	AT3TE54710	ATHILA0_I	LTR/Gypsy	none	none
CHH	3	13425601	13425800	200	*	3.328e-05	0.0107846	5.01038	308932	10.2215	9.09091	10.1351	15.3279	8	14.5105	AT3G32896	hypothetical protein	AT3TE54735	ATHILA2	LTR/Gypsy	none	none
CHH	3	13437601	13437800	200	*	4.02509e-11	5.38329e-07	7.1731	308992	6.61765	4.30622	5.55556	12.7005	0	13.0499	none	none	AT3TE54735	ATHILA2	LTR/Gypsy	none	none
CHH	3	13465601	13465800	200	*	0.000329566	0.0476128	5.41151	309131	10.7595	8.12721	11.1111	14.8148	15	16.9611	none	none	AT3TE54820	ARNOLD2	DNA/MuDR	none	none
CHH	3	13499601	13499800	200	*	3.09877e-07	0.000409581	5.85683	309295	7.27273	5.89812	5.55556	12.5604	8.98876	12.2222	AT3G32960	hypothetical protein (DUF1985)	none	none	none	AT3G32960	hypothetical protein (DUF1985)
CHH	3	13501001	13501200	200	*	4.88173e-05	0.0140154	5.57111	309302	7.28863	5.06757	7.11297	11.8721	6.25	13.6364	none	none	none	none	none	none	none
CHH	3	13505401	13505600	200	*	1.32943e-05	0.00571491	6.18921	309324	10.3261	7.08402	8.37438	15.0754	12.1212	13.4503	none	none	AT3TE54985	ATENSPM7	DNA/En-Spm	none	none
CHH	3	13523401	13523600	200	*	5.93746e-05	0.0158741	5.53504	309414	6.66667	5.11464	3.5503	11.5681	6.81818	9.71429	none	none	AT3TE55035	ATHILA6B	LTR/Gypsy	none	none
CHH	3	13550201	13550400	200	*	7.74103e-09	2.64636e-05	8.63321	309547	11.1437	10.3448	9.43396	18.7726	22.2222	19.2825	none	none	AT3TE55155	ATHILA6B	LTR/Gypsy	none	none
CHH	3	13555601	13555800	200	*	6.32375e-06	0.00347439	5.18391	309574	7.15789	9.09091	7.14286	12.9388	14.8148	14.0244	none	none	AT3TE55155	ATHILA6B	LTR/Gypsy	none	none
CHH	3	13556801	13557000	200	*	3.88568e-05	0.0119486	6.84459	309580	13.75	11.0032	8.95522	17.8571	15.3846	20.1521	none	none	AT3TE55155	ATHILA6B	LTR/Gypsy	none	none
CHH	3	13577001	13577200	200	*	1.01982e-05	0.00479854	5.45718	309681	10.6918	9.52381	8.88031	15.4244	11.7647	15.6164	none	none	AT3TE55230	ATENSPM7	DNA/En-Spm	none	none
CHH	3	13603401	13603600	200	*	0.000215803	0.035825	5.54171	309809	6.97674	6.57895	9.70874	13.355	0	12.0275	none	none	AT3TE55340	ATHILA2	LTR/Gypsy	none	none
CHH	3	13606001	13606200	200	*	8.00988e-05	0.019125	5.64998	309822	6.84932	5.32544	9.52381	12.406	0	11.0565	none	none	AT3TE55340	ATHILA2	LTR/Gypsy	none	none
CHH	3	13619401	13619600	200	*	0.00010414	0.0225819	5.05729	309889	11.3503	10.2902	8.65052	15.4609	25.9259	14.6809	none	none	AT3TE55355;AT3TE55360	ATHILA2;ATHILA6B	LTR/Gypsy;LTR/Gypsy	none	none
CHH	3	13620001	13620200	200	*	1.18347e-05	0.00534605	6.14228	309892	8.83281	5.96206	6.25	12.4043	17.3913	14.4772	none	none	AT3TE55360	ATHILA6B	LTR/Gypsy	none	none
CHH	3	13624001	13624200	200	*	6.9347e-06	0.0037323	6.15244	309912	11.991	9.27673	8.63787	15.9332	13.4615	17.0088	none	none	AT3TE55360	ATHILA6B	LTR/Gypsy	none	none
CHH	3	13659001	13659200	200	*	1.35341e-07	0.000212937	5.49871	310085	6.93512	5.43478	5.9322	10.8312	10.4651	13.253	none	none	AT3TE55410	ATHILA2	LTR/Gypsy	none	none
CHH	3	13661601	13661800	200	*	3.49415e-06	0.00228197	5.09088	310098	7.32984	5.68862	6.25	11.4026	0	11.7381	none	none	AT3TE55425	ATHILA6A	LTR/Gypsy	none	none
CHH	3	13668401	13668600	200	*	4.47509e-06	0.00271453	5.20301	310132	6.38821	8.45361	5.98007	12.1998	11.4754	12.7016	none	none	none	none	none	none	none
CHH	3	13674801	13675000	200	*	1.1151e-06	0.000992857	6.69088	310164	8.69565	8.84956	6	14.3033	0	14.9606	none	none	none	none	none	none	none
CHH	3	13689001	13689200	200	*	1.92743e-08	5.08305e-05	8.97572	310203	4.11765	4.06321	2.02703	14.8936	10.101	11.2069	none	none	none	none	none	none	none
CHH	3	13702801	13703000	200	*	3.9817e-05	0.0121696	5.43438	310270	4.51807	5.41728	5.9761	9.76562	10.7143	12.0879	none	none	none	none	none	none	none
CHH	3	13733201	13733400	200	*	1.37951e-05	0.00585437	7.57382	310418	3.64964	5.04808	4.05405	14.0496	6.06061	8.4507	none	none	AT3TE55985	ATDNA12T3_2	DNA	none	none
CHH	3	13754001	13754200	200	*	0.000309991	0.0457563	11.2676	310485	0	0	0	14.8148	8.69565	9.52381	none	none	AT3TE56165	ATDNA12T3_2	DNA	none	none
CHH	3	13769601	13769800	200	*	1.35276e-05	0.0057807	5.65079	310557	7.55208	6.94006	6.38298	13.2911	7.69231	13.2296	none	none	AT3TE56320	ATDNA12T3_2	DNA	none	none
CHH	3	13772001	13772200	200	*	1.64326e-12	4.33362e-08	7.0468	310569	6.298	4.98188	4.12371	11.7735	11.4537	14.2857	none	none	none	none	none	none	none
CHH	3	13803801	13804000	200	*	6.08555e-06	0.00337364	5.47203	310718	6.76983	6.55738	8.33333	12.9902	12.2449	10.8033	none	none	AT3TE56630	ATHILA	LTR/Gypsy	none	none
CHH	3	13825201	13825400	200	*	0.000345063	0.0490128	5.69071	310825	3.62903	4.81586	2.04082	8.37438	12.5	11.2583	none	none	AT3TE56720;AT3TE56710	ATHILA;ATHILA6A	LTR/Gypsy;LTR/Gypsy	none	none
CHH	3	13829001	13829200	200	*	1.74244e-05	0.00685361	5.62174	310844	8.52878	7.77027	9.54545	13.8318	11.1111	15.3846	none	none	AT3TE56730	ATHILA6A	LTR/Gypsy	none	none
CHH	3	13837001	13837200	200	*	1.91221e-10	1.46706e-06	8.31116	310884	4.87805	5.22193	3.86473	12.7208	12.2905	15.0538	none	none	none	none	none	none	none
CHH	3	13909001	13909200	200	*	1.63232e-08	4.49753e-05	5.0571	311243	5.17241	4.04762	3.71901	9.84772	12.3288	8.10811	none	none	AT3TE57125	ATHILA6B	LTR/Gypsy	none	none
CHH	3	13915801	13916000	200	*	7.02851e-05	0.0177135	5.8474	311277	10.5691	7.75862	8.27586	14.7465	15.0943	13.9601	none	none	none	none	none	none	none
CHH	3	13943001	13943200	200	*	8.64416e-09	2.8327e-05	9.00223	311413	6.25	5.67568	5.49451	15.3846	9.67742	14.7368	none	none	AT3TE57230	ATHILA4A	LTR/Gypsy	none	none
CHH	3	13972001	13972200	200	*	2.20647e-05	0.00803402	5.57494	311558	8.28729	7.78846	9.82659	12.5654	NA	16.2162	none	none	AT3TE57355	ATHILA2	LTR/Gypsy	none	none
CHH	3	14006201	14006400	200	*	0.000133892	0.0267212	5.02882	311729	10.1338	11.4236	8.96552	15.6417	9.45946	16.2304	none	none	AT3TE57470	ATHILA6A	LTR/Gypsy	none	none
CHH	3	14081801	14082000	200	*	1.29691e-05	0.00560625	5.60902	312106	7.5188	8.06452	7.52089	13.8333	6.77966	13.9373	none	none	AT3TE57710	ATHILA	LTR/Gypsy	none	none
CHH	3	14082401	14082600	200	*	4.07503e-05	0.01235	8.87477	312109	5.72917	7.60456	6.25	16.3866	NA	13.8614	none	none	AT3TE57715	ATENSPM3	DNA/En-Spm	none	none
CHH	3	14107601	14107800	200	*	3.65851e-05	0.0115121	5.22515	312224	6.59631	5.7047	5.69106	11.9421	7.56303	11.25	none	none	AT3TE57780	VANDAL7	DNA/MuDR	none	none
CHH	3	14148601	14148800	200	*	1.28961e-05	0.00558112	5.33806	312325	8.27068	7.55287	8.29694	13.908	10.8696	11.6438	none	none	AT3TE58010	ATHILA6B	LTR/Gypsy	none	none
CHH	3	14168601	14168800	200	*	1.40631e-05	0.00592272	8.58765	312425	12.093	10.9034	10.0671	22.1154	12.9032	17.77	none	none	AT3TE58065;AT3TE58070	ATHILA4;ATLANTYS3	LTR/Gypsy;LTR/Gypsy	none	none
CHH	3	14174401	14174600	200	*	3.6647e-05	0.0115251	6.52026	312453	7.36842	7.80488	9.13043	12.3529	17.2043	17.2043	none	none	AT3TE58115	ATDNA12T3_2	DNA	none	none
CHH	3	14187601	14187800	200	*	1.2834e-06	0.00108847	6.98462	312519	7.29167	6.20805	6.46552	14.0719	8.10811	15.493	none	none	AT3TE58220	ATDNA12T3_2	DNA	none	none
CHH	3	14241001	14241200	200	*	2.77852e-05	0.00946363	-9.80858	312782	20.1258	25.7862	16.4835	11.0553	15.3846	12.7451	none	none	AT3TE58560;AT3TE58565	ATLANTYS1;ATENSPM11	LTR/Gypsy;DNA/En-Spm	none	none
CHH	3	14268601	14268800	200	*	1.37358e-07	0.000214284	6.31843	312920	6.20347	5.93312	7.74194	12.574	14.2857	11.7318	none	none	AT3TE58635	ATENSPM10	DNA/En-Spm	none	none
CHH	3	14270401	14270600	200	*	0.000259179	0.0405508	5.64215	312929	7.35931	7.41758	9.29204	13.5906	33.3333	12.7273	none	none	AT3TE58645	ATENSPM6	DNA/En-Spm	none	none
CHH	3	14282201	14282400	200	*	1.02737e-05	0.00481618	5.20208	312987	1.85874	1.63043	2.87081	7.16846	3.77358	9.52381	none	none	AT3TE58655	HELITRON5	RC/Helitron	none	none
CHH	3	14293201	14293400	200	*	3.35735e-07	0.000436467	5.79938	313040	11.1901	8.51613	8.15217	15.5399	12.8205	14.9341	none	none	AT3TE58700	TA11	LINE/L1	none	none
CHH	3	14304201	14304400	200	*	5.42207e-05	0.0149776	9.7767	313095	4.54545	4.6875	5.37634	13.913	4.54545	19.3548	none	none	none	none	none	AT3G42140	zinc ion binding / nucleic acid binding protein
CHH	3	14329801	14330000	200	*	2.3271e-06	0.00167592	6.61947	313222	2.84091	4.46927	3.84615	10.4384	16.6667	8.18182	AT3G06375	NA	AT3TE58875	ATCOPIA80	LTR/Copia	AT3G42180	Exostosin family protein
CHH	3	14350801	14351000	200	*	0.000128189	0.0260143	5.10849	313327	4.66667	5.0885	4.67836	8.85167	10.6383	12.8205	none	none	AT3TE58895	ATHILA0_I	LTR/Gypsy	none	none
CHH	3	14356201	14356400	200	*	1.08052e-06	0.000970737	8.85589	313354	7.94979	8.93617	10.6061	16.2371	22.2222	22.0588	none	none	AT3TE58930	ATCOPIA95	LTR/Copia	none	none
CHH	3	14377001	14377200	200	*	2.34433e-05	0.0084034	5.64268	313457	8.85246	9.29825	6.80628	13.3929	9.52381	16.3934	none	none	AT3TE58960	VANDAL10	DNA/MuDR	none	none
CHH	3	14388001	14388200	200	*	0.000328675	0.0475275	5.03432	313511	6.12245	4.40252	4.87805	10.0352	0	10.356	none	none	AT3TE59005	ATCOPIA95	LTR/Copia	none	none
CHH	3	14393601	14393800	200	*	2.0454e-09	9.0622e-06	6.08979	313539	7.37952	6.35838	6.93069	12.7604	5.71429	13.5906	none	none	AT3TE59015	ATHILA3	LTR/Gypsy	none	none
CHH	3	14404801	14405000	200	*	2.1219e-06	0.00156477	5.45669	313595	0.60241	0	0	5.44218	6.34921	5.7554	none	none	AT3TE59085	ATHILA6B	LTR/Gypsy	none	none
CHH	3	14408401	14408600	200	*	0.000199491	0.0341803	5.42866	313613	8.68263	7.23562	6.11111	11.9221	18.4211	13.7652	none	none	AT3TE59100	ATHILA2	LTR/Gypsy	none	none
CHH	3	14409601	14409800	200	*	4.18173e-05	0.0125124	5.54686	313619	6	8.08824	10.5263	13.5673	14.2857	11.6466	none	none	AT3TE59100;AT3TE59105	ATHILA2;ATHILA6A	LTR/Gypsy;LTR/Gypsy	none	none
CHH	3	14429401	14429600	200	*	9.34365e-05	0.0210694	5.38738	313718	8.19672	9.56284	11.2782	13.6752	18.1818	16.2304	none	none	AT3TE59170	ATHILA6A	LTR/Gypsy	none	none
CHH	3	14433801	14434000	200	*	7.50258e-08	0.000140391	8.04313	313740	13.4831	12.3333	10.2362	20.4678	22.2222	21.0526	none	none	AT3TE59185;AT3TE59180;AT3TE59170	ATHILA6B;ATHILA;ATHILA6A	LTR/Gypsy;LTR/Gypsy;LTR/Gypsy	none	none
CHH	3	14437001	14437200	200	*	3.64485e-09	1.45221e-05	5.99663	313756	6.92308	5.66474	4.14201	11.9186	8.69565	11.5702	none	none	AT3TE59190;AT3TE59195	ATHILA0_I;ATHILA4C	LTR/Gypsy;LTR/Gypsy	none	none
CHH	3	14453601	14453800	200	*	5.21618e-05	0.0146046	5.59913	313839	3.68421	2.08333	2.35294	8.07799	0	10.2041	none	none	AT3TE59240	ATHILA4D_LTR	LTR/Gypsy	none	none
CHH	3	14453801	14454000	200	*	2.83734e-05	0.00959903	7.10667	313840	5.47264	7.53138	7.40741	14.2473	0	14	none	none	AT3TE59240	ATHILA4D_LTR	LTR/Gypsy	none	none
CHH	3	14514201	14514400	200	*	6.38737e-07	0.000667437	5.3963	314142	7.54352	5.84416	5.8296	11.4907	9.09091	13.3891	none	none	AT3TE59515	ATHILA5	LTR/Gypsy	none	none
CHH	3	14548801	14549000	200	*	1.24099e-08	3.71502e-05	5.23741	314315	7.73131	7.12401	7.37705	13.2362	10.3448	11.7714	none	none	AT3TE59600	ATHILA2	LTR/Gypsy	none	none
CHH	3	14553801	14554000	200	*	3.90015e-07	0.000480563	8.3047	314340	3.15789	3.14136	5.38462	13.2275	4	9.91736	none	none	AT3TE59620	ATHILA2	LTR/Gypsy	none	none
CHH	3	14577601	14577800	200	*	0.000201997	0.0343843	5.36287	314459	4.13793	4.28212	2.75229	9.42408	7.14286	9.40171	none	none	AT3TE59685	VANDAL5	DNA/MuDR	none	none
CHH	3	14587601	14587800	200	*	0.000100757	0.0221116	7.01754	314509	0	0	0	5.12821	8.33333	12.5	none	none	none	none	none	none	none
CHH	3	14594001	14594200	200	*	2.91217e-06	0.00200348	5.1452	314541	3.19767	2.36407	6.06061	7.46004	6.66667	9.66543	none	none	none	none	none	none	none
CHH	3	14598801	14599000	200	*	0.000117696	0.0245517	5.07566	314565	5.86081	7.16418	3.57143	10.3683	8.33333	12.6289	none	none	AT3TE59765	ATENSPM10	DNA/En-Spm	none	none
CHH	3	14654801	14655000	200	*	0.000150948	0.0287771	5.09317	314842	4.34783	2.99145	3.73134	9.5057	8.33333	5.47945	none	none	AT3TE59975	ATDNA1T9A	DNA/MuDR	none	none
CHH	3	14658001	14658200	200	*	2.72818e-09	1.14462e-05	6.99514	314858	10.1476	7.80423	9.63855	16.2386	17.6471	14.6919	none	none	AT3TE59985	ATLINE1_6	LINE/L1	AT3G06395	NA
CHH	3	14659001	14659200	200	*	1.90164e-05	0.00724317	5.14184	314863	7.11679	6.77165	7.6087	12.6079	9.25926	12.0521	none	none	AT3TE59985	ATLINE1_6	LINE/L1	none	none
CHH	3	14702001	14702200	200	*	6.51376e-11	7.67536e-07	5.84235	315074	5.32319	7.09746	6.61376	12.2368	7.57576	13.0435	none	none	AT3TE60145	ATHILA3	LTR/Gypsy	none	none
CHH	3	14704001	14704200	200	*	7.57573e-07	0.000761443	7.36328	315084	11.9241	9.03226	7.43802	16.7852	20.7317	17.5309	none	none	none	none	none	none	none
CHH	3	14748401	14748600	200	*	5.01315e-05	0.0142573	5.26731	315305	3.82979	2.01342	1.73913	7.77096	4	9.05512	none	none	none	none	none	none	none
CHH	3	14762801	14763000	200	*	4.29492e-06	0.00263702	5.53559	315377	8.87772	10.5448	8.57143	14.6771	17.3913	15.4412	none	none	AT3TE60375	ATENSPM9	DNA/En-Spm	none	none
CHH	3	14768401	14768600	200	*	3.19723e-06	0.00213334	5.34085	315405	9.47776	9.65347	6.86275	14.3366	13.0435	15.4848	none	none	AT3TE60385	VANDAL20	DNA/MuDR	none	none
CHH	3	14778201	14778400	200	*	5.0382e-08	0.000107317	5.7362	315454	6.92568	4.52381	5.20231	11.8203	13.3333	10.8108	none	none	AT3TE60410	VANDAL20	DNA/MuDR	none	none
CHH	3	14793201	14793400	200	*	0.000170795	0.0309924	9.78542	315529	7.33945	11.6402	9.70874	19.3069	18.3099	22.9508	none	none	none	none	none	none	none
CHH	3	14798001	14798200	200	*	5.99761e-10	3.53358e-06	7.1424	315553	8.12721	8.42418	7.17703	14.3052	21.2766	16.2011	none	none	AT3TE60460	ATHILA6A	LTR/Gypsy	none	none
CHH	3	14815801	14816000	200	*	6.34358e-14	3.90352e-09	7.53895	315642	7.67918	9.10872	7.59878	16.3399	18.8889	15.0179	none	none	AT3TE60510	ATHILA2	LTR/Gypsy	none	none
CHH	3	14824401	14824600	200	*	7.47252e-07	0.000755181	7.39992	315685	10.9208	9.27644	11.215	16.96	10	19.5783	none	none	AT3TE60525	ATHILA2	LTR/Gypsy	none	none
CHH	3	14837201	14837400	200	*	1.27155e-05	0.00552751	16.4895	315747	0	0.934579	0	13.7931	21.4286	20	none	none	AT3TE60580;AT3TE60575	ATREP10C;ATREP10D	RC/Helitron;RC/Helitron	none	none
CHH	3	14844801	14845000	200	*	3.75144e-08	8.5819e-05	9.37877	315785	10.9827	9.06149	6.95187	18.8623	16.6667	18.0212	none	none	AT3TE60610	VANDAL2	DNA/MuDR	AT3G42725	Putative membrane lipoprotein
CHH	3	14857401	14857600	200	*	5.22011e-06	0.00299583	7.41213	315848	8.16327	6.88705	8.92857	14.958	15.3846	15.3409	none	none	AT3TE60610	VANDAL2	DNA/MuDR	none	none
CHH	3	14869001	14869200	200	*	8.42814e-06	0.00421402	7.89049	315906	5.03597	2.16802	2.63158	9.87654	16.129	10.6667	AT3G42770	F-box/RNI-like/FBD-like domains-containing protein	none	none	none	none	none
CHH	3	14896401	14896600	200	*	9.40166e-06	0.0045474	7.09698	316042	5.7377	5.27241	4.71698	11.0092	14.6067	16.9811	none	none	AT3TE60750;AT3TE60755	ATMU3;ATREP17	DNA/MuDR;DNA/MuDR	none	none
CHH	3	14899601	14899800	200	*	3.29378e-06	0.00218723	7.08196	316058	3.82514	4.69314	4.10448	10.6383	8.69565	15.1163	none	none	AT3TE60770	ATREP17	DNA/MuDR	none	none
CHH	3	14920601	14920800	200	*	0.000108245	0.0232807	-5.46151	316161	7.46269	9.73451	8.82353	2.97483	6.66667	2.28311	none	none	AT3TE60875	VANDAL12	DNA/MuDR	none	none
CHH	3	14920801	14921000	200	*	6.2931e-05	0.0165133	5.19127	316162	4.15225	3.58423	4.86111	10.7551	6.31579	7.42574	none	none	AT3TE60875	VANDAL12	DNA/MuDR	none	none
CHH	3	14979001	14979200	200	*	4.42311e-06	0.0026889	5.31113	316449	7.32143	8.26446	6.03015	12.6652	17.6471	13.0952	none	none	AT3TE61050	ATHILA3	LTR/Gypsy	none	none
CHH	3	14985201	14985400	200	*	1.72368e-05	0.00679707	6.03966	316480	7.71277	7.27273	5.39216	12.2222	16.9014	14.433	none	none	AT3TE61075;AT3TE61070	ATHILA0_I;ATHILA5	LTR/Gypsy;LTR/Gypsy	none	none
CHH	3	15005801	15006000	200	*	2.41701e-05	0.00860245	8.96883	316581	7.92952	9.17431	5.80645	16.3551	14.2857	17.7305	none	none	none	none	none	AT3G42940	C3HC4-type RING finger protein
CHH	3	15010201	15010400	200	*	0.000109527	0.02346	7.54967	316601	11.0687	7.27273	9.27835	18.0516	13.0952	15	none	none	AT3TE61205	VANDAL15	DNA/MuDR	none	none
CHH	3	15067401	15067600	200	*	1.08691e-05	0.00502039	7.35753	316887	5.85366	6.78392	6.41711	14.3695	11.1111	12.8049	none	none	AT3TE61415;AT3TE61410	VANDAL8;VANDAL6	DNA/MuDR;DNA/MuDR	none	none
CHH	3	15091401	15091600	200	*	1.59932e-07	0.000238741	-15.0326	317003	28.0702	23.1707	24.5098	12.6506	9.09091	5.35714	AT3G43110	transmembrane protein	AT3TE61480;AT3TE61485	HELITRON2;HELITRON2	RC/Helitron;RC/Helitron	none	none
CHH	3	15099201	15099400	200	*	4.31584e-05	0.0128022	6.20209	317041	14.5383	14.2623	11.7089	20.7317	25	17.4074	none	none	AT3TE61515	ATHILA0_I	LTR/Gypsy	none	none
CHH	3	15122801	15123000	200	*	1.19782e-13	6.63372e-09	11.0211	317159	7.48899	5.28455	8.84956	17.7033	12	17.2414	none	none	AT3TE61535;AT3TE61555	ATHILA0_I;ATHILA6A	LTR/Gypsy;LTR/Gypsy	none	none
CHH	3	15124801	15125000	200	*	1.67536e-09	8.20439e-06	5.68049	317169	6.01852	6.27341	4.4898	12.2088	10.7143	10.4839	none	none	AT3TE61535	ATHILA0_I	LTR/Gypsy	none	none
CHH	3	15137401	15137600	200	*	0.000142759	0.02778	5.51662	317231	9.44625	7.06714	6.89655	13.9373	5.26316	11.6883	none	none	AT3TE61615;AT3TE61610	ATHILA2;ATHILA	LTR/Gypsy;LTR/Gypsy	none	none
CHH	3	15153801	15154000	200	*	2.18207e-08	5.64702e-05	6.54911	317313	14.5455	15.3215	15.8537	21.023	14	22.8299	none	none	AT3TE61640	ATHILA2	LTR/Gypsy	none	none
CHH	3	15166001	15166200	200	*	1.88871e-06	0.00143483	5.4387	317374	7.3501	8.68762	8.88889	12.9412	13.5135	14.6023	none	none	AT3TE61650	VANDAL20	DNA/MuDR	AT3G43160	maternal effect embryo arrest 38
CHH	3	15177401	15177600	200	*	0.000278262	0.0425589	5.9496	317431	8.62069	5.77617	3.81679	12.1655	12	12.8655	none	none	AT3TE61685	ATLINE1_2	LINE/L1	AT3G43180	RING/U-box superfamily protein
CHH	3	15221201	15221400	200	*	6.32334e-08	0.000126398	5.94068	317647	5.98911	7.11921	5.9322	13.3409	10.3448	10.8871	AT3G43260	deoxyhypusine protein	none	none	none	none	none
CHH	3	15232801	15233000	200	*	0.000238998	0.0382988	6.57922	317704	4.12844	6.11511	3.5461	10.3604	6.25	14.8936	none	none	none	none	none	AT3G43291	hypothetical protein
CHH	3	15248001	15248200	200	*	0.000195747	0.0337193	5.01065	317780	18.6047	16.041	14.5038	21.9022	16.6667	21.7391	none	none	AT3TE62000	ATLANTYS3	LTR/Gypsy	none	none
CHH	3	15249401	15249600	200	*	9.08161e-05	0.0207062	5.32897	317787	16.1765	14.8014	16.5217	21.8483	22.7273	19.19	none	none	AT3TE62010	ATLANTYS1	LTR/Gypsy	none	none
CHH	3	15256801	15257000	200	*	3.98097e-06	0.00250537	5.83349	317824	13.1827	14.9635	12.5461	20.0675	20.1835	19.2496	none	none	AT3TE62020	ATHILA0_I	LTR/Gypsy	none	none
CHH	3	15288401	15288600	200	*	2.77743e-06	0.00194215	7.34442	317980	10.5802	8.31557	9.375	15.9664	12.5	18.1452	none	none	AT3TE62100	HELITRON2	RC/Helitron	none	none
CHH	3	15304201	15304400	200	*	3.48758e-05	0.0111471	5.62691	318057	10.6529	7.38552	9.81818	14.7059	13.75	13.5849	none	none	AT3TE62215	ATHILA5	LTR/Gypsy	none	none
CHH	3	15307001	15307200	200	*	1.0499e-10	1.0383e-06	8.72388	318071	9.89305	9.04459	8.01527	18.1416	20.1613	16.0535	none	none	AT3TE62215	ATHILA5	LTR/Gypsy	none	none
CHH	3	15309001	15309200	200	*	3.92528e-07	0.000482012	7.19242	318081	6.92771	8.47826	7.32984	14.4158	21.1538	14.9635	none	none	AT3TE62220	ATLINEIII	LINE/L1	none	none
CHH	3	15317001	15317200	200	*	1.17105e-05	0.00530288	5.90523	318121	8.7156	6.94737	4.8951	14.0533	10.3448	11.6732	none	none	AT3TE62240	HELITRON3	RC/Helitron	none	none
CHH	3	15324801	15325000	200	*	8.13751e-05	0.0193025	5.02012	318160	12.8801	11.7299	9.57447	16.2411	15.7895	18.5542	none	none	AT3TE62260	VANDAL2	DNA/MuDR	none	none
CHH	3	15380001	15380200	200	*	5.90361e-07	0.000631179	5.57564	318426	11.6071	10.3053	8.84956	15.5033	16.6667	17.6955	none	none	AT3TE62450;AT3TE62455	VANDAL22;ATCOPIA33	DNA/MuDR;LTR/Copia	none	none
CHH	3	15384001	15384200	200	*	0.000155313	0.0293466	5.01706	318446	11.9808	10.7692	12.5	16.2791	10.9375	17.4684	none	none	AT3TE62450	VANDAL22	DNA/MuDR	none	none
CHH	3	15414201	15414400	200	*	2.18155e-12	5.25293e-08	9.14179	318596	11.405	10.2345	9.49555	20.0194	19.3548	19.0789	none	none	AT3TE62570	ATHAT7	DNA/HAT	none	none
CHH	3	15416201	15416400	200	*	1.63531e-05	0.00656378	6.11423	318606	8.3558	5.74949	5.64972	12.4	8.33333	14	none	none	AT3TE62570	ATHAT7	DNA/HAT	none	none
CHH	3	15464001	15464200	200	*	1.9615e-09	8.76685e-06	5.54021	318830	6.57277	5.35714	6.82927	11.2633	4.34783	12.3435	none	none	AT3TE62685	ATHILA0_I	LTR/Gypsy	none	none
CHH	3	15535201	15535400	200	*	4.48935e-06	0.00271456	6.24085	319171	12.6543	9.85401	7.9646	17.6542	16	16.777	none	none	AT3TE62915	TA11	LINE/L1	none	none
CHH	3	15536601	15536800	200	*	1.40363e-05	0.0059159	5.16636	319178	8.26446	8.87446	5.76923	13.884	11.6279	12.4394	none	none	AT3TE62915	TA11	LINE/L1	none	none
CHH	3	15573001	15573200	200	*	1.82412e-08	4.85686e-05	6.39299	319358	9.81211	8.93617	11.5016	15.7736	11.3636	17.0929	none	none	AT3TE63020	ATGP3	LTR/Gypsy	AT3G06645	NA
CHH	3	15586801	15587000	200	*	1.3941e-06	0.00115063	7.32167	319427	10.9756	9.44559	8.19672	17.1334	13.1579	17.4888	none	none	AT3TE63040	Unassigned	Unassigned	none	none
CHH	3	15590001	15590200	200	*	9.11724e-05	0.0207447	5.25533	319443	12.1157	11.67	8.21918	16.1386	22.5806	17.5153	none	none	AT3TE63045	ATHAT1	DNA/HAT	none	none
CHH	3	15613801	15614000	200	*	8.53357e-07	0.000827413	8.44603	319559	3.36134	2.5974	1.63934	10.9489	7.69231	12.9032	none	none	none	none	none	AT3G06655	NA
CHH	3	15651201	15651400	200	*	2.81805e-05	0.00955653	6.59999	319740	7.97546	10.8262	6.31579	15.098	13.4328	16.4609	none	none	AT3TE63285;AT3TE63290	VANDAL5;VANDAL5A	DNA/MuDR;DNA/MuDR	none	none
CHH	3	15705201	15705400	200	*	3.17107e-05	0.010404	14.655	320003	5.17241	4.81928	0	15.9091	25	24.3243	none	none	AT3TE63500	ATREP1	RC/Helitron	AT3G43850;AT3G43860	hypothetical protein;glycosyl hydrolase 9A4
CHH	3	15718401	15718600	200	*	4.35684e-08	9.53708e-05	5.12479	320068	11.1993	12.111	9.93377	16.9769	12.1739	16.4149	none	none	AT3TE63540	ATHILA2	LTR/Gypsy	none	none
CHH	3	15725801	15726000	200	*	8.85333e-23	4.90311e-17	11.0715	320105	13.3333	12.8068	11.3565	23.9033	26.2376	23.099	none	none	AT3TE63545	ATCOPIA50	LTR/Copia	none	none
CHH	3	15733801	15734000	200	*	1.57252e-06	0.00126582	10.1168	320145	7.89474	9.34844	5.06329	19.322	0	18.2857	none	none	AT3TE63580;AT3TE63575	ATDNAI27T9C;LIMPET1	DNA/MuDR;DNA/MuDR	none	none
CHH	3	15794001	15794200	200	*	1.84593e-05	0.0070999	5.39508	320441	4.82456	4.50237	3.84615	9.66057	4.16667	11.2281	none	none	none	none	none	AT3G44006	hypothetical protein
CHH	3	15807801	15808000	200	*	1.46336e-05	0.00609347	6.0848	320510	10.1299	7.98669	8.87574	15.4762	12.766	14.1956	none	none	none	none	none	none	none
CHH	3	15815401	15815600	200	*	4.08256e-11	5.38329e-07	12.7386	320548	9.72644	7.04846	7.6087	22.3433	0	19.3069	none	none	AT3TE63950	META1	LTR/Copia	none	none
CHH	3	15861201	15861400	200	*	5.12331e-05	0.0144469	6.80267	320774	7.02703	6.32184	3.7037	11.6418	20.6897	13.8158	none	none	AT3TE64160	ATLINE2	LINE/L1	none	none
CHH	3	15915601	15915800	200	*	1.04446e-06	0.000953837	8.93884	321042	13.4454	15.1589	10.6796	23.3871	18.9474	22.0513	none	none	none	none	none	AT3G44210	hypothetical protein
CHH	3	15962201	15962400	200	*	3.76552e-08	8.5819e-05	5.57833	321269	9.82659	8.98876	7.46269	14.0764	15.0943	16.2437	none	none	AT3TE64600	ATCOPIA41	LTR/Copia	none	none
CHH	3	15963401	15963600	200	*	2.99776e-06	0.00204711	5.72903	321275	13.1175	12.6615	10.1124	17.7215	14.9425	20.2232	none	none	AT3TE64600	ATCOPIA41	LTR/Copia	none	none
CHH	3	16000201	16000400	200	*	4.00172e-07	0.000487079	10.1993	321458	1.0101	2.0202	1.34228	14.1414	11.1111	6.66667	none	none	none	none	none	none	none
CHH	3	16160001	16160200	200	*	1.84287e-07	0.000270002	6.19551	322241	16.1529	13.7592	16.5138	21.6014	17.7778	20.904	none	none	none	none	none	none	none
CHH	3	16421201	16421400	200	*	1.453e-06	0.00118687	7.37705	323523	0	0	0	5.31915	NA	14.2857	AT3G44950	glycine-rich protein	AT3TE66540	HELITRONY3	RC/Helitron	AT3G44950	glycine-rich protein
CHH	3	16534601	16534800	200	*	5.19205e-05	0.0145518	22.4138	324070	0	0	0	27.5	10	12.5	none	none	AT3TE67015	ATREP1	RC/Helitron	AT3G45160	Putative membrane lipoprotein
CHH	3	16643801	16644000	200	*	0.000355372	0.0499518	5.2635	324609	15.704	16.0093	17.2589	22.3648	21.1765	19.3548	none	none	AT3TE67445	VANDAL7	DNA/MuDR	none	none
CHH	3	16812201	16812400	200	*	7.04654e-06	0.00375961	6.067	325442	16.9207	16.2754	16.3866	22.6384	10.8696	23.3894	none	none	AT3TE68090	ATCOPIA81	LTR/Copia	none	none
CHH	3	16967801	16968000	200	*	1.62612e-05	0.00654484	5.11364	326204	0	0	0	4.5977	8.19672	0	none	none	none	none	none	AT3G46200	nudix hydrolase homolog 9
CHH	3	17011801	17012000	200	*	5.1041e-06	0.00295683	11.9565	326413	0	0	0	17.7778	0	8.10811	none	none	none	none	none	AT3G46290	hercules receptor kinase 1
CHH	3	17113001	17113200	200	*	1.1514e-11	1.9323e-07	8.26241	326915	10.3597	8.24261	11.1486	17.7419	16.9643	18.6321	none	none	AT3TE69350	ATENSPM9	DNA/En-Spm	none	none
CHH	3	17113801	17114000	200	*	9.14449e-05	0.0207556	6.84704	326919	11.1511	12.5581	6.38298	19.4767	14.2857	15.9817	none	none	AT3TE69350	ATENSPM9	DNA/En-Spm	AT3G46490	2-oxoglutarate (2OG) and Fe(II)-dependent oxygenase superfamily protein
CHH	3	17353201	17353400	200	*	2.30706e-07	0.000324285	35.7143	328100	0	0	0	21.4286	45.4545	66.6667	none	none	AT3TE70355	ATHATN2	DNA/HAT	AT3G47120;AT3G47130	RNA recognition motif (RRM)-containing protein;F-box associated ubiquitination effector family protein
CHH	3	17985601	17985800	200	*	1.30311e-06	0.00109647	16.8497	331228	1.88679	3.25203	0	20.8333	23.8095	13.7931	none	none	AT3TE72880;AT3TE72885	ATREP4;ATREP15	RC/Helitron;RC/Helitron	AT3G48530	SNF1-related protein kinase regulatory subunit gamma 1
CHH	3	18458601	18458800	200	*	5.51125e-06	0.00313048	-25.641	333563	30.2326	35.5932	33.3333	10.5263	3.84615	0	none	none	AT3TE74895	ATN9_1	DNA/MuDR	none	none
CHH	3	18611801	18612000	200	*	0.00010354	0.0224958	-10.4202	334322	23.2143	23.4727	15.0943	11.8421	6.45161	14.8148	none	none	AT3TE75500	ATLANTYS3	LTR/Gypsy	AT3G50190	transmembrane protein, putative (DUF247)
CHH	3	18793601	18793800	200	*	1.44061e-08	4.11253e-05	6.66506	335213	14.9051	13.6671	16.5217	21.6089	20	21.1864	none	none	AT3TE76225	ATCOPIA52	LTR/Copia	none	none
CHH	3	19180601	19180800	200	*	4.97659e-05	0.0141994	5.74411	337134	0	1.41844	0	6.36943	0	7.89474	AT3G51700	PIF1 helicase	none	none	none	AT3G08205;AT3G51710	NA;D-mannose binding lectin protein with Apple-like carbohydrate-binding domain-containing protein
CHH	3	20120801	20121000	200	*	1.93853e-05	0.00733581	6.20155	341807	0	0	NA	8.33333	0	0	AT3G54340	K-box region and MADS-box transcription factor family protein	none	none	none	none	none
CHH	3	20234401	20234600	200	*	6.1914e-05	0.0163263	-7.54371	342374	29.3827	34.0314	28.8	23.6671	22.5806	23.8731	none	none	AT3TE82240	BOMZH1	DNA/MuDR	AT3G54660;AT3G54670	glutathione reductase;Structural maintenance of chromosomes (SMC) family protein
CHH	3	20585401	20585600	200	*	3.50577e-05	0.011184	5.63794	344096	6.80851	8.48765	6.14035	12.9518	0	14.8649	AT3G55513;AT3G08495	hypothetical protein;NA	none	none	none	AT3G55513	hypothetical protein
CHH	3	20686801	20687000	200	*	7.5114e-05	0.018355	10.2966	344599	0.793651	2.38095	0	12.6761	16	0	none	none	AT3TE84115	ATMU2	DNA/MuDR	none	none
CHH	3	20766401	20766600	200	*	0.000159049	0.0297781	6.0285	344991	2.43902	0.657895	1.33333	5.42636	10.4651	8.69565	none	none	none	none	none	none	none
CHH	3	20859401	20859600	200	*	9.45533e-05	0.0212385	7.57576	345453	0	0	0	5.26316	13.6364	0	AT3G56220	transcription regulator	none	none	none	none	none
CHH	3	21326401	21326600	200	*	3.45456e-07	0.000441845	5.5696	347772	13.9487	12.1166	15.7718	19.1328	17.6471	19.3782	none	none	AT3TE86800	TA11	LINE/L1	AT3G57587	Ta11-like non-LTR retrotransposon
CHH	3	22008801	22009000	200	*	0.00031413	0.0461458	5.20833	351166	0	0	0	3.125	8.10811	3.7037	none	none	none	none	none	AT3G59580	Plant regulator RWP-RK family protein
CHH	3	22335601	22335800	200	*	5.49266e-15	4.34559e-10	18.6567	352777	0	0	0	14.4737	27.7778	22.5	AT3G60415	phosphoglycerate mutase family protein	none	none	none	AT3G60420;AT3G60440	phosphoglycerate mutase family protein;Phosphoglycerate mutase family protein
CHH	3	22365401	22365600	200	*	0.000331666	0.0478213	11.8367	352924	12.3077	4.7619	10.5263	21.4286	20	19.697	none	none	none	none	none	AT3G09435	NA
CHH	3	22587401	22587600	200	*	9.72249e-06	0.00464522	10.1179	353953	10.1124	9.46746	5.88235	18.75	10.5263	21.6495	AT3G61030	Calcium-dependent lipid-binding (CaLB domain) family protein	none	none	none	none	none
CHH	3	22652801	22653000	200	*	0.000182664	0.0323206	5.95238	354246	0	0	0	8.92857	0	0	none	none	none	none	none	AT3G61190	BON association protein 1
CHH	3	23204601	23204800	200	*	7.58473e-05	0.0184964	6.1677	356968	17.1779	17.6292	14.375	23.1257	25.9259	23.229	none	none	AT3TE94580	ATLINEIII	LINE/L1	none	none
CHH	4	31401	31600	200	*	5.06344e-05	0.014341	6.81818	358390	0	0	0	9.09091	0	0	AT4G00070	RING/U-box superfamily protein	AT4TE00160	ATREP3	RC/Helitron	AT4G00070;AT4G00080	RING/U-box superfamily protein;Plant invertase/pectin methylesterase inhibitor superfamily protein
CHH	4	32201	32400	200	*	5.517e-07	0.000601455	11.4622	358394	0	0.884956	0	14.7727	5	0	none	none	AT4TE00160	ATREP3	RC/Helitron	AT4G00070;AT4G00080;AT4G00085;AT4G00090	RING/U-box superfamily protein;Plant invertase/pectin methylesterase inhibitor superfamily protein;NA;Transducin/WD40 repeat-like superfamily protein
CHH	4	106001	106200	200	*	0.000158673	0.029738	-11.7578	358760	4.54545	16.4384	13.2353	2.22222	0	0	none	none	AT4TE00510	ATHATN5	DNA/HAT	AT4G00238	DNA-binding storekeeper protein-related transcriptional regulator
CHH	4	132201	132400	200	*	1.76707e-05	0.00690634	-10.9282	358889	18.0952	13.3971	12.5	2.43902	4.44444	7.69231	none	none	none	none	none	AT4G03555;AT4G00310	NA;Putative membrane lipoprotein
CHH	4	324201	324400	200	*	0.000198913	0.0341173	-27.472	359847	41.1765	29.8851	26.6667	6.66667	0	0	none	none	AT4TE01700	ATREP10D	RC/Helitron	AT4G00755	F-box family protein
CHH	4	572201	572400	200	*	0.000141232	0.0276089	-13.3132	361068	31.9149	27.6836	31.25	15.493	22.2222	18.4211	none	none	AT4TE02995	VANDAL8	DNA/MuDR	AT4G01390	TRAF-like family protein
CHH	4	934401	934600	200	*	0.000308948	0.0456682	-14.1942	362850	50.3546	47.8495	54.5455	35.7843	16.6667	37.931	none	none	none	none	none	AT4G02110	transcription coactivator
CHH	4	954601	954800	200	*	0.000246822	0.0391449	6.0241	362951	0	0	0	9.30233	5.26316	0	none	none	none	none	none	AT4G02150	ARM repeat superfamily protein
CHH	4	1098201	1098400	200	*	1.40216e-06	0.00115218	5.78566	363660	11.5	9.84127	10.5882	16.1169	20.4545	16.6425	none	none	none	none	none	AT4G02489	reverse transcriptase
CHH	4	1312401	1312600	200	*	2.63069e-05	0.00908868	5.00619	364718	1.68067	1.5873	2.94118	5.89681	5.66038	10.0671	none	none	AT4TE06710	ATCOPIA2	LTR/Copia	none	none
CHH	4	1509001	1509200	200	*	1.0669e-15	1.47716e-10	41.1875	365691	29.0698	19.084	19.3548	63.3663	61.1111	68.4211	none	none	none	none	none	none	none
CHH	4	1532401	1532600	200	*	0.000348132	0.0492674	9.55613	365808	0	1.21951	0	11.3208	15.7895	0	none	none	AT4TE07800	ATREP3	RC/Helitron	AT4G03450;AT4G04645	Ankyrin repeat family protein;NA
CHH	4	1720601	1720800	200	*	0.000146387	0.0282175	5.70775	366746	1	1.15385	0	6.39535	NA	8.33333	none	none	none	none	none	none	none
CHH	4	1743001	1743200	200	*	7.72269e-07	0.000773406	6.5672	366849	10.1695	7.86838	7.93651	15.3538	11.828	15.2406	none	none	AT4TE08720	ATHILA4A	LTR/Gypsy	none	none
CHH	4	1748401	1748600	200	*	0.000118124	0.024612	5.11609	366876	4.01786	4.53564	4.81928	9.70874	9.67742	9.20245	none	none	none	none	none	none	none
CHH	4	1774601	1774800	200	*	8.54583e-07	0.000827413	-11.3075	367007	21.164	26.3158	27.6923	13.1403	0	13.4387	none	none	none	none	none	AT4G03820	transmembrane protein, putative (DUF3537)
CHH	4	1777801	1778000	200	*	7.40304e-06	0.00387515	-18.2249	367023	30.7692	19.1176	13.3333	5	0	3.7037	none	none	AT4TE08915	ATREP10	RC/Helitron	none	none
CHH	4	1822601	1822800	200	*	5.47767e-06	0.00311459	5.27557	367246	6.20155	5.39033	5.67376	10.1979	19.4444	11.6418	none	none	none	none	none	none	none
CHH	4	1826201	1826400	200	*	0.000148667	0.0285091	5.96542	367264	7.56014	6.01093	8.69565	13.8498	11.4754	11.2299	none	none	AT4TE09055	ATHILA3	LTR/Gypsy	none	none
CHH	4	1861001	1861200	200	*	9.5038e-05	0.0213005	6.55378	367437	3.22581	2.69231	0	9.31677	3.44828	10.2273	none	none	none	none	none	none	none
CHH	4	1917201	1917400	200	*	1.00562e-05	0.00476348	5.36536	367718	6.40732	6.36132	10.0917	11.5152	17.6471	13.1907	none	none	AT4TE09310	ARNOLD3	DNA/MuDR	none	none
CHH	4	1921201	1921400	200	*	2.39237e-06	0.001718	5.65003	367738	14.0283	13.2812	12.8358	18.862	11.6667	20.3209	none	none	AT4TE09315	ATLINE1_6	LINE/L1	none	none
CHH	4	1925001	1925200	200	*	0.000326381	0.0473427	7.57516	367757	9.33333	8.4058	12.0968	15.0579	16.6667	20.4225	none	none	AT4TE09320;AT4TE09315	ARNOLD2;ATLINE1_6	DNA/MuDR;LINE/L1	none	none
CHH	4	1938001	1938200	200	*	1.08496e-05	0.00501559	6.57247	367822	11.1821	8.07453	7.2	15.9057	10.9091	15.7303	none	none	AT4TE09360	ATLINE1_5	LINE/L1	AT4G04030;AT4G04040	transcription repressor;Phosphofructokinase family protein
CHH	4	1969601	1969800	200	*	0.000325386	0.0472726	6.05315	367980	9.49555	7.25806	9.09091	15.2401	5	14.4	none	none	AT4TE09455	ATENSPM11	DNA/En-Spm	none	none
CHH	4	1983201	1983400	200	*	0.000300976	0.0448319	-12.5905	368048	22.2222	15.3846	5.26316	5.49451	6.45161	5	none	none	AT4TE09480	VANDAL20	DNA/MuDR	none	none
CHH	4	1985001	1985200	200	*	1.33814e-05	0.00573594	6.44564	368057	10.241	9.69977	12.1212	16.21	18.1818	17.284	none	none	AT4TE09480	VANDAL20	DNA/MuDR	none	none
CHH	4	2000601	2000800	200	*	8.85484e-05	0.0204076	7.145	368134	12.7021	12.9252	15.2174	21.5983	17.5573	19.2308	none	none	AT4TE09550	ATHILA4B_LTR	LTR/Gypsy	none	none
CHH	4	2073401	2073600	200	*	0.000280471	0.0427903	5.32948	368498	9.77199	7.66773	9.20502	15.6098	14.1026	11.7318	none	none	AT4TE09825	HELITRONY3	RC/Helitron	none	none
CHH	4	2147601	2147800	200	*	7.38555e-05	0.018221	6.73922	368867	3.19149	4.54545	4.16667	10.0917	11.7647	11.9048	none	none	AT4TE10185	VANDAL11	DNA/MuDR	none	none
CHH	4	2154001	2154200	200	*	1.38145e-08	4.01774e-05	6.41118	368899	10.0559	7.91209	8.16327	15.1631	9.87654	15.0427	none	none	AT4TE10210	VANDAL7	DNA/MuDR	none	none
CHH	4	2154201	2154400	200	*	6.01893e-07	0.000636568	7.43116	368900	9.92908	12	8.3682	18.2415	33.3333	16.3755	none	none	AT4TE10210	VANDAL7	DNA/MuDR	none	none
CHH	4	2182801	2183000	200	*	0.000112015	0.0237411	11.2654	369040	2.85714	1.20482	0	10.4478	0	17.8571	none	none	AT4TE10285	ATREP10A	RC/Helitron	AT4G04835	NA
CHH	4	2196601	2196800	200	*	3.53407e-07	0.000449935	5.68529	369109	8.00654	7.10383	4.20168	12.1857	13.6364	14.1925	none	none	none	none	none	AT4G04875;AT4G04895	NA;NA
CHH	4	2197601	2197800	200	*	7.60327e-08	0.000141304	6.07848	369114	7.38255	6.66667	9.32642	14.1058	7.89474	12.3924	AT4G04895	NA	none	none	none	AT4G04895	NA
CHH	4	2203201	2203400	200	*	1.1524e-06	0.00101627	5.38141	369142	6.84327	4.24242	4.93274	10.7107	8.88889	11.5059	none	none	AT4TE10335	ATCOPIA58	LTR/Copia	AT4G04423	hypothetical protein
CHH	4	2222401	2222600	200	*	5.97044e-05	0.015935	9.84057	369238	10.0402	11.3122	10.0529	21.1957	0	22.2222	none	none	none	none	none	AT4G04460	Saposin-like aspartyl protease family protein
CHH	4	2254801	2255000	200	*	6.3894e-08	0.000126829	5.44864	369399	4.73684	5.88235	6.4257	11.3386	10.2041	10.514	none	none	AT4TE10490	VANDAL18	DNA/MuDR	none	none
CHH	4	2270201	2270400	200	*	2.16954e-06	0.00158722	6.4254	369475	6.23145	3.71991	3.7037	11.6114	14.2857	9.86547	none	none	AT4TE10585	VANDAL16	DNA/MuDR	none	none
CHH	4	2284001	2284200	200	*	2.07508e-07	0.000300055	6.47592	369544	9.15751	9.03522	7.00935	14.5199	22.2222	16.2304	none	none	AT4TE10590	ATCOPIA42	LTR/Copia	none	none
CHH	4	2285201	2285400	200	*	2.23687e-11	3.17644e-07	7.82735	369550	9.34579	8.81459	8.89488	17.4051	11.1111	16.1959	none	none	AT4TE10590;AT4TE10595	ATCOPIA42;ATCOPIA58	LTR/Copia;LTR/Copia	none	none
CHH	4	2299401	2299600	200	*	4.41316e-07	0.000522238	5.19279	369621	6.83761	5.7554	9.09091	12.0033	11.3821	11.9084	none	none	AT4TE10675	ATENSPM11	DNA/En-Spm	none	none
CHH	4	2303601	2303800	200	*	1.36821e-05	0.0058153	5.10057	369641	7.63636	8.50622	8.88031	12.9252	17.3913	13.5739	none	none	AT4TE10700	ATCOPIA10	LTR/Copia	none	none
CHH	4	2592201	2592400	200	*	6.19721e-05	0.0163278	-6.68434	371051	20.2703	20.0495	16.6667	13.2682	8.82353	13.3574	AT4G05060	PapD-like superfamily protein	AT4TE12140;AT4TE12145	ATHATN3;ATTIRX1C	DNA/HAT;DNA	AT4G05060	PapD-like superfamily protein
CHH	4	2612801	2613000	200	*	0.000158913	0.0297627	8.10811	371154	0	0	0	11.6279	0	4.16667	none	none	AT4TE12220;AT4TE12215	TAG1;ATREP15	DNA/HAT;RC/Helitron	AT4G05097	hypothetical protein
CHH	4	2643001	2643200	200	*	1.6469e-05	0.00659015	7.56175	371299	10.453	7.71277	6.34921	15.1042	21.9512	16.763	none	none	none	none	none	none	none
CHH	4	2647001	2647200	200	*	6.86438e-06	0.00370887	5.52289	371319	10.5263	10.2564	10.6557	16.2584	8.53659	16.2829	none	none	AT4TE12355	ATCOPIA56	LTR/Copia	none	none
CHH	4	2779201	2779400	200	*	1.06365e-05	0.00494597	9.09091	371976	0	0	0	13.9535	0	0	none	none	none	none	none	AT4G05497	RNI-like superfamily protein
CHH	4	2783601	2783800	200	*	1.96027e-10	1.46706e-06	7.14928	371998	5.19481	6.94669	6.50888	12.6556	13.3333	14.9746	none	none	AT4TE13030	VANDAL5	DNA/MuDR	none	none
CHH	4	2937801	2938000	200	*	0.00020121	0.0343588	14.5455	372765	0	0	0	12.7907	25	12.5	none	none	none	none	none	none	none
CHH	4	3047801	3048000	200	*	2.45424e-05	0.00870721	5.30561	373313	10.8856	8.85093	8.74317	14.9474	16.3934	14.6789	none	none	AT4TE14130	ATHILA3	LTR/Gypsy	none	none
CHH	4	3064601	3064800	200	*	5.0056e-10	3.1148e-06	6.53155	373393	6.4632	6.58106	6.18557	11.9694	12.9032	14.9002	none	none	AT4TE14185	ATLANTYS1	LTR/Gypsy	none	none
CHH	4	3084001	3084200	200	*	4.35352e-05	0.0128795	7.54096	373490	8.69565	7.02875	8.84956	16.2921	16.6667	13.0719	none	none	AT4TE14265	ATHILA3	LTR/Gypsy	none	none
CHH	4	3089601	3089800	200	*	9.3367e-06	0.00452785	6.31469	373518	7.26496	3.80435	4.37158	11.1369	10.6061	12	none	none	AT4TE14295	ATHILA2	LTR/Gypsy	none	none
CHH	4	3170801	3171000	200	*	5.90866e-05	0.0158465	5.12007	373924	6.53061	6.13718	9.05923	12.7424	0	10.6529	none	none	AT4TE14525;AT4TE14520	ATHILA4C;VANDAL3	LTR/Gypsy;DNA/MuDR	none	none
CHH	4	3189601	3189800	200	*	1.7368e-06	0.00136241	5.9425	374018	7.78098	8.44854	6.99301	13.8462	8.69565	14.5455	none	none	AT4TE14565	ATHILA4	LTR/Gypsy	none	none
CHH	4	3191801	3192000	200	*	8.75569e-06	0.00433936	5.42437	374029	7.84314	7.70878	5.55556	12.8881	8.47458	12.4567	none	none	AT4TE14580	ATGP10	LTR/Gypsy	none	none
CHH	4	3241601	3241800	200	*	1.1361e-05	0.00519132	9.67544	374236	4.7619	6.03015	3.2967	12.2905	17.1429	16.8539	none	none	AT4TE14850	ATREP18	DNA	none	none
CHH	4	3243401	3243600	200	*	7.07492e-06	0.00376485	10.2171	374244	5.43478	2.72109	0	14.4385	11.4286	11.3208	none	none	AT4TE14850;AT4TE14855	ATREP18;ATREP18	DNA;DNA	none	none
CHH	4	3246401	3246600	200	*	4.06717e-05	0.01235	19.5176	374255	6.97674	6.06061	7.14286	24.6575	NA	31.5789	none	none	none	none	none	none	none
CHH	4	3354001	3354200	200	*	5.93903e-05	0.0158741	5.74689	374779	7.03518	10.2975	8.33333	14.3223	9.67742	15.5251	none	none	AT4TE15295;AT4TE15255	ATHILA2;ATHILA2	LTR/Gypsy;LTR/Gypsy	none	none
CHH	4	3375801	3376000	200	*	2.56176e-07	0.000350306	5.97927	374886	9.13313	7.52688	7.35294	14.3266	8.06452	14.8069	none	none	AT4TE15400	ATHILA3	LTR/Gypsy	none	none
CHH	4	3449001	3449200	200	*	4.65723e-05	0.0135024	6.19784	375252	3.91061	3.7594	6.25	9.91736	13.5135	10.4418	none	none	AT4TE15615	VANDAL21	DNA/MuDR	none	none
CHH	4	3449201	3449400	200	*	3.63608e-08	8.39048e-05	13.4279	375253	8.4507	6.37255	2.32558	20.8738	13.7931	20.3252	none	none	AT4TE15615	VANDAL21	DNA/MuDR	none	none
CHH	4	3453801	3454000	200	*	5.65678e-07	0.000615483	5.89816	375275	2.12766	2.06422	3	8.28221	11.8421	6.31579	none	none	AT4TE15660	VANDAL15	DNA/MuDR	none	none
CHH	4	3462801	3463000	200	*	1.79664e-08	4.83011e-05	5.94125	375320	8.1225	6.77291	9.16335	13.3397	15	14.0655	none	none	AT4TE15665;AT4TE15670	ATHILA4C;ATHILA0_I	LTR/Gypsy;LTR/Gypsy	none	none
CHH	4	3475401	3475600	200	*	4.23046e-07	0.000508219	6.46827	375383	7.60369	5.94059	8.22785	13.2686	16.1765	11.7391	none	none	AT4TE15685	ATENSPM7	DNA/En-Spm	none	none
CHH	4	3497801	3498000	200	*	8.03428e-09	2.70592e-05	7.29715	375495	10.5263	8.60215	7.0122	16.1742	17.7419	15.2672	none	none	AT4TE15805	ATHILA6A	LTR/Gypsy	none	none
CHH	4	3501801	3502000	200	*	1.99697e-07	0.000290277	5.66646	375515	6.0274	5.74555	4.91803	10.2978	16.2791	12.7983	none	none	AT4TE15820;AT4TE15825	ATLANTYS2;ATGP10	LTR/Gypsy;LTR/Gypsy	none	none
CHH	4	3502001	3502200	200	*	1.82215e-06	0.0014094	5.10706	375516	5.03282	5.71031	7.97101	11.1814	0	9.88372	none	none	AT4TE15820;AT4TE15825	ATLANTYS2;ATGP10	LTR/Gypsy;LTR/Gypsy	none	none
CHH	4	3541001	3541200	200	*	5.14607e-06	0.00297454	5.41787	375711	8.49802	9.23567	6.28931	14.8077	14.5833	12.1849	none	none	AT4TE15945	ATHILA2	LTR/Gypsy	none	none
CHH	4	3556401	3556600	200	*	1.75393e-08	4.76857e-05	5.26476	375788	5.96491	4.61741	5	10.9519	5.71429	9.83051	none	none	AT4TE15955	VANDAL3	DNA/MuDR	none	none
CHH	4	3559401	3559600	200	*	1.11057e-05	0.00509567	5.14679	375803	4.75	6.45161	4	10.9264	9.375	9.79827	none	none	AT4TE15955	VANDAL3	DNA/MuDR	none	none
CHH	4	3608201	3608400	200	*	2.06214e-09	9.06385e-06	5.2283	376047	4.79167	4.05594	3.0303	9.17953	7.69231	9.67742	none	none	AT4TE16110	ATHILA4C	LTR/Gypsy	none	none
CHH	4	3697801	3698000	200	*	1.92698e-09	8.74748e-06	7.22118	376493	7.14286	6.47619	4.58333	13.6302	22.2222	13.3047	none	none	AT4TE16400	ATHILA2	LTR/Gypsy	none	none
[truncated: 997 more rows]

## Sheet: 14dpi
Met. Context	Chr	start	end	width	strand	pvalue	qvalue	meth.diff	index	C1	C2	C3	G1	G2	G3	Gene.overlap	Gene.overlap.description	TEs.overlap	TEs.Family	TEs.Super_Family	Promoter.overlap	Promoter.overlap.description
CHG	1	291801	292000	200	*	0.000336551	0.0494523	-6.96758	1441	37.8378	36.6397	39.5349	28.9634	30.3448	32.9412	AT1G04063	NA	none	none	none	AT1G04063;AT1G01800	NA;NAD(P)-binding Rossmann-fold superfamily protein
CHG	1	292601	292800	200	*	3.01074e-15	1.52207e-11	13.3105	1445	11.1828	9.32945	9.86395	23.6749	21.7391	25	none	none	none	none	none	AT1G04063;AT1G01800	NA;NAD(P)-binding Rossmann-fold superfamily protein
CHG	1	424001	424200	200	*	2.36099e-06	0.00102546	-15.4147	2100	52.8384	49.3506	47.9042	34.507	38.1295	31.5315	none	none	AT1TE01370	ARNOLDY1	DNA/MuDR	AT1G04093	NA
CHG	1	433801	434000	200	*	2.26674e-17	1.76667e-13	13.9722	2148	13.6634	14.881	12.2892	23.6948	29.4444	28.5714	none	none	AT1TE01405	ATLINE1A	LINE/L1	none	none
CHG	1	781201	781400	200	*	5.008e-05	0.0119586	-16.9548	3858	59.8291	55.7522	58.6538	49.2958	38.75	37.1134	AT1G03200	hypothetical protein	AT1TE02540	ATREP15	RC/Helitron	AT1G03210	Phenazine biosynthesis PhzC/PhzF protein
CHG	1	781601	781800	200	*	8.1916e-06	0.00280462	-14.7876	3860	44.4444	45.7143	40.8451	28.3186	24.7706	33.0935	AT1G03200	hypothetical protein	AT1TE02540	ATREP15	RC/Helitron	AT1G03210	Phenazine biosynthesis PhzC/PhzF protein
CHG	1	791601	791800	200	*	0.000210872	0.0351026	-8.27225	3906	29.5031	28.4247	23.913	20.7048	17.2973	19.6347	AT1G03230	Eukaryotic aspartyl protease family protein	none	none	none	none	none
CHG	1	958401	958600	200	*	0.000121366	0.0235251	9.51299	4728	15.0215	15.5556	15.2709	22.1429	25.3731	26.506	none	none	none	none	none	AT1G03800;AT1G03810	ERF domain protein 10;Nucleic acid-binding, OB-fold-like protein
CHG	1	1160201	1160400	200	*	9.55683e-06	0.00316955	-11.6954	5728	77.9412	74.2222	75.7764	65.896	64.497	63.1313	none	none	AT1TE03785	ATREP11A	RC/Helitron	none	none
CHG	1	1250201	1250400	200	*	3.64464e-07	0.00021506	-14.9877	6172	52.193	44.9275	47.1111	32.4841	33.9623	33.1288	AT1G08855	NA	none	none	none	AT1G04570	Major facilitator superfamily protein
CHG	1	1250601	1250800	200	*	0.000338089	0.0496365	-12.1072	6174	46.6321	37.6923	38.5714	27.5591	30.6452	30.7692	AT1G08855	NA	none	none	none	AT1G04570	Major facilitator superfamily protein
CHG	1	1430801	1431000	200	*	3.32356e-08	2.93245e-05	-8.52882	7066	79.3701	81.2057	79.0826	70.9877	72.4605	70.615	none	none	AT1TE04675;AT1TE04665;AT1TE04670	TAG2;SIMPLEGUY1;SIMPLEGUY1	DNA/HAT;DNA/Harbinger;DNA/Harbinger	AT1G04307	NA
CHG	1	1445801	1446000	200	*	7.85968e-07	0.000404635	-11.1035	7139	43.0137	45.1039	44.0633	33.3333	29.0749	35.2584	AT1G05035	hypothetical protein	none	none	none	AT1G04313;AT1G04317;AT1G04323	NA;NA;NA
CHG	1	2233601	2233800	200	*	2.28644e-05	0.00638335	6.23434	11023	1.5873	0	0.900901	5.37634	7.14286	8.79121	none	none	none	none	none	AT1G07270	Cell division control, Cdc6
CHG	1	2473201	2473400	200	*	7.8579e-06	0.00271278	-11.1491	12211	65.3747	69.962	68.0556	55.0661	54.2056	59.4714	AT1G07980	nuclear factor Y, subunit C10	AT1TE08060;AT1TE08055	VANDAL8;ATREP2	DNA/MuDR;RC/Helitron	AT1G07970;AT1G07985	cytochrome B561, amino-terminal protein;Expressed protein
CHG	1	2527001	2527200	200	*	2.32055e-07	0.00014777	6.63393	12476	3.07692	2.01005	1.72414	7.23684	10.6918	8.867	AT1G08100	nitrate transporter 2.2	none	none	none	none	none
CHG	1	2532201	2532400	200	*	2.99257e-09	3.77497e-06	-25.8252	12502	79.8507	77.0115	71.4286	45.0704	56.8182	53.0864	none	none	AT1TE08240	TAG2	DNA/HAT	none	none
CHG	1	2657401	2657600	200	*	0.000157245	0.028318	-6.90573	13123	75.1351	73.4513	77.3218	69.1318	68.5358	67.7003	none	none	AT1TE08660	ATLANTYS3	LTR/Gypsy	AT1G08430	aluminum-activated malate transporter 1
CHG	1	2788401	2788600	200	*	2.06005e-06	0.000908102	-12.4927	13772	58.1699	60.7004	58.5821	47.9381	45.1613	46.6135	AT1G08730	Myosin family protein with Dil domain-containing protein	AT1TE09080	VANDAL14	DNA/MuDR	none	none
CHG	1	3023601	3023800	200	*	5.02253e-07	0.000278776	-15.6552	14874	67.619	68.4466	68.7898	49.375	55.814	53.2847	none	none	AT1TE09820	ATREP6	RC/Helitron	AT1G09370	Plant invertase/pectin methylesterase inhibitor superfamily protein
CHG	1	3063401	3063600	200	*	8.84162e-11	1.7168e-07	-8.57642	15073	57.0433	53.56	54.6099	47.052	47.3822	45.8244	none	none	none	none	none	AT1G09483;AT1G09490	myosin heavy chain, cardiac protein;NAD(P)-binding Rossmann-fold superfamily protein
CHG	1	3073801	3074000	200	*	4.25503e-06	0.00166046	-8.59974	15122	91.6	92.0188	90.708	79.3103	85.1852	84.466	none	none	AT1TE09970	ATREP3	RC/Helitron	AT1G09520;AT1G09530	hypothetical protein;phytochrome interacting factor 3
CHG	1	3074801	3075000	200	*	0.000307838	0.0463373	-15.0547	15126	14.5455	22.6415	18.6047	0	7.40741	3.84615	none	none	AT1TE09970	ATREP3	RC/Helitron	AT1G09530	phytochrome interacting factor 3
CHG	1	3980001	3980200	200	*	5.87366e-05	0.0135528	-10.1091	19552	76.9231	80.2419	76.7123	68.4211	69.7674	65.5914	AT1G11785	transmembrane protein	none	none	none	AT1G11780;AT1G11790	oxidoreductase, 2OG-Fe(II) oxygenase family protein;arogenate dehydratase 1
CHG	1	4061401	4061600	200	*	2.25955e-21	4.0902e-17	-19.9827	19952	32.1127	29.5359	32.7731	9.64912	12.8342	12.3596	AT1G12020	hypothetical protein	none	none	none	none	none
CHG	1	4332801	4333000	200	*	4.32036e-06	0.00167951	-7.94575	21277	46.5278	46.3847	47.1698	38.8626	35.6643	41.25	none	none	AT1TE14085	ATMU4	DNA/MuDR	AT1G12730	GPI transamidase subunit PIG-U
CHG	1	4405801	4406000	200	*	4.30096e-10	6.66717e-07	18.7032	21640	26.4463	24.5614	25.8065	43.2258	45.1128	45.1613	none	none	AT1TE14315;AT1TE14310	META1;META1	LTR/Copia;LTR/Copia	AT1G12930	ARM repeat superfamily protein
CHG	1	4408001	4408200	200	*	0.000254667	0.0404419	-6.29055	21650	71.3869	74.5917	71.5128	65.9574	66.4234	66.0526	none	none	AT1TE14315	META1	LTR/Copia	none	none
CHG	1	4411001	4411200	200	*	1.22102e-08	1.25492e-05	17.1797	21662	5.26316	4.6729	5.81395	29.7297	16.9811	18.9189	none	none	AT1TE14320;AT1TE14315	META1;META1	LTR/Copia;LTR/Copia	none	none
CHG	1	4411201	4411400	200	*	1.69886e-05	0.00499387	5.7994	21663	3.0888	4.65116	3.33333	9.26829	6.875	11.9171	none	none	AT1TE14320	META1	LTR/Copia	none	none
CHG	1	4685801	4686000	200	*	0.000147309	0.0269262	-8.72485	23013	73.7024	75.1748	76.7606	67.9612	67.7966	64.1791	none	none	none	none	none	none	none
CHG	1	4786001	4786200	200	*	3.24807e-08	2.89314e-05	-21.1894	23498	63.6986	68.254	65.0602	43.0894	49.4118	42.0561	none	none	AT1TE15510	ATREP3	RC/Helitron	none	none
CHG	1	5056201	5056400	200	*	2.92963e-10	4.7514e-07	13.148	24825	44.2913	48.0331	43.4879	60.8414	55.4717	58.5561	none	none	none	none	none	AT1G14690	microtubule-associated protein 65-7
CHG	1	5359201	5359400	200	*	2.54115e-08	2.34923e-05	7.59597	26323	1.86916	2.15054	1.63934	9.43396	7.8125	10.7345	none	none	none	none	none	none	none
CHG	1	5679001	5679200	200	*	6.9487e-11	1.40672e-07	6.72843	27906	0.961538	0.787402	0.851064	9.27835	4.58015	7.97872	none	none	none	none	none	AT1G16610	arginine/serine-rich 45
CHG	1	5799201	5799400	200	*	0.000327957	0.0484815	-9.48274	28502	87.7419	85.5072	89.3617	77.6	75.1938	81.6667	none	none	none	none	none	AT1G16960	Ubiquitin domain-containing protein
CHG	1	5799401	5799600	200	*	0.000213137	0.035323	-14.3917	28503	58	60.1562	54.4715	50	43.8202	37.3832	none	none	none	none	none	AT1G16960	Ubiquitin domain-containing protein
CHG	1	5915001	5915200	200	*	2.86e-09	3.63925e-06	-13.5518	29069	44.9275	46.3054	45.0794	34.6715	29.7297	30.4487	none	none	AT1TE19130	ATMU3	DNA/MuDR	none	none
CHG	1	5915201	5915400	200	*	7.97832e-08	6.15831e-05	-12.3206	29070	61.588	61.5385	62.1701	49.1166	50.838	48.9028	none	none	AT1TE19130	ATMU3	DNA/MuDR	none	none
CHG	1	5915801	5916000	200	*	7.83609e-11	1.54834e-07	-13.9967	29073	58.8462	62.3077	55.2486	45.8015	44.3223	44.6701	none	none	AT1TE19130	ATMU3	DNA/MuDR	none	none
CHG	1	5916001	5916200	200	*	2.74869e-05	0.00740774	-6.925	29074	60	59.7911	56.9048	55.098	50.8163	51.3302	none	none	AT1TE19130	ATMU3	DNA/MuDR	none	none
CHG	1	6158001	6158200	200	*	4.3243e-05	0.0106564	-7.77271	30271	71.7622	68.9587	70.0748	64.8241	63.125	59.542	none	none	AT1TE19910	VANDAL2N1	DNA/MuDR	AT1G17910	Wall-associated kinase family protein
CHG	1	6234601	6234800	200	*	1.22705e-06	0.000584522	-24.0538	30609	77.0492	77.0492	85.5072	54.1667	60.4167	54.0984	none	none	AT1TE20180	ATREP10D	RC/Helitron	AT1G18130	Class II aaRS and biotin synthetases superfamily protein
CHG	1	6273401	6273600	200	*	4.83817e-06	0.00184316	-9.07183	30798	20.9386	18.932	21.134	13.2075	12.381	8.71369	none	none	AT1TE20315	TAG2	DNA/HAT	AT1G05397	NA
CHG	1	6484601	6484800	200	*	0.000202644	0.0340836	-6.0309	31838	27.2572	25.2427	28.2378	20.4604	21.6216	20.5945	none	none	none	none	none	AT1G18800	NAP1-related protein 2
CHG	1	6640401	6640600	200	*	4.748e-05	0.0114745	-11.6116	32598	46.831	44.9275	53.1792	38.6667	35.1351	34.1176	none	none	AT1TE21510;AT1TE21515	BRODYAGA1A;ATREP10A	DNA/MuDR;RC/Helitron	none	none
CHG	1	6658201	6658400	200	*	9.89161e-05	0.0201187	-9.02685	32687	68.8836	65.2695	70.0965	60.8511	60.6742	56.7657	AT1G19260	TTF-type zinc finger protein with HAT dimerization domain-containing protein	none	none	none	none	none
CHG	1	6722601	6722800	200	*	2.12701e-08	2.0162e-05	13.4887	32996	4.91803	3.0303	5.46875	20.7317	16.6667	16.6667	none	none	none	none	none	none	none
CHG	1	6743401	6743600	200	*	2.18923e-08	2.06445e-05	-13.8595	33098	51.6129	55.4859	53.2203	38.5666	42.9487	38.1166	none	none	AT1TE21805	SIMPLEHAT1	DNA/HAT	AT1G19480	DNA glycosylase superfamily protein
CHG	1	6744001	6744200	200	*	1.56572e-06	0.000721358	-11.1292	33101	68.1081	70.7182	68	55.7047	58.7678	59.8326	none	none	AT1TE21805	SIMPLEHAT1	DNA/HAT	AT1G19480	DNA glycosylase superfamily protein
CHG	1	7035801	7036000	200	*	2.46456e-05	0.00678277	-12.2716	34531	76.8844	77.4194	78.1395	64.9718	64.5161	66.129	none	none	AT1TE22750	ATREP3	RC/Helitron	AT1G20320	Haloacid dehalogenase-like hydrolase (HAD) superfamily protein
CHG	1	7036201	7036400	200	*	7.79193e-07	0.00040374	-13.7131	34533	95.2381	100	95.7895	80.8824	83.6735	84.9057	none	none	AT1TE22750	ATREP3	RC/Helitron	AT1G20320	Haloacid dehalogenase-like hydrolase (HAD) superfamily protein
CHG	1	7037201	7037400	200	*	7.15023e-10	1.06148e-06	-12.2712	34538	30.6763	31.3043	30.3754	19.403	16.092	19.8083	none	none	AT1TE22755;AT1TE22750	ATREP3;ATREP3	RC/Helitron;RC/Helitron	none	none
CHG	1	7077801	7078000	200	*	0.000339846	0.049793	-18.2735	34737	75.57	76.1702	75.4768	56.8741	60.9023	55.0868	none	none	none	none	none	AT1G20400	hypothetical protein (DUF1204)
CHG	1	7255001	7255200	200	*	9.66849e-06	0.00320091	-8.71586	35609	59.5156	62.4266	63.4615	50.1393	55.8394	53.4442	AT1G20860	phosphate transporter 1;8	AT1TE23420	VANDAL1N1	DNA/MuDR	none	none
CHG	1	7257001	7257200	200	*	5.72098e-09	6.64673e-06	-9.24872	35618	60.452	61.0714	57.3899	52.3918	49.1773	50.5848	AT1G20860	phosphate transporter 1;8	AT1TE23420	VANDAL1N1	DNA/MuDR	none	none
CHG	1	7344201	7344400	200	*	1.21447e-22	2.35003e-18	18.8201	36042	11.2219	8.99183	9.76562	28.4553	30.1887	28.4553	none	none	none	none	none	AT1G05617;AT1G21010	NA;poly polymerase
CHG	1	7365601	7365800	200	*	1.05692e-11	2.61278e-08	-23.17	36120	53.7634	57.8947	56.6265	29.5238	34.5238	33.908	none	none	none	none	none	AT1G21050	MIZU-KUSSEI-like protein (Protein of unknown function, DUF617)
CHG	1	7604601	7604800	200	*	7.93269e-07	0.000407272	9.19422	37306	8.24742	7.37327	6.38298	18.7135	16.0839	14.8148	AT1G05683	NA	none	none	none	AT1G21650;AT1G21651;AT1G05683;AT1G21660	Preprotein translocase SecA family protein;zinc ion binding protein;NA;Chaperone DnaJ-domain superfamily protein
CHG	1	7710801	7711000	200	*	5.69045e-09	6.62497e-06	11.1602	37824	9.21502	10.5469	6.40394	21.4612	21.5569	17.1123	none	none	none	none	none	AT1G21925;AT1G21930	Plant thionin family protein;transmembrane protein
CHG	1	7985801	7986000	200	*	4.27138e-11	8.97721e-08	-15.7749	39154	40.7216	42.0339	37.6147	24.1636	27.044	23.5294	none	none	AT1TE25685	SIMPLEHAT2	DNA/HAT	none	none
CHG	1	8053401	8053600	200	*	0.000159208	0.0286074	11.7216	39485	19.1781	19.0751	18.8525	28.3186	26.6667	35.5556	none	none	none	none	none	AT1G22760	poly(A) binding protein 3
CHG	1	8159801	8160000	200	*	8.1048e-10	1.19686e-06	10.4011	40013	30.5851	33.8483	30.7116	43.1953	41.4169	41.7012	none	none	none	none	none	none	none
CHG	1	8189801	8190000	200	*	8.06085e-07	0.000411219	-13.1079	40158	39.9281	33.75	35.7143	25.6757	22.905	22.5806	none	none	AT1TE26370;AT1TE26365	ATREP2A;HELITRON4	RC/Helitron;RC/Helitron	AT1G23090	sulfate transporter 91
CHG	1	8201001	8201200	200	*	1.07304e-24	2.50893e-20	16.7306	40213	12.3264	14.916	13.1653	31.9347	28.1609	29.9094	AT1G23130	Polyketide cyclase/dehydrase and lipid transport superfamily protein	none	none	none	none	none
CHG	1	8272601	8272800	200	*	3.8377e-05	0.0097182	-9.78748	40556	77.9783	83.1418	80.6931	72.3404	70.1149	69.1358	none	none	none	none	none	AT1G23310	glutamate:glyoxylate aminotransferase
CHG	1	8374401	8374600	200	*	1.57795e-06	0.000724614	-7.26445	41054	24.7407	25.2252	25.0936	15.6398	17.8808	19.8454	AT1G23670	OBP32pep protein, putative (DUF220)	AT1TE27020	HELITRONY1B	RC/Helitron	AT1G23660	hypothetical protein (Domain of unknown function DUF220)
CHG	1	8388801	8389000	200	*	5.5963e-06	0.00207014	6.66087	41123	4.54545	5.44554	2.12766	9.52381	11.1888	11.2821	AT1G23720	Proline-rich extensin-like family protein	none	none	none	AT1G05827	NA
CHG	1	8391401	8391600	200	*	9.61353e-09	1.02954e-05	6.92398	41135	4.3038	3.84615	4.97076	12.766	10.1215	10.8974	AT1G23720	Proline-rich extensin-like family protein	AT1TE27090	ATREP5	RC/Helitron	none	none
CHG	1	8392201	8392400	200	*	4.29996e-08	3.65046e-05	-15.5277	41139	68.5484	73.8095	69.8413	58.5034	52.1212	55.0725	none	none	AT1TE27100;AT1TE27095	ATLINE1A;ATREP4	LINE/L1;RC/Helitron	none	none
CHG	1	8453201	8453400	200	*	2.04818e-19	2.39448e-15	9.71333	41440	1.3089	1.69014	1.75953	12.3457	9.85915	11.4583	none	none	none	none	none	AT1G23910	Polyketide cyclase/dehydrase and lipid transport superfamily protein
CHG	1	8476201	8476400	200	*	1.81933e-06	0.000816745	-10.3691	41551	71.1538	72.4138	70.5722	61.1285	60.733	60.8434	none	none	AT1TE27350	ATREP16	DNA/MuDR	none	none
CHG	1	8476401	8476600	200	*	1.90746e-08	1.83285e-05	6.65004	41552	3.9823	5	3.4384	11.1111	13.3721	9.00322	none	none	none	none	none	none	none
CHG	1	8478201	8478400	200	*	1.03978e-05	0.00339627	-5.5846	41559	15.7598	14.5098	15.6118	9.15493	8.10056	11.5044	AT1G23960	hypothetical protein (DUF626)	AT1TE27365	ATHATN10	DNA/HAT	none	none
CHG	1	8489401	8489600	200	*	2.38626e-05	0.00661921	-9.15647	41612	44.0835	42	40.3974	35.4938	32.2957	31.8052	none	none	AT1TE27395	ATREP3	RC/Helitron	AT1G05847	NA
CHG	1	8513401	8513600	200	*	5.25511e-05	0.0123905	-9.56257	41726	35.0829	29.5238	30.1587	24.2938	20.7143	21.7899	none	none	none	none	none	AT1G24068	other_RNA
CHG	1	8643601	8643800	200	*	2.60551e-08	2.39689e-05	5.48006	42360	10.6402	9.98914	9.97191	16.5289	16.065	14.6165	none	none	none	none	none	none	none
CHG	1	8691801	8692000	200	*	1.57787e-05	0.00469477	6.27127	42596	5.29595	5.6962	5.92885	11.4894	12.1693	12.1053	none	none	none	none	none	AT1G24530	Transducin/WD40 repeat-like superfamily protein
CHG	1	8793201	8793400	200	*	7.04542e-07	0.000370186	-6.81466	42987	70.6175	67.9912	68.869	61.674	61.3889	64.2424	none	none	AT1TE28370	VANDAL5	DNA/MuDR	none	none
CHG	1	8795801	8796000	200	*	0.000336063	0.0494194	-9.18952	42999	77.3371	74.6781	73.8095	66.8675	68.6916	63.0137	none	none	AT1TE28370	VANDAL5	DNA/MuDR	none	none
CHG	1	8927401	8927600	200	*	4.13951e-06	0.00162555	5.15427	43490	0.643087	2.13675	2.36967	7.80142	5.625	6.94444	none	none	none	none	none	none	none
CHG	1	8930201	8930400	200	*	2.20328e-07	0.000141301	-8.31054	43504	64.4617	63.369	65.3313	55.6122	56.5022	56.1017	none	none	AT1TE28830	Unassigned	Unassigned	none	none
CHG	1	9079201	9079400	200	*	0.00026057	0.0410732	9.07466	44239	1.9802	5.43478	7	14.2857	15.6863	12.7273	AT1G26240	Proline-rich extensin-like family protein	none	none	none	none	none
CHG	1	9106001	9106200	200	*	2.62446e-05	0.00713535	8.35354	44370	16.3793	18.3391	21.4286	24.6094	28.7736	26.6667	AT1G26320	Zinc-binding dehydrogenase family protein	none	none	none	AT1G26330	DNA binding protein
CHG	1	9136401	9136600	200	*	0.000310296	0.0465226	-8.03603	44516	11.0092	9.80392	14.2857	4.81928	3.94737	2.22222	none	none	AT1TE29410;AT1TE29415	ATREP9;ATREP9	RC/Helitron;RC/Helitron	AT1G26400	FAD-binding Berberine family protein
CHG	1	9175001	9175200	200	*	4.36728e-16	2.57972e-12	15.866	44704	16.044	18.2741	20.4204	36.5591	32.377	32.7103	none	none	none	none	none	AT1G26558	other_RNA
CHG	1	9203201	9203400	200	*	9.91519e-08	7.37928e-05	5.92978	44842	3.41463	1.38408	3.16901	9.62343	8.18182	8.1448	none	none	none	none	none	none	none
CHG	1	9369401	9369600	200	*	0.000144452	0.0265519	-6.1656	45644	73.4375	75.1696	74.183	65.2352	70.8333	69.2112	none	none	AT1TE30195	ATCOPIA16	LTR/Copia	none	none
CHG	1	9370601	9370800	200	*	0.000234185	0.0380472	-6.41092	45650	65.7763	68.1979	65.6118	62.181	56.9378	60.9672	none	none	AT1TE30195	ATCOPIA16	LTR/Copia	none	none
CHG	1	9417001	9417200	200	*	3.33568e-07	0.000200626	-10.1149	45875	33.5378	28.6842	29.4618	19.8413	20.4918	21.6301	AT1G27110	Tetratricopeptide repeat (TPR)-like superfamily protein	none	none	none	none	none
CHG	1	9465001	9465200	200	*	1.97164e-05	0.00563628	-5.98748	46107	43.2044	42.5182	41.6667	38.8817	34.1308	36.0743	AT1G27220	paired amphipathic helix repeat-containing protein	none	none	none	AT1G27240	Paired amphipathic helix (PAH2) superfamily protein
CHG	1	9630601	9630800	200	*	1.16006e-05	0.00369284	9.34323	46915	41.6667	43.5028	43.3921	52.1886	50.5263	53.2982	none	none	none	none	none	AT1G27670;AT1G27680	transmembrane protein;ADPGLC-PPase large subunit
CHG	1	9630801	9631000	200	*	1.57692e-05	0.00469442	7.81446	46916	14.455	15.3179	13.5734	24.2754	21.0762	21.0526	none	none	none	none	none	AT1G27680	ADPGLC-PPase large subunit
CHG	1	9684801	9685000	200	*	2.98791e-05	0.00794639	-10.0278	47185	64.25	66.4557	60.8844	56.3707	54.3689	51.0121	none	none	AT1TE31190	VANDAL2	DNA/MuDR	none	none
CHG	1	9687801	9688000	200	*	5.41503e-06	0.00201638	-8.35631	47200	60.054	58.8353	59.3381	52.4675	48.5014	51.9928	none	none	AT1TE31190	VANDAL2	DNA/MuDR	none	none
CHG	1	9754601	9754800	200	*	2.18054e-05	0.00613963	-12.8775	47532	38.2022	36.8715	30.3448	20	23.0769	24.4444	none	none	none	none	none	AT1G27990	transmembrane protein
CHG	1	9811601	9811800	200	*	3.5374e-08	3.08333e-05	8.87659	47813	7.09677	7.25076	9.0301	18.0328	13.6986	17.9825	none	none	none	none	none	none	none
CHG	1	9836401	9836600	200	*	1.28479e-05	0.00399872	-13.8997	47930	39.4558	37.2222	33.557	23.7288	25.6198	19.3548	none	none	AT1TE31660	ATREP11	RC/Helitron	AT1G28140;AT1G28150	integral membrane family protein;hypothetical protein
CHG	1	9863201	9863400	200	*	0.000340026	0.0497934	-7.81205	48054	33.6735	37.2283	34.2857	27.4194	26.1411	28.2258	AT1G28230	purine permease 1	AT1TE31750	ATREP13	RC/Helitron	AT1G28220	purine permease 3
CHG	1	9865601	9865800	200	*	1.62742e-08	1.60218e-05	-16.8234	48066	65.704	60.8939	66.3102	43.9189	48.4277	50.2857	none	none	AT1TE31770;AT1TE31775	ATREP3;ATREP3	RC/Helitron;RC/Helitron	AT1G28230	purine permease 1
CHG	1	9900801	9901000	200	*	0.000139831	0.0260084	-6.03544	48234	14.6067	14.5695	15.9184	9.66543	10.2362	6.77291	none	none	AT1TE31905	HELITRONY3	RC/Helitron	AT1G28300	AP2/B3-like transcriptional factor family protein
CHG	1	9908001	9908200	200	*	3.71402e-05	0.0094648	6.26931	48269	4.18006	5.06329	7.04846	10.7784	10.2041	13.7363	none	none	AT1TE31930	ATCOPIA95	LTR/Copia	AT1G28306	Plant self-incompatibility protein S1 family
CHG	1	9908201	9908400	200	*	4.11898e-06	0.00161976	10.2492	48270	13.4021	13.8393	14.6552	29.2683	23.0263	20.8122	none	none	AT1TE31930	ATCOPIA95	LTR/Copia	AT1G28306	Plant self-incompatibility protein S1 family
CHG	1	9918801	9919000	200	*	1.25135e-05	0.00392305	-19.8406	48322	75.2294	74.3902	74.1573	53.0303	60.7143	50.9091	none	none	AT1TE31985	ATREP2A	RC/Helitron	none	none
CHG	1	10003601	10003800	200	*	4.61734e-14	1.86407e-10	-19.5042	48738	32.8704	37.3333	31.0185	14.2857	13.4454	14.7959	none	none	none	none	none	AT1G28450	AGAMOUS-like 58
CHG	1	10005801	10006000	200	*	8.964e-15	4.187e-11	-17.7553	48748	32.0896	32.8704	30.6452	16.6667	12.5	12.3223	none	none	none	none	none	AT1G28460	AGAMOUS-like 59
CHG	1	10008001	10008200	200	*	0.000287955	0.0441739	-17.5213	48759	65.1685	64.7887	61.4286	38.2353	46.2963	54.1667	none	none	AT1TE32270;AT1TE32275	ATLINE1_5;ATHPOGON3	LINE/L1;DNA/Pogo	AT1G28470	NAC domain containing protein 10
CHG	1	10156601	10156800	200	*	7.35427e-12	1.85896e-08	-12.6264	49493	48.9556	49.6283	47.8599	37.3171	33.6898	37.4384	none	none	AT1TE32765	VANDAL1N1	DNA/MuDR	none	none
CHG	1	10221201	10221400	200	*	6.9095e-07	0.00036376	-12.9	49805	58.1481	58.8997	58.5	42.5532	47.5983	46.8085	none	none	AT1TE32990	ATSINE2A	SINE	AT1G29240	transcription initiation factor TFIID subunit, putative (DUF688)
CHG	1	10363201	10363400	200	*	1.16109e-29	4.07222e-25	17.5096	50496	3.44828	4.21456	2.82686	18.0617	21.0526	23.3577	none	none	AT1TE33490	TA11	LINE/L1	none	none
CHG	1	10421401	10421600	200	*	0.000147023	0.0268915	-6.30498	50784	90.6344	89.8352	90.1186	82.7273	83.8235	84.8708	none	none	AT1TE33670	ATLINE1_2	LINE/L1	AT1G29750;AT1G29760	receptor-like kinase in flowers 1;Putative adipose-regulatory protein (Seipin)
CHG	1	10523601	10523800	200	*	1.45032e-11	3.44854e-08	-11.91	51287	69.195	72.0126	69.12	58.6066	58.3062	57.6142	none	none	none	none	none	none	none
CHG	1	10531801	10532000	200	*	0.000127508	0.0243209	9.00507	51317	43.8298	39.8876	42.6901	49.2958	50	54.3307	none	none	AT1TE34040	ATLINE1_5	LINE/L1	none	none
CHG	1	10594801	10595000	200	*	9.61367e-09	1.02954e-05	-16.3093	51621	51.938	54.6667	45.8763	34.466	37.2549	33.1551	none	none	AT1TE34275	ATREP7	RC/Helitron	AT1G30135	jasmonate-zim-domain protein 8
CHG	1	10597801	10598000	200	*	1.4151e-05	0.00431574	-21.4956	51634	83.871	74.1379	82.3529	64.2857	59.322	53.8462	none	none	AT1TE34300;AT1TE34295	ATREP13;HELITRONY3	RC/Helitron;RC/Helitron	AT1G30140	Myb/SANT-like DNA-binding domain protein
CHG	1	10624601	10624800	200	*	4.294e-05	0.010601	-16.0763	51765	47.1074	47.2222	50.9259	34.0426	36.6667	26.9231	none	none	AT1TE34365	HELITRONY3	RC/Helitron	AT1G30200	F-box family protein
CHG	1	10678201	10678400	200	*	5.27123e-13	1.77125e-09	16.09	52021	11.0638	6.60793	7.87037	25.1497	22.2222	26.3566	AT1G09085	NA	none	none	none	AT1G06323;AT1G30320	NA;Remorin family protein
CHG	1	10678401	10678600	200	*	1.89981e-13	7.01377e-10	10.7537	52022	7.92541	5.32995	7.20222	17.5182	19.5402	15.6863	none	none	none	none	none	AT1G06323;AT1G30320	NA;Remorin family protein
CHG	1	10703001	10703200	200	*	0.000222219	0.0364514	6.46339	52143	1.73913	1.88679	1.03093	5.19481	10.4167	9.09091	none	none	AT1TE34590	ATLINE1_6	LINE/L1	none	none
CHG	1	10853001	10853200	200	*	2.13972e-13	7.69691e-10	-24.885	52879	80	78.6164	72.7273	51.4286	56.6929	49.1667	none	none	AT1TE35060	ATREP2	RC/Helitron	AT1G30620	NAD(P)-binding Rossmann-fold superfamily protein
CHG	1	10922401	10922600	200	*	2.06754e-08	1.96646e-05	-11.874	53215	77.8049	75.9494	77.551	69.1057	63.7168	63.4304	none	none	AT1TE35280	SIMPLEGUY1	DNA/Harbinger	AT1G06353	NA
CHG	1	10929401	10929600	200	*	0.000321197	0.0477209	-10.7664	53249	72.7273	74.4361	78.6982	59.6639	66.1417	66.0606	none	none	AT1TE35300;AT1TE35305	ATHPOGON1;VANDAL8	DNA/Pogo;DNA/MuDR	AT1G06357	NA
CHG	1	10949801	10950000	200	*	3.80159e-12	1.03057e-08	-21.6235	53348	42.8571	37.2414	39.4904	22.7642	17.757	15.3846	none	none	AT1TE35380	ATREP3	RC/Helitron	AT1G30820	CTP synthase family protein
CHG	1	10982001	10982200	200	*	8.52903e-05	0.0179895	-8.6793	53503	32.6781	32.0988	32.0557	27.6316	20	23.2653	none	none	AT1TE35460	ATGP1	LTR/Gypsy	none	none
CHG	1	11016201	11016400	200	*	3.38928e-09	4.18004e-06	-26.429	53668	78.022	72.8155	75	44.6154	55.3571	47.5	none	none	AT1TE35575	ATTIR16T3A	DNA	AT1G30930;AT1G06387	F-box family protein;NA
CHG	1	11044401	11044600	200	*	9.48932e-07	0.000469718	9.76181	53804	5.61224	5.16129	3.37838	18.8034	14.4444	11.1888	none	none	none	none	none	AT1G30970;AT1G30972	zinc finger (C2H2 type) family protein;Plant thionin family protein
CHG	1	11046801	11047000	200	*	0.000279983	0.0432822	7.49942	53816	6.79612	7.27273	4.44444	15.3061	14.0351	12.5	AT1G30974	Plant thionin family protein	none	none	none	AT1G30974	Plant thionin family protein
CHG	1	11066201	11066400	200	*	2.53308e-06	0.00108343	-7.82269	53912	71.7029	74.475	73.0709	67.5462	62.6966	65.602	none	none	AT1TE35720	ATLINEIII	LINE/L1	none	none
CHG	1	11089201	11089400	200	*	2.17542e-06	0.000953712	-14.434	54021	49.7817	56.7073	50.7109	35.7143	39.6694	37.6884	none	none	AT1TE35830;AT1TE35820;AT1TE35825	ATREP15;HELITRONY1D;ATREP19	RC/Helitron;RC/Helitron;DNA	none	none
CHG	1	11089801	11090000	200	*	4.65224e-06	0.00178566	-10.8793	54024	61.6822	60.7046	57.0934	48.2072	47.4178	51.6729	none	none	none	none	none	AT1G31080	F-box family protein
CHG	1	11110801	11111000	200	*	6.8356e-16	3.79787e-12	10.0322	54129	3.62812	3.76176	2.79503	13.4831	12.9921	13.8577	none	none	none	none	none	none	none
CHG	1	11111601	11111800	200	*	2.40458e-05	0.00666346	-5.94837	54133	78.0518	78.9474	78.2152	71.979	71.8053	73.4579	none	none	AT1TE35900	ATLINE1_3A	LINE/L1	none	none
CHG	1	11125601	11125800	200	*	2.36323e-08	2.21024e-05	-21.5227	54202	50.4065	43.3824	42.0168	26.3736	18.75	24.4898	none	none	AT1TE35955;AT1TE35950	ATHPOGON2;HELITRONY3	DNA/Pogo;RC/Helitron	AT1G31160	HISTIDINE TRIAD NUCLEOTIDE-BINDING 2
CHG	1	11126401	11126600	200	*	1.32163e-15	6.93124e-12	11.8661	54206	5.85366	5.88235	7.52089	17.8423	20	17.1533	none	none	AT1TE35960;AT1TE35965;AT1TE35955	ATREP15;HELITRONY3;ATHPOGON2	RC/Helitron;RC/Helitron;DNA/Pogo	none	none
CHG	1	11126601	11126800	200	*	2.9422e-19	3.30207e-15	12.8686	54207	17.7856	19.9531	16.8242	29.682	32.3741	32.1138	none	none	none	none	none	none	none
CHG	1	11128201	11128400	200	*	1.11579e-05	0.00359021	5.59457	54215	19.6555	18.5567	20.7439	26.5423	22.5296	25.8493	none	none	none	none	none	none	none
CHG	1	11131601	11131800	200	*	5.93135e-06	0.00216272	-9.03317	54232	42.0168	44.4444	42.2819	34.359	32.3843	34.3511	none	none	none	none	none	AT1G31163;AT1G31170	F-box associated ubiquitination effector family protein;sulfiredoxin
CHG	1	11174401	11174600	200	*	7.28442e-06	0.00256443	-20.0224	54431	55.9633	55.2083	43.2099	31.8182	33.8235	30.3571	none	none	AT1TE36120	ATREP2A	RC/Helitron	none	none
CHG	1	11310401	11310600	200	*	3.43322e-08	3.00558e-05	10.284	55078	4.90798	2.35294	4.24242	15.8273	15.0794	11.0169	none	none	none	none	none	AT1G31580	ECS1
CHG	1	11324001	11324200	200	*	1.72064e-07	0.000115881	6.18976	55141	16.3127	16.8636	17.2603	22.0758	22.5632	23.9216	AT1G31640	AGAMOUS-like 92	none	none	none	AT1G31640	AGAMOUS-like 92
CHG	1	11422201	11422400	200	*	8.09263e-06	0.00277752	-9.70924	55618	78.4264	75.9459	75.082	67.5676	64.3836	68.6099	none	none	AT1TE36945	ATTIRX1C	DNA	AT1G31830;AT1G31840	Amino acid permease family protein;Tetratricopeptide repeat (TPR)-like superfamily protein
CHG	1	11452201	11452400	200	*	1.86717e-17	1.49682e-13	-24.2975	55764	33.7278	39.2857	40	15.6463	12.8	11.4286	none	none	AT1TE37050	ATREP11	RC/Helitron	none	none
CHG	1	11490601	11490800	200	*	0.000313468	0.0468445	-8.8536	55950	64.0244	60.0694	62.8378	54.7325	52.8037	53.0303	none	none	AT1TE37170	ATREP8	RC/Helitron	none	none
CHG	1	11508201	11508400	200	*	8.48185e-06	0.00287592	5.97563	56033	74.3687	73.6278	73.6702	79.1667	80.1296	80.4636	AT1G32000	hypothetical protein	AT1TE37220	VANDAL7	DNA/MuDR	none	none
CHG	1	11517601	11517800	200	*	0.000290805	0.0444664	-9.51298	56079	91.0828	91.7293	88.5965	83.6364	75.3247	82.5688	none	none	AT1TE37260	ATREP7	RC/Helitron	none	none
CHG	1	11536601	11536800	200	*	1.47323e-05	0.00445189	-8.75325	56170	85.4489	83.5821	84.7015	73.6402	76.6667	77.3504	none	none	AT1TE37340	ATHATN3	DNA/HAT	AT1G32070	nuclear shuttle interacting
CHG	1	11550401	11550600	200	*	1.19132e-17	1.01291e-13	-29.0666	56238	60.9929	62.6582	59.7015	29.5082	34.7107	32.1839	none	none	AT1TE37390	HELITRONY2	RC/Helitron	AT1G32120	serine/threonine-protein phosphatase 7 long form-like protein
CHG	1	11550601	11550800	200	*	0.000263167	0.0413317	-18.2457	56239	65.7143	73.4177	73.6111	52.1739	54	52.3077	none	none	AT1TE37390	HELITRONY2	RC/Helitron	AT1G32120	serine/threonine-protein phosphatase 7 long form-like protein
CHG	1	11552001	11552200	200	*	7.03742e-05	0.0155293	-8.2587	56245	21.2121	19.5349	15.493	11.1888	12.0879	8.83978	none	none	none	none	none	AT1G32120	serine/threonine-protein phosphatase 7 long form-like protein
CHG	1	11620601	11620800	200	*	5.62667e-06	0.00207625	-9.05091	56579	74.5455	75.1163	71.1009	62.8821	64.3599	65.8263	none	none	none	none	none	none	none
CHG	1	11644201	11644400	200	*	3.73597e-08	3.22223e-05	-10.2956	56685	69.5958	65.5773	68.6654	58.3333	56.8323	57.9387	AT1G32270	syntaxin	AT1TE37685	RathE1_cons	RathE1_cons	AT1G32280	Bifunctional inhibitor/lipid-transfer protein/seed storage 2S albumin superfamily protein
CHG	1	11701601	11701800	200	*	2.75111e-12	7.87656e-09	-19.0234	56962	46.4029	51.8771	50.8264	27.027	34.1176	30.4545	none	none	AT1TE37890	ATREP3	RC/Helitron	AT1G32420	F-box and associated interaction domains-containing protein
CHG	1	11708801	11709000	200	*	3.87503e-05	0.00979064	-6.25097	56997	20	18.6975	18.5273	12.892	13.2716	12.5	none	none	AT1TE37930;AT1TE37925	ATREP5;ATREP5	RC/Helitron;RC/Helitron	none	none
CHG	1	11732401	11732600	200	*	8.30478e-09	9.13783e-06	-20.8622	57105	35.2941	29.8969	28.0488	10.9589	7.04225	13.1579	none	none	AT1TE38015	ATREP2	RC/Helitron	none	none
CHG	1	11732801	11733000	200	*	0.000148072	0.0270042	-13.1568	57107	69.6429	70.5479	65.4135	53.913	54.8673	57.7586	none	none	AT1TE38020;AT1TE38015	ATREP10B;ATREP2	RC/Helitron;RC/Helitron	none	none
CHG	1	11835601	11835800	200	*	6.94507e-05	0.0153739	-8.04166	57592	80.663	80.6011	82.4138	74.6324	73.8938	70.5882	AT1G32720	Cytochrome C oxidase polypeptide VIB family protein	AT1TE38350	VANDAL5A	DNA/MuDR	AT1G32713	NA
CHG	1	11835801	11836000	200	*	0.000143197	0.0264415	-8.13877	57593	81.0198	81.5217	83.4025	76.1905	72.8723	71.9149	AT1G32720	Cytochrome C oxidase polypeptide VIB family protein	AT1TE38350	VANDAL5A	DNA/MuDR	AT1G32713	NA
CHG	1	11837001	11837200	200	*	7.55156e-06	0.00263206	-7.09476	57599	76.6476	78.6389	76.9531	67.8652	70.5155	72.3744	none	none	none	none	none	none	none
CHG	1	11837601	11837800	200	*	7.30734e-06	0.00256928	8.01767	57602	7.52351	9.05512	9.95671	17.0103	15.7895	17.094	none	none	none	none	none	none	none
CHG	1	11871401	11871600	200	*	0.000253595	0.0403313	-6.93689	57765	79.2627	76.129	75.3125	72.8395	69.2308	68.3377	AT1G32780	GroES-like zinc-binding dehydrogenase family protein	none	none	none	AT1G06617	NA
CHG	1	11880001	11880200	200	*	3.87861e-08	3.328e-05	-18.4249	57807	60.8108	59.2	57.6087	40	41.3793	41.1392	none	none	none	none	none	AT1G32810	RING/FYVE/PHD zinc finger superfamily protein
CHG	1	11881001	11881200	200	*	2.99356e-09	3.77497e-06	5.19145	57811	0.797872	1.85185	0.952381	5.37634	8.12183	6	none	none	none	none	none	AT1G32810	RING/FYVE/PHD zinc finger superfamily protein
CHG	1	11889001	11889200	200	*	3.4321e-07	0.000205325	-8.08646	57850	74.6053	76.4992	72.3842	66.8016	65.8986	66.5979	none	none	AT1TE38530	ARNOLD2	DNA/MuDR	none	none
CHG	1	11889601	11889800	200	*	2.75945e-06	0.00116603	-8.58307	57853	66.4323	65.4321	65.5391	57.6754	57.2482	56.701	none	none	AT1TE38530	ARNOLD2	DNA/MuDR	none	none
CHG	1	11935401	11935600	200	*	5.15281e-37	4.13077e-32	19.7015	58077	7.36196	8.39002	7.91209	28.6174	27.1739	26.9663	none	none	none	none	none	AT1G32930;AT1G32940	Galactosyltransferase family protein;Subtilase family protein
CHG	1	11958001	11958200	200	*	5.15328e-08	4.2464e-05	-10.7036	58188	44.8696	43.2432	47.2637	34.3529	36.0324	33.3333	none	none	AT1TE38700	ATLINE1_2	LINE/L1	AT1G33010	F-box and associated interaction domains-containing protein
CHG	1	11998201	11998400	200	*	2.14705e-05	0.00607274	-10.9746	58380	53.2637	50.5226	52.2968	41.5094	39.2308	41.9355	AT1G33100	MATE efflux family protein	AT1TE38860	ATREP10D	RC/Helitron	none	none
CHG	1	12010001	12010200	200	*	7.00176e-09	7.88974e-06	-11.6831	58436	82.3529	81.0398	78.2748	68.5106	71.9697	66.9014	none	none	none	none	none	AT1G33120	Ribosomal protein L6 family
CHG	1	12063001	12063200	200	*	4.53948e-05	0.0110755	-9.46587	58686	61.2827	61.6162	62.5749	52.8169	55.6364	47.8992	none	none	AT1TE39105	ATREP3	RC/Helitron	AT1G33260	Protein kinase superfamily protein
CHG	1	12070601	12070800	200	*	5.42315e-08	4.4228e-05	-14.5678	58722	72.043	77.4648	73.6842	58.2857	59.2857	61.0169	none	none	none	none	none	AT1G33270;AT1G33280	Acyl transferase/acyl hydrolase/lysophospholipase superfamily protein;NAC domain containing protein 15
CHG	1	12071001	12071200	200	*	5.30518e-05	0.0124928	-8.68933	58724	53.229	49.0909	51.1628	42.5466	41.844	43.5644	none	none	none	none	none	AT1G33270;AT1G33280	Acyl transferase/acyl hydrolase/lysophospholipase superfamily protein;NAC domain containing protein 15
CHG	1	12077601	12077800	200	*	6.66242e-05	0.0148832	6.5371	58757	26.0563	26.4274	29.3981	33.547	35.7868	31.9419	none	none	none	none	none	none	none
CHG	1	12078601	12078800	200	*	1.58821e-05	0.00472303	6.74877	58762	11.6232	12.8205	12	21.0863	15.9851	19.1638	none	none	none	none	none	none	none
CHG	1	12138801	12139000	200	*	7.65585e-05	0.0166028	-10.1881	59053	74.3202	71.161	69.4444	62.1212	58.7413	63.3663	none	none	AT1TE39370	BRODYAGA2	DNA/MuDR	none	none
CHG	1	12185201	12185400	200	*	0.00014351	0.0264555	-16.5548	59281	70.2703	67.033	71.2644	48.8372	58.1818	53.9474	none	none	AT1TE39550;AT1TE39545	HELITRONY1D;ATREP5	RC/Helitron;RC/Helitron	AT1G06677	NA
CHG	1	12218401	12218600	200	*	1.9242e-07	0.000126142	5.46651	59438	3.861	4.60251	4.32277	9.9359	9.63455	9.57746	none	none	none	none	none	AT1G06697;AT1G33710	NA;RNA-directed DNA polymerase (reverse transcriptase)-related family protein
CHG	1	12247801	12248000	200	*	0.000146163	0.0267973	5.513	59580	5.53633	5.45455	4.7619	12.4378	6.71141	12	none	none	none	none	none	AT1G33780	electron transporter, putative (DUF179)
CHG	1	12249201	12249400	200	*	1.47882e-05	0.00446636	-7.51721	59587	56.8493	59.3482	59.1071	48.4914	53.913	50.0924	none	none	AT1TE39790	ATDNA12T3_2	DNA	none	none
CHG	1	12277401	12277600	200	*	8.51068e-05	0.017961	-8.02609	59722	33.2613	33.8542	30.1282	22.6351	23.3645	27.0588	none	none	AT1TE39890	ATDNA12T3_2	DNA	none	none
CHG	1	12291801	12292000	200	*	9.43514e-06	0.00313661	6.38717	59789	21.9363	20.2177	21.7617	25.8065	27.7652	29.4118	none	none	AT1TE39950	Unassigned	Unassigned	none	none
CHG	1	12293001	12293200	200	*	0.000188016	0.0322355	6.36851	59795	48.038	44.2088	44.6982	52.439	52.0089	52.3629	none	none	none	none	none	AT1G33860	hypothetical protein
CHG	1	12329001	12329200	200	*	5.81511e-05	0.0134509	-7.53586	59969	70.8333	73.5892	70.4255	61.5385	66.1417	64.1104	none	none	AT1TE40090	ATREP3	RC/Helitron	none	none
CHG	1	12346801	12347000	200	*	4.10358e-05	0.0102436	5.46815	60049	11.7739	14.2329	13.2609	17.4905	21.194	17.6591	AT1G33960	P-loop containing nucleoside triphosphate hydrolases superfamily protein	AT1TE40175	ATMU7	DNA/MuDR	none	none
CHG	1	12361401	12361600	200	*	1.9254e-10	3.33672e-07	19.1767	60122	17.4528	16.5	20	37.3737	38.75	36	AT1G06723	NA	none	none	none	AT1G34010;AT1G06723;AT1G34015	hypothetical protein;NA;S-locus glycoprotein family protein
CHG	1	12380401	12380600	200	*	0.000172332	0.0302771	5.3606	60213	8.15451	10.6667	9.67742	15.2778	12.3636	16.6124	none	none	none	none	none	AT1G34042;AT1G06727;AT1G06733	hypothetical protein;NA;NA
CHG	1	12401601	12401800	200	*	2.69716e-09	3.4714e-06	-7.86562	60318	81.3906	78.6974	81.0878	72.9102	73.8832	70.7265	none	none	none	none	none	AT1G34065;AT1G34070	S-adenosylmethionine carrier 2;Copia-like polyprotein/retrotransposon
CHG	1	12406601	12406800	200	*	0.000288044	0.0441754	-6.89867	60343	70.3869	68.9826	69.6602	62.3563	59.2834	66.2404	none	none	AT1TE40350;AT1TE40355	ATCOPIA57;ATCOPIA60	LTR/Copia;LTR/Copia	none	none
CHG	1	12410401	12410600	200	*	1.58452e-06	0.000727036	9.86475	60362	6.07735	4.10959	2.98507	13.6842	15.6863	13.9344	none	none	AT1TE40365;AT1TE40360	ATCOPIA57;ATCOPIA57	LTR/Copia;LTR/Copia	none	none
CHG	1	12426001	12426200	200	*	0.000160276	0.0287717	-17.0626	60440	50.9615	52.3256	61.4286	39.7436	30.9091	38.7097	none	none	AT1TE40415	HELITRONY1E	RC/Helitron	AT1G34120	inositol polyphosphate 5-phosphatase I
CHG	1	12483201	12483400	200	*	6.63049e-21	1.03354e-16	-14.9342	60714	67.4787	66.4706	65.2666	54.1667	51.2438	49.7529	none	none	AT1TE40640	ATLINE2	LINE/L1	AT1G34260	FORMS APLOID AND BINUCLEATE CELLS 1A
CHG	1	12483601	12483800	200	*	1.67258e-06	0.000761836	7.54757	60716	0.719424	0.900901	1.6	11.3636	8.53659	6.18557	none	none	AT1TE40645	ATREP10D	RC/Helitron	AT1G34260	FORMS APLOID AND BINUCLEATE CELLS 1A
CHG	1	12498601	12498800	200	*	4.81227e-07	0.000268968	-7.55713	60788	67.2234	66.9173	68.0556	61.2335	57.9137	59.8829	AT1G34290	receptor like protein 5	none	none	none	none	none
CHG	1	12517201	12517400	200	*	8.95354e-05	0.0186709	-10.6794	60876	64.3137	62.8099	63.964	51.4019	49.4318	57.767	none	none	AT1TE40735	ATREP12	RC/Helitron	AT1G34315	transmembrane protein
CHG	1	12563001	12563200	200	*	0.000130509	0.0247419	-13.1978	61095	45.7746	53.6145	48.6486	38.4615	32.7273	37.415	none	none	AT1TE40925	ATREP3	RC/Helitron	AT1G34392	other_RNA
CHG	1	12570601	12570800	200	*	6.3082e-05	0.0143084	-6.43415	61132	49.8208	49.3939	49.44	40.9437	46.0215	43.3071	none	none	AT1TE40955	ATGP2	LTR/Gypsy	none	none
CHG	1	12592401	12592600	200	*	6.57551e-05	0.0147596	-8.26945	61237	40.4651	37.6471	38.9205	32.0588	27.451	32.6599	AT1G34440	transmembrane protein	none	none	none	none	none
CHG	1	12619401	12619600	200	*	2.51722e-10	4.15458e-07	-11.2463	61367	26.5169	24.5146	25.2632	14.1414	15.415	13.289	none	none	AT1TE41170	ATREP1	RC/Helitron	none	none
CHG	1	12628201	12628400	200	*	4.09947e-05	0.0102424	-6.48294	61407	50.0555	49.7175	51.8219	42.4512	46.8468	42.9268	none	none	AT1TE41230	ATENSPM1A	DNA/En-Spm	none	none
CHG	1	12652801	12653000	200	*	0.000166804	0.0296215	-6.89999	61526	45.8194	46.6667	45.9691	39.9408	37.6963	39.961	none	none	none	none	none	AT1G34550;AT1G34560	transmembrane protein (DUF616);hypothetical protein (DUF1184)
CHG	1	12720001	12720200	200	*	5.59999e-06	0.00207014	-9.70026	61837	68.2505	68.0488	65.1163	55.6911	61.3971	56.044	none	none	AT1TE41460	VANDAL2	DNA/MuDR	none	none
CHG	1	12733601	12733800	200	*	2.89419e-06	0.00121292	-10.5971	61900	64.433	69.341	67.2297	56.9721	52.9915	58.0645	none	none	AT1TE41500	LIMPET1	DNA/MuDR	none	none
CHG	1	12766201	12766400	200	*	0.000204495	0.0343266	-10.6811	62055	39.5455	37.8788	36.1702	28.5714	24.6753	28.481	AT1G34792	Plant thionin family protein	AT1TE41610;AT1TE41615	ATREP15;HELITRONY1D	RC/Helitron;RC/Helitron	AT1G06797	NA
CHG	1	12769601	12769800	200	*	1.72224e-07	0.000115881	-11.1018	62071	23.1034	26.9388	21.5247	12.9187	11.236	14	AT1G34795	Plant thionin family protein	AT1TE41625	ATREP15	RC/Helitron	none	none
CHG	1	12782001	12782200	200	*	1.78957e-06	0.000805964	-44.289	62078	62.5	50	53.3333	10	10	11.1111	none	none	none	none	none	AT1G34810	Plant thionin family protein
CHG	1	12809001	12809200	200	*	0.000162468	0.0290907	-8.17375	62130	32.7824	27.0073	31.8937	20.5645	24.6753	22.7941	AT1G35030	hypothetical protein	none	none	none	AT1G34930	Plant thionin family protein
CHG	1	12813001	12813200	200	*	4.09331e-06	0.00161306	-14.9575	62148	48.3333	51.7949	47.7124	36.4964	33.0645	33.7838	none	none	none	none	none	AT1G35035	Plant thionin family protein
CHG	1	12847201	12847400	200	*	7.21978e-16	3.97199e-12	7.95628	62317	0.322581	0.977199	0.986842	9.90991	6.13497	9.34959	none	none	none	none	none	none	none
CHG	1	12856401	12856600	200	*	6.4352e-05	0.0145377	-7.40446	62362	57.5486	56.1321	57.9957	48.6264	53.2982	47.8079	none	none	AT1TE41860	TA11	LINE/L1	none	none
CHG	1	12866001	12866200	200	*	0.000107874	0.0215043	7.37294	62409	46.6761	45.5342	43.0085	53.6388	53.6232	51.074	AT1G35150	General transcription factor 2-related zinc finger protein	none	none	none	AT1G35150;AT1G35160	General transcription factor 2-related zinc finger protein;GF14 protein phi chain
CHG	1	12873601	12873800	200	*	0.000334892	0.0492988	-10.1019	62443	72.5225	68.2028	73.3333	63.2653	57.0552	63.5838	none	none	AT1TE41905	ATREP3	RC/Helitron	AT1G35170	TRAM, LAG1 and CLN8 (TLC) lipid-sensing domain containing protein
CHG	1	12875401	12875600	200	*	9.06519e-05	0.0188407	-18.0977	62449	65.0485	62.6506	58.8889	38.2353	43.1373	50	none	none	AT1TE41905	ATREP3	RC/Helitron	none	none
CHG	1	12876201	12876400	200	*	3.52168e-05	0.00909011	-14.2835	62453	32.2981	35.2941	39.6825	19.1919	24.7619	19.3878	none	none	AT1TE41905	ATREP3	RC/Helitron	none	none
CHG	1	12916201	12916400	200	*	3.53582e-15	1.74048e-11	17.0132	62647	0.806452	0	0.970874	20	21.0526	12.3457	none	none	none	none	none	AT1G35230	arabinogalactan protein 5
CHG	1	12942001	12942200	200	*	1.442e-08	1.44757e-05	-12.0918	62769	53.6269	48.1481	50.6562	40.0545	37.3529	38.6997	none	none	none	none	none	none	none
CHG	1	12949801	12950000	200	*	0.000126415	0.0241946	-9.5208	62807	28	29.1139	26.506	20.5479	17.6166	17.8571	none	none	AT1TE42225	ATENSPM5	DNA/En-Spm	AT1G35290	Thioesterase superfamily protein
CHG	1	12957601	12957800	200	*	5.96134e-05	0.0136873	5.64686	62845	1.45985	1.0989	0	8.65385	5.47945	5.26316	none	none	none	none	none	AT1G35310	MLP-like protein 168
CHG	1	13015401	13015600	200	*	9.99744e-05	0.0202532	-11.5306	63129	25.6098	25.8333	25.7812	9.78261	14.4444	16.9014	none	none	AT1TE42430	ATREP3	RC/Helitron	none	none
CHG	1	13028601	13028800	200	*	0.000225416	0.0368517	-7.56583	63195	56.0209	56.1485	56.7442	51.6049	48.9362	45.7831	none	none	AT1TE42490	ATCOPIA95	LTR/Copia	none	none
CHG	1	13068601	13068800	200	*	4.33508e-05	0.0106696	-9.93686	63381	29.927	30.9322	27.7778	17.2589	20	21.8579	none	none	AT1TE42670	ATLINE1A	LINE/L1	none	none
CHG	1	13089001	13089200	200	*	1.55352e-05	0.00464201	-10.0863	63476	36.983	40.0504	38.1974	30.5677	28.0612	26.506	none	none	AT1TE42755	HELITRONY3	RC/Helitron	AT1G35530	DEAD/DEAH box RNA helicase family protein
CHG	1	13114201	13114400	200	*	7.65472e-11	1.51785e-07	6.83693	63596	3.4358	4.56522	3.63636	10.1083	12.4611	9.62567	none	none	AT1TE42835	BOMZH1	DNA/MuDR	AT1G35545	Natural antisense transcript overlaps with AT1G35550 and AT1G35540
CHG	1	13119401	13119600	200	*	8.43513e-06	0.00286181	-13.7598	63620	41.784	41.2935	44.3609	24.2647	33.0579	28.5714	none	none	AT1TE42850	ATLINEIII	LINE/L1	none	none
CHG	1	13121801	13122000	200	*	0.000265037	0.0415671	7.59137	63632	26.6529	29.2994	26.0504	34.7003	33.5938	35.9431	none	none	AT1TE42865	ATCOPIA71	LTR/Copia	none	none
CHG	1	13127401	13127600	200	*	8.70699e-06	0.0029416	-11.0681	63660	74.2947	77.8656	75	62.0112	65.534	65.8537	none	none	AT1TE42875	ATSINE2A	SINE	none	none
CHG	1	13131601	13131800	200	*	9.32214e-05	0.0192107	-7.63699	63680	64.3785	63.4892	64.7059	56.8047	53.5385	58.6207	none	none	AT1TE42890	ATENSPM5	DNA/En-Spm	none	none
CHG	1	13136001	13136200	200	*	1.11019e-06	0.000536599	-9.7065	63702	69.9758	70.9052	73.4908	61.9718	60.3448	62.465	none	none	AT1TE42890	ATENSPM5	DNA/En-Spm	none	none
CHG	1	13151201	13151400	200	*	0.000106609	0.0212899	-11.8782	63775	69.1406	67.1642	67.4641	59.5745	53.1646	56.3492	none	none	AT1TE42925	ATMU10	DNA/MuDR	none	none
CHG	1	13153201	13153400	200	*	1.73223e-07	0.000116136	10.3254	63784	4	5.64972	8.64198	15.493	15.748	17.2662	none	none	none	none	none	AT1G35617	hypothetical protein
CHG	1	13155801	13156000	200	*	8.9035e-08	6.72445e-05	-11.0378	63796	48.4496	48.9451	51.8617	37.1429	37.8571	40.3226	none	none	AT1TE42935	ATREP10	RC/Helitron	AT1G06913;AT1G35620	NA;PDI-like 5-2
CHG	1	13161201	13161400	200	*	2.57318e-08	2.37493e-05	-11.2203	63822	50.9434	52.9801	52.2222	39.255	40.0538	43.0636	none	none	AT1TE42945	HELITRONY3	RC/Helitron	AT1G35625	RING/U-box superfamily protein
CHG	1	13166601	13166800	200	*	2.03796e-05	0.00579928	-9.34006	63846	33.2353	35.4331	33.7079	24.5989	28	21.7544	none	none	AT1TE42975	HELITRONY3	RC/Helitron	AT1G06917	NA
CHG	1	13173001	13173200	200	*	4.01773e-06	0.00158861	-9.9966	63875	48.6842	48.6936	50.7418	39.2045	41.7857	37.3529	none	none	AT1TE43010	VANDAL14	DNA/MuDR	none	none
CHG	1	13174601	13174800	200	*	3.31277e-06	0.00135593	-9.53532	63883	50.3417	49.3927	46.2012	41.0405	37.6271	38.3099	none	none	AT1TE43010	VANDAL14	DNA/MuDR	none	none
CHG	1	13176801	13177000	200	*	7.96625e-05	0.0171249	-5.9802	63894	58.0367	59.3458	56.3342	50.9573	52.9963	52.2659	none	none	AT1TE43010	VANDAL14	DNA/MuDR	none	none
CHG	1	13177201	13177400	200	*	1.2392e-05	0.00389137	-8.99511	63896	55.3498	56.7812	53.125	45.8333	46.281	46.7033	none	none	AT1TE43010	VANDAL14	DNA/MuDR	none	none
CHG	1	13188201	13188400	200	*	3.66431e-05	0.0093679	-8.06409	63951	58.6271	58.2231	56.422	49.8783	50.9494	48.8038	none	none	AT1TE43050	VANDAL14	DNA/MuDR	none	none
CHG	1	13192401	13192600	200	*	8.67206e-05	0.018233	-10.329	63972	59.0734	63.2576	59.0909	52.451	47.2637	50.6122	none	none	none	none	none	AT1G35660	erythroid differentiation factor-like protein
CHG	1	13199801	13200000	200	*	2.19365e-05	0.00616416	-10.8402	64008	54.6135	58.3333	54.9828	43.0939	41.9689	48.6166	none	none	AT1TE43085	HELITRONY1D	RC/Helitron	none	none
CHG	1	13215401	13215600	200	*	0.000244961	0.0393648	-14.813	64075	79.2793	80.8219	76.5957	65.3333	65.8228	60.2941	none	none	AT1TE43170	ATREP8	RC/Helitron	none	none
CHG	1	13220001	13220200	200	*	4.54659e-05	0.011088	-10.8637	64096	54.5098	57.1848	56.314	47.2973	40.4762	47.1204	none	none	AT1TE43190;AT1TE43185	ATREP15;HELITRONY1D	RC/Helitron;RC/Helitron	AT1G35710	kinase family with leucine-rich repeat domain-containing protein
CHG	1	13220401	13220600	200	*	1.5403e-05	0.00461234	-11.8059	64098	46.8013	40.4651	44.9074	30.1282	34.7458	31.7647	AT1G35710	kinase family with leucine-rich repeat domain-containing protein	AT1TE43190;AT1TE43195	ATREP15;HELITRONY1D	RC/Helitron;RC/Helitron	AT1G35710	kinase family with leucine-rich repeat domain-containing protein
CHG	1	13237201	13237400	200	*	0.000134671	0.0253597	-8.05359	64178	37.218	37.6176	37.8016	30.4196	28.0702	29.8561	none	none	AT1TE43240	HELITRONY1D	RC/Helitron	none	none
CHG	1	13250801	13251000	200	*	8.64202e-09	9.43489e-06	10.4757	64240	7.96178	6.25	8.46561	19.0751	17.4863	17.5	AT1G06927	NA	none	none	none	none	none
CHG	1	13259401	13259600	200	*	1.20564e-07	8.65158e-05	-11.8111	64279	66.147	61.4776	60.9907	50.1597	51.5625	52.4823	none	none	none	none	none	none	none
CHG	1	13312401	13312600	200	*	4.04643e-05	0.0101415	-11.7889	64538	72.8889	69.7115	65.8291	57.3034	54.902	61.0778	none	none	AT1TE43515;AT1TE43510	META1;ROMANIAT5	LTR/Copia;LTR/Copia	none	none
CHG	1	13366201	13366400	200	*	0.000155526	0.0280727	-12.5798	64796	40.5063	44.3662	38.961	32.4786	24.5763	28.777	none	none	AT1TE43725	ATREP10C	RC/Helitron	AT1G35910	Haloacid dehalogenase-like hydrolase (HAD) superfamily protein
CHG	1	13402201	13402400	200	*	1.22562e-05	0.00385519	-9.87931	64969	44.1501	45.2888	45.2308	34.6032	34.2857	35.7388	none	none	AT1TE43820	ATHILA4	LTR/Gypsy	none	none
CHG	1	13409201	13409400	200	*	3.24357e-11	6.97376e-08	-23.5441	65002	47.5	49.6689	55.1724	23.8532	27	29.2683	none	none	AT1TE43855;AT1TE43850;AT1TE43845	VANDAL8;ATREP10B;ATREP10B	DNA/MuDR;RC/Helitron;RC/Helitron	none	none
CHG	1	13449201	13449400	200	*	2.08775e-11	4.74315e-08	-14.5329	65198	65.3266	66.6667	65.4605	51.9174	47.6868	54.0717	none	none	AT1TE43980;AT1TE43985	ATREP10A;SIMPLEGUY1	RC/Helitron;DNA/Harbinger	AT1G36050	Endoplasmic reticulum vesicle transporter protein
CHG	1	13463401	13463600	200	*	3.85236e-07	0.000224484	-12.1558	65266	42.1652	39.7554	37.6238	29.3023	26.2295	27.668	none	none	none	none	none	none	none
CHG	1	13495401	13495600	200	*	2.17961e-06	0.000954806	-9.37459	65426	44.3532	41.8219	44.2308	36.8146	33.3333	31.8052	none	none	AT1TE44155	ATREP2	RC/Helitron	none	none
CHG	1	13500201	13500400	200	*	7.64145e-06	0.0026596	-7.52198	65450	32.7787	30.4821	35.0459	26.4916	24.2574	24.57	none	none	AT1TE44180	ATMU10	DNA/MuDR	AT1G06963	NA
CHG	1	13507201	13507400	200	*	0.00013715	0.0256714	-9.64431	65485	65.1757	64.5418	65.098	52.5097	54.7739	58.952	none	none	AT1TE44225	ATHILA4B_LTR	LTR/Gypsy	none	none
CHG	1	13510201	13510400	200	*	3.16151e-05	0.00832913	6.44891	65500	61.7682	61.5676	60.3947	68.3426	66.2736	68.1458	none	none	AT1TE44230	ATGP1	LTR/Gypsy	none	none
CHG	1	13514201	13514400	200	*	6.32855e-08	5.04448e-05	-6.34039	65520	72.1109	73.3283	70.4348	64.8184	65.2975	67.0022	none	none	AT1TE44230	ATGP1	LTR/Gypsy	none	none
CHG	1	13544601	13544800	200	*	2.83613e-05	0.00760036	-11.1144	65668	87.7193	86.0825	87.013	76.378	76.4045	74.8148	none	none	AT1TE44330	VANDAL16	DNA/MuDR	AT1G36180	acetyl-CoA carboxylase 2
CHG	1	13548401	13548600	200	*	4.4562e-06	0.00171864	-13.9641	65686	46.0829	46.4789	48.5149	35.8491	28.8889	33.7931	AT1G36180	acetyl-CoA carboxylase 2	AT1TE44345	HELITRONY1E	RC/Helitron	none	none
CHG	1	13573201	13573400	200	*	0.000232127	0.0377953	-11.4608	65795	38.7435	38.9937	35.0649	27.6316	29.0323	21.875	none	none	AT1TE44435;AT1TE44445	HELITRONY3;HELITRONY3	RC/Helitron;RC/Helitron	none	none
CHG	1	13575401	13575600	200	*	7.08611e-05	0.0155755	-6.98144	65806	56.6216	57.6507	57.8629	52.5105	48.1567	50.1018	none	none	AT1TE44450	ATENSPM4	DNA/En-Spm	none	none
CHG	1	13575601	13575800	200	*	0.000129764	0.024659	-6.21854	65807	59.5122	62.7098	63.0798	54.24	55.0725	56.9573	none	none	AT1TE44450	ATENSPM4	DNA/En-Spm	none	none
CHG	1	13577401	13577600	200	*	2.87609e-05	0.00769276	-7.82989	65815	55.4598	55.9567	57.8641	47.2289	49.435	48.9311	none	none	AT1TE44455	ATENSPM2	DNA/En-Spm	none	none
CHG	1	13580001	13580200	200	*	3.40843e-05	0.00884674	-5.99273	65828	62.5693	63.3444	61.5283	58.1845	57.3379	54.3689	none	none	AT1TE44455	ATENSPM2	DNA/En-Spm	none	none
CHG	1	13633201	13633400	200	*	5.02145e-05	0.0119656	-8.78447	66086	66.1017	66.1765	65.0568	58.871	56.5789	55.9259	none	none	none	none	none	none	none
CHG	1	13647401	13647600	200	*	0.00010735	0.0214074	-14.681	66157	35.0649	35.4839	30.9091	13.5593	20.6349	22.2222	none	none	AT1TE44670	ATHILA6B	LTR/Gypsy	none	none
CHG	1	13654601	13654800	200	*	8.10455e-05	0.0173321	25.5461	66193	44.898	36.7347	51.9231	64.4444	75	75.8621	none	none	AT1TE44700;AT1TE44705	ATREP10D;HELITRONY1B	RC/Helitron;RC/Helitron	none	none
CHG	1	13659601	13659800	200	*	6.32052e-06	0.00228091	-5.59099	66217	45.7831	45.2341	42.4682	38.359	39.011	39.7473	none	none	AT1TE44720	ATGP1	LTR/Gypsy	none	none
CHG	1	13664001	13664200	200	*	6.62626e-05	0.014826	-6.13377	66239	75.3721	74.392	74.0132	68.1725	70.1107	66.8919	none	none	AT1TE44720	ATGP1	LTR/Gypsy	none	none
CHG	1	13665401	13665600	200	*	3.11532e-06	0.00128922	-7.28895	66246	76.3415	74.3161	74.0323	69.0196	64.9254	68.7636	none	none	AT1TE44720	ATGP1	LTR/Gypsy	none	none
CHG	1	13666601	13666800	200	*	2.43141e-09	3.16567e-06	-7.22849	66252	22.7679	22.5768	21.5297	14.1653	14.3126	16.5689	none	none	AT1TE44720	ATGP1	LTR/Gypsy	none	none
CHG	1	13666801	13667000	200	*	1.31213e-17	1.08281e-13	-9.80177	66253	35.5526	34.7254	32.8657	25.3247	25.3731	23.7525	none	none	AT1TE44720	ATGP1	LTR/Gypsy	none	none
CHG	1	13667001	13667200	200	*	7.03599e-10	1.04729e-06	-15.8548	66254	60	60.6164	58.0488	39.9123	44.8087	46.8254	none	none	AT1TE44720	ATGP1	LTR/Gypsy	none	none
CHG	1	13758201	13758400	200	*	0.000268757	0.041998	-7.34427	66695	54.641	57.7778	53.9474	49.5913	47.7654	46.8514	none	none	AT1TE45090	HELITRON1	RC/Helitron	none	none
CHG	1	13780601	13780800	200	*	8.44405e-05	0.0178674	-7.9664	66804	70.7729	71.9078	71.2871	63.4731	65.7895	61.1842	none	none	AT1TE45145;AT1TE45150	ATLANTYS2;ATHILA4B_LTR	LTR/Gypsy;LTR/Gypsy	none	none
CHG	1	13796201	13796400	200	*	1.41363e-05	0.00431359	-7.20233	66882	34.5238	36.3176	34.3137	30.6818	27.5676	25.6506	none	none	AT1TE45185;AT1TE45190	ATGP5;ATGP5	LTR/Gypsy;LTR/Gypsy	none	none
CHG	1	13798201	13798400	200	*	9.94585e-05	0.0201999	-7.55299	66892	45.5592	41.5468	42.8212	37.6471	35.5422	34.6633	none	none	AT1TE45200	ATHILA2	LTR/Gypsy	none	none
CHG	1	13811401	13811600	200	*	9.6884e-05	0.0198059	-7.30189	66955	26.2651	24.9364	21.9451	16.8498	15.1261	19.1571	none	none	AT1TE45270;AT1TE45265	HELITRONY1D;ATREP2	RC/Helitron;RC/Helitron	none	none
CHG	1	13837801	13838000	200	*	2.38416e-10	3.96999e-07	-10.0235	67076	48.6577	47.6067	48.5714	37.8086	38.5686	38.4749	none	none	AT1TE45370	RathE3_cons	RathE3_cons	AT1G36622	transmembrane protein
[truncated: 3,970 more rows]
