# Supplementary material for: The DNA methylation landscape of the root‐knot nematode‐induced pseudo‐organ, the gall, in Arabidopsis, is dynamic, contrasting over time, and critically important for successful parasitism
Source: New Phytol. 2022 Sep 2;236(5):1888–907. doi: 10.1111/nph.18395 (PMC9825882; doi:10.1111/nph.18395)
Supplement: Supplementary file 7 — Table S6 Percentage of TEs described in the Arabidopsis genome (TAIR10) and DMRs (methylation difference > 15%) matching TEs in Arabidopsis galls induced by Meloidogyne javanica (3 d post‐infection (dpi) and 14 dpi). [file NPH-236-1888-s006.xlsx]

## Sheet: Table S6
New Phytologist Supporting Information
Article title: The DNA-methylation landscape of the root-knot nematode-induced pseudo-organ, the gall, in Arabidopsis, is dynamic, contrasting over time, and critically important for successful parasitism
Authors: Ana Cláudia Silva, Virginia Ruiz-Ferrer, Sebastian Y. Müller, Clement Pellegrin, Patricia Abril, Ángela Martínez-Gómez, Almudena Gómez-Rojas, Eduardo Berenguer, Pilar S. Testillano, Maria Fe Andrés, Carmen Fenoll, Sebastian Eves-van den Akker and Carolina Escobar
Article acceptance date: 1 July 2022
Table S6 – Percentage of Transposable Elements (TEs) described in the Arabidopsis thaliana genome (TAIR10) and Differentially Methylated Regions (DMRs; methylation difference > 15%) matching TEs in Arabidopsis galls induced by Meloidogyne javanica (3 and 14 days post infection) classified in Class I (retrotransposons that function via intermediate RNAs and reverse transcriptase), Class II (DNA-TE…

## Sheet: Hoja1
Table S6 - Percentage of TEs described in Arabidopsis thaliana genome (TAIR10) and DMRs matching TEs in Arabidopsis galls induced by Meloidogyne javanica (3 and 14 dpi) classified in Class I (retrotransposons that function via intermediate RNAs and reverse transcriptase), Class II (DNA-TEs that function via a DNA intermediate and transposase) and different TEs superfamilies. Classification as “On…
		Only TEs		Promoters/ TEs
	TAIR	DMRS/TEs in Galls		DMRsGalls
		3 dpi	14 dpi	3 dpi	14 dpi
Total %	100	100	100	100	100
Class I %	25.4288	55.6213	13.1148	16.3636	9.46746
Class II %	74.5712	44.3787	86.8852	83.6364	90.5325
			Only TEs		Promoters/ TEs
		TAIR	Galls		Galls
			3 dpi	14 dpi	3 dpi	14 dpi
Class I %	COPIA	13.4054	8.28402	3.24826	1.81818	1.77515
	GYPSY	4.37975	40.2367	3.48028	5.45455	0.591716
	LINE	1.67367	6.70611	3.48028	5.45455	4.14201
	SINE	0.259707	0	2.32019	1.81818	2.95858
ClassII %	hAT	3.31848	0.394477	2.78422	7.27273	1.77515
	MUTATOR	17.3459	1.57791	14.6172	18.1818	14.2012
	CACTA	3.01709	15.3846	0.928074	1.81818	0.591716
	HARBINGER	1.21517	7.88955	1.85615	3.63636	1.18343
	HELITRON	41.505	0.986193	57.7726	40	60.9467
	Other Class II	7.75594	14.5957	8.35267	12.7273	11.8343
Unassigned		0.413607	3.15582	0.928074	0	0
