# Supplementary material for: The DNA methylation landscape of the root‐knot nematode‐induced pseudo‐organ, the gall, in Arabidopsis, is dynamic, contrasting over time, and critically important for successful parasitism
Source: New Phytol. 2022 Sep 2;236(5):1888–907. doi: 10.1111/nph.18395 (PMC9825882; doi:10.1111/nph.18395)
Supplement: Supplementary file 8 — Table S7 Total numbers and percentages of DEGs in galls formed by Meloidogyne javanica in Arabidopsis at 3 d post‐infection common with genes involved in different phases of the cell division cycle. [file NPH-236-1888-s015.xlsx]

## Sheet: Table S7
New Phytologist Supporting Information
Article title: The DNA-methylation landscape of the root-knot nematode-induced pseudo-organ, the gall, in Arabidopsis, is dynamic, contrasting over time, and critically important for successful parasitism
Authors: Ana Cláudia Silva, Virginia Ruiz-Ferrer, Sebastian Y. Müller, Clement Pellegrin, Patricia Abril, Ángela Martínez-Gómez, Almudena Gómez-Rojas, Eduardo Berenguer, Pilar S. Testillano, Maria Fe Andrés, Carmen Fenoll, Sebastian Eves-van den Akker and Carolina Escobar
Article acceptance date: 1 July 2022
Table S7 – Total number and percentages of Differentially Expressed Genes in galls formed by Meloidogyne javanica in Arabidopsis thaliana at 3 days post infection, common with genes showing significant fluctuations with a peak in expression during different phases of the cell division cycle (S, G2, M, G1) accordingly to Menges et al. (2002).
Reference: Menges M, Hennig L, Gruissem W, Murray JAH. 2002. Cell cycle-regulated gene expression in Arabidopsis. Journal of Biological Chemistry 277: 41987–42002.

## Sheet: Hoja1
Supplemental Table 7: Total number and percentages of Differentially Expressed Genes, (including up- and downregulated gene number) in galls formed by Meloidogyne javanica in Arabidopsis thaliana at 3 days post infection, common with genes showing significant fluctuations and a peak in expression during different phases of the cell division cycle (S, G2, M, G1) accordingly to Menges et al. (2002).
Phase	S	G2	M	G1	Sum		Total genes non-repeated between phases (Menges et al., 2012)	461
Total in each phase (Menges et al., 2012)	195	9	131	131	466		Total non-repeated in common with Galls (this study)	212
Total in common with Galls (this study)	84	2	69	58	213		% common in relation of total in phases	45.987
Common downregulated	38	0	13	25	76
Common upregulated	46	2	56	33	137
% of common in the total in each phase	43.0769	22.2222	52.6718	44.2748	-
Considering the number of cell cycle genes in each phase overlapping upregulated DEGs from galls, and the total number of genes described for each phase, the highest proportion of upregulated genes was characteristic of M phase (52.7%) followed by G1 phase (44.3%) and consequently, the M phase upregulated transcripts were overrepresented (χ2 test with P < 0.05)
