# Supplementary material for: The DNA methylation landscape of the root‐knot nematode‐induced pseudo‐organ, the gall, in Arabidopsis, is dynamic, contrasting over time, and critically important for successful parasitism
Source: New Phytol. 2022 Sep 2;236(5):1888–907. doi: 10.1111/nph.18395 (PMC9825882; doi:10.1111/nph.18395)
Supplement: Supplementary file 9 — Table S8 Differentially expressed genes classified according to categories represented in mapman. [file NPH-236-1888-s001.xlsx]

## Sheet: Table S8
New Phytologist Supporting Information
Article title: The DNA-methylation landscape of the root-knot nematode-induced pseudo-organ, the gall, in Arabidopsis, is dynamic, contrasting over time, and critically important for successful parasitism
Authors: Ana Cláudia Silva, Virginia Ruiz-Ferrer, Sebastian Y. Müller, Clement Pellegrin, Patricia Abril, Ángela Martínez-Gómez, Almudena Gómez-Rojas, Eduardo Berenguer, Pilar S. Testillano, Maria Fe Andrés, Carmen Fenoll, Sebastian Eves-van den Akker and Carolina Escobar
Article acceptance date: 1 July 2022
Table S8 – Differentially Expressed Genes (DEGs) classified by categories represented in MAPMAN. Number of up- and downregulated genes at 3 days post infection in each category. The categories in red were included in ‘Metabolism’. 7395 DEGs out of 7458 were mapped in the 36 main categories, including the highest number in non-assigned.

## Sheet: Hoja1
Supplemental Table 8: DEGs classification by categories represented in MAPMAN. Number of up- and downregulated DEGs at 3 days post infection in each category. The categories in red were included in ‘Metabolism’.7395 DEGs out of 7458 were mapped in the 36 main categories, including the highest number in non-assigned.
Categories represented in MAPMAN	Upregulated DEGs	Downregulated DEGs
cell wall	136	49
protein	376	561
PS	8	48
transport	132	188
micro RNA, natural antisense etc	15	38
misc	273	198
DNA	108	56
cell	176	98
secondary metabolism	86	51
tetrapyrrole synthesis	2	10
hormone metabolism	106	72
RNA	341	424
amino acid metabolism	58	54
signalling	242	202
Co-factor and vitamine metabolism	11	18
stress	157	151
nucleotide metabolism	40	23
metal handling	18	9
development	106	113
N-metabolism	6	4
gluconeogenese/ glyoxylate cycle	3	2
redox	33	35
C1-metabolism	3	6
glycolysis	23	7
mitochondrial electron transport / ATP synthesis	23	10
major CHO metabolism	21	12
S-assimilation	3	1
TCA / org. transformation	9	8
minor CHO metabolism	22	29
lipid metabolism	57	61
OPP	11	3
not assigned	1145	1082
polyamine metabolism	2	2
Biodegradation of Xenobiotics	4	7
fermentation	3	4
Subtotal number of DEGs represented	3759	3636
Total number of DEGs represented	7395
Categories represented in red were all considered as the category "Metabolism"
