# Supplementary material for: The DNA methylation landscape of the root‐knot nematode‐induced pseudo‐organ, the gall, in Arabidopsis, is dynamic, contrasting over time, and critically important for successful parasitism
Source: New Phytol. 2022 Sep 2;236(5):1888–907. doi: 10.1111/nph.18395 (PMC9825882; doi:10.1111/nph.18395)
Supplement: Supplementary file 10 — Table S9 Differentially expressed genes represented in the mapman category ‘microRNAs, natural antisense etc’, in galls at 3 d post‐infection. [file NPH-236-1888-s017.xlsx]

## Sheet: Table S9
New Phytologist Supporting Information
Article title: The DNA-methylation landscape of the root-knot nematode-induced pseudo-organ, the gall, in Arabidopsis, is dynamic, contrasting over time, and critically important for successful parasitism
Authors: Ana Cláudia Silva, Virginia Ruiz-Ferrer, Sebastian Y. Müller, Clement Pellegrin, Patricia Abril, Ángela Martínez-Gómez, Almudena Gómez-Rojas, Eduardo Berenguer, Pilar S. Testillano, Maria Fe Andrés, Carmen Fenoll, Sebastian Eves-van den Akker and Carolina Escobar
Article acceptance date: 1 July 2022
Table S9 – Differentially Expressed Genes represented in the MAPMAN category ‘microRNAs, natural antisense etc’, in galls at 3 days post infection.

## Sheet: Hoja1
Supplemental Table 9: Differentially Expressed genes represented in the MAPMAN category ‘microRNAs, natural antisense etc’, in galls 3 days post infection.
BinCode (MAPMAN)	BinName (MAPMAN)	Gene ID	Type	Description	log2 FC value
32	micro RNA, natural antisense etc	at3g54625	Transcript	other RNA | chr3:20220810-20223024 FORWARD	-5.56761
32	micro RNA, natural antisense etc	at1g69572	Transcript	other RNA | chr1:26161599-26162761 FORWARD	-5.25024
32	micro RNA, natural antisense etc	at3g44798	Transcript	other RNA | chr3:16342295-16343014 FORWARD	-4.75159
32	micro RNA, natural antisense etc	at2g22821	Transcript	other RNA | chr2:9721236-9721937 FORWARD	-4.67099
32	micro RNA, natural antisense etc	at5g39693	Transcript	Symbols: MIR869A | MIR869a; miRNA | chr5:15891579-15891873 REVERSE	-4.45757
32	micro RNA, natural antisense etc	at4g37225	Transcript	other RNA | chr4:17516187-17516857 REVERSE	-3.16186
32	micro RNA, natural antisense etc	at2g07042	Transcript	other RNA | chr2:2919953-2922249 REVERSE	-2.20429
32	micro RNA, natural antisense etc	at1g18382	Transcript	other RNA | chr1:6326366-6326699 REVERSE	-1.86796
32	micro RNA, natural antisense etc	at4g40065	Transcript	other RNA | chr4:18574503-18575585 REVERSE	-1.79023
32	micro RNA, natural antisense etc	at2g35945	Transcript	other RNA | chr2:15090867-15091764 FORWARD	-1.70551
32	micro RNA, natural antisense etc	at2g26355	Transcript	other RNA | chr2:11220708-11221535 FORWARD	-1.67617
32	micro RNA, natural antisense etc	at1g69252	Transcript	other RNA | chr1:26036733-26037659 FORWARD	-1.66063
32	micro RNA, natural antisense etc	at2g46572	Transcript	other RNA | chr2:19126872-19129105 REVERSE	-1.62631
32	micro RNA, natural antisense etc	at1g10682	Transcript	other RNA | chr1:3544991-3545471 REVERSE	-1.56682
32	micro RNA, natural antisense etc	at3g24518	Transcript	other RNA | chr3:8941129-8942488 REVERSE	-1.50913
32	micro RNA, natural antisense etc	at1g67328	Transcript	other RNA | chr1:25213843-25215050 REVERSE	-1.50258
32	micro RNA, natural antisense etc	at5g01215	Transcript	other RNA | chr5:84307-85917 REVERSE	-1.452
32	micro RNA, natural antisense etc	at1g46554	Transcript	other RNA | chr1:17252952-17253903 FORWARD	-1.42349
32	micro RNA, natural antisense etc	at1g01448	Transcript	other RNA | chr1:163431-166239 FORWARD	-1.29435
32	micro RNA, natural antisense etc	at1g66725	Transcript	Symbols: MIR163 | MIR163; miRNA | chr1:24883931-24884559 FORWARD	-1.26714
32	micro RNA, natural antisense etc	at1g48698	Transcript	Potential natural antisense gene, locus overlaps with AT1G48700 | chr1:18010729-18011214 FORWARD	-1.24799
32	micro RNA, natural antisense etc	at1g67365	Transcript	other RNA | chr1:25238410-25239235 FORWARD	-1.20022
32	micro RNA, natural antisense etc	at5g03285	Transcript	other RNA | chr5:793514-793717 FORWARD	-1.1493
32	micro RNA, natural antisense etc	at1g78265	Transcript	other RNA | chr1:29450772-29452305 FORWARD	-1.06055
32	micro RNA, natural antisense etc	at2g13665	Transcript	other RNA | chr2:5692156-5693016 FORWARD	-1.02145
32	micro RNA, natural antisense etc	at1g31935	Transcript	other RNA | chr1:11469482-11470010 FORWARD	-1.00106
32	micro RNA, natural antisense etc	at5g07322	Transcript	other RNA | chr5:2313119-2313563 REVERSE	-0.917728
32	micro RNA, natural antisense etc	at1g72855	Transcript	other RNA | chr1:27416232-27418323 FORWARD	-0.816386
32	micro RNA, natural antisense etc	at4g01593	Transcript	other RNA | chr4:690710-692169 FORWARD	-0.780924
32	micro RNA, natural antisense etc	at1g75295	Transcript	other RNA | chr1:28255327-28257139 REVERSE	-0.746263
32	micro RNA, natural antisense etc	at4g37432	Transcript	other RNA | chr4:17597179-17598690 REVERSE	-0.743993
32	micro RNA, natural antisense etc	at3g18535	Transcript	other RNA | chr3:6375677-6377220 REVERSE	-0.731359
32	micro RNA, natural antisense etc	at5g18255	Transcript	other RNA | chr5:6035624-6037603 FORWARD	-0.694258
32	micro RNA, natural antisense etc	at1g29357	Transcript	other RNA | chr1:10274102-10275656 REVERSE	-0.681032
32	micro RNA, natural antisense etc	at5g18245	Transcript	other RNA | chr5:6028285-6033231 FORWARD	-0.679092
32	micro RNA, natural antisense etc	at1g07728	Transcript	other RNA | chr1:2395461-2397345 FORWARD	-0.647612
32	micro RNA, natural antisense etc	at1g27921	Transcript	other RNA | chr1:9728124-9730331 REVERSE	-0.604503
32	micro RNA, natural antisense etc	at2g24755	Transcript	other RNA | chr2:10547283-10549434 REVERSE	-0.585799
32	micro RNA, natural antisense etc	at2g39681	Transcript	Symbols: TAS2 | TAS2; other RNA | chr2:16539384-16540417 REVERSE	0.788478
32	micro RNA, natural antisense etc	at2g27400	Transcript	Symbols: TAS1A | TAS1A; other RNA | chr2:11721539-11722468 REVERSE	0.836623
32	micro RNA, natural antisense etc	at2g15128	Transcript	other RNA | chr2:6564104-6564316 FORWARD	0.967294
32	micro RNA, natural antisense etc	at1g71528	Transcript	other RNA | chr1:26939562-26942952 REVERSE	1.01088
32	micro RNA, natural antisense etc	at2g44798	Transcript	other RNA | chr2:18466464-18469295 REVERSE	1.0713
32	micro RNA, natural antisense etc	at3g57157	Transcript	other RNA | chr3:21157011-21157247 FORWARD	1.11905
32	micro RNA, natural antisense etc	at3g56408	Transcript	other RNA | chr3:20915497-20921340 FORWARD	1.42492
32	micro RNA, natural antisense etc	at5g67488	Transcript	other RNA | chr5:26933950-26934867 FORWARD	2.03843
32	micro RNA, natural antisense etc	at1g65481	Transcript	other RNA | chr1:24341026-24341578 REVERSE	2.38475
32	micro RNA, natural antisense etc	at1g04425	Transcript	other RNA | chr1:1194187-1196889 FORWARD	2.59049
32	micro RNA, natural antisense etc	at4g00975	Transcript	other RNA | chr4:421973-423258 FORWARD	2.7263
32	micro RNA, natural antisense etc	at5g53048	Transcript	other RNA | chr5:21509861-21511850 FORWARD	2.94413
32	micro RNA, natural antisense etc	at2g21187	Transcript	other RNA | chr2:9076533-9077048 FORWARD	3.4219
32	micro RNA, natural antisense etc	at1g70185	Transcript	other RNA | chr1:26429733-26430069 FORWARD	3.82678
32	micro RNA, natural antisense etc	at1g67105	Transcript	other RNA | chr1:25057479-25058264 FORWARD	5.84241
