# Supplementary material for: The DNA methylation landscape of the root‐knot nematode‐induced pseudo‐organ, the gall, in Arabidopsis, is dynamic, contrasting over time, and critically important for successful parasitism
Source: New Phytol. 2022 Sep 2;236(5):1888–907. doi: 10.1111/nph.18395 (PMC9825882; doi:10.1111/nph.18395)
Supplement: Supplementary file 11 — Table S10 Genes and promoters that overlapped a DMR (methylation difference > 15%) and were differentially expressed in galls at 3 d post‐infection (adjusted P‐value < 0.05). [file NPH-236-1888-s005.xlsx]

## Sheet: Table S10
New Phytologist Supporting Information
Article title: The DNA-methylation landscape of the root-knot nematode-induced pseudo-organ, the gall, in Arabidopsis, is dynamic, contrasting over time, and critically important for successful parasitism
Authors: Ana Cláudia Silva, Virginia Ruiz-Ferrer, Sebastian Y. Müller, Clement Pellegrin, Patricia Abril, Ángela Martínez-Gómez, Almudena Gómez-Rojas, Eduardo Berenguer, Pilar S. Testillano, Maria Fe Andrés, Carmen Fenoll, Sebastian Eves-van den Akker and Carolina Escobar
Article acceptance date: 1 July 2022
Table S10 – Genes and promoters that overlapped a Differentially Methylated Region (DMR; methylation difference >15%) and were differentially expressed in galls at 3 days post infection (adjusted P-value < 0.05). In red are marked the loci that showed significant methylation differences in both genes and promoters. Galls (three replicates: G1, G2 and G3) induced by Meloidogyne javanica and contro…

## Sheet: Hoja2
Table S10 – Genes and promoters that overlapped a Differentially Methylated Region (DMR; methylation difference > 15%) and were differentially expressed in galls at 3 days post infection (adjusted P-value < 0.05). In red are marked the loci that showed significant methylation differences in both genes and promoters. Galls (three replicates: G1, G2 and G3) induced by Meloidogyne javanica and contr…
Genes	Methylation difference	log2FC	Chr	Context	start	end	width	pvalue	qvalue	TEs	TEs family	TEs superfamily	Gene	Promoter	RC1	RC2	RC3	G1	G2	G3	numCs_RC1	numTs_RC1	numCs_RC2	numTs_RC2	numCs_RC3	numTs_RC3	numCs_G1	numTs_G1	numCs_G2	numTs_G2	numCs_G3	numTs_G3
AT1G66340	15	-0.315764	1	CpG	24736801	24737000	200	6.5e-06	0.013	none	none	none	AT1G66340	AT1G66345	16.2	10.7	12.1	27	0	32	17	88	14	117	8	58	46	122	0	4	24	51
AT1G73390	36	-0.398781	1	CpG	27592401	27592600	200	3.3e-06	0.0075	none	none	none	AT1G73390	none	40.6	36.9	20	75	67	64	13	19	24	41	2	8	38	13	2	1	9	5
AT2G02090	23	-0.417742	2	CpG	525601	525800	200	2.7e-06	0.0066	none	none	none	AT2G02090	none	45.7	55.8	58.1	79	85	69	16	19	77	61	18	13	88	24	17	3	18	8
AT2G20980	21	1.05395	2	CpG	9013001	9013200	200	4.9e-05	0.047	none	none	none	AT2G20980	none	13	8.6	13	31	17	40	7	47	7	74	3	20	19	42	1	5	8	12
AT3G02920	-25	1.12516	3	CpG	652601	652800	200	3.7e-05	0.039	none	none	none	AT3G02920	none	94.9	90.3	100	74	67	60	37	2	28	3	12	0	32	11	2	1	15	10
AT3G11130	-29	-0.319388	3	CpG	3487801	3488000	200	2e-05	0.027	none	none	none	AT3G11130	none	71.7	75.6	64.7	41	67	48	38	15	65	21	11	6	21	30	2	1	10	11
AT3G20640	-100	0.600396	3	CpG	7210201	7210400	200	5.4e-05	0.049	none	none	none	AT3G20640	none	100	100	NA	0	NA	0	2	0	3	0	NA	NA	0	5	NA	NA	0	2
AT3G24518	25	-1.50913	3	CpG	8938601	8938800	200	1.7e-06	0.0049	none	none	none	AT3G24518	AT3G24517	67.7	53.9	48.8	81	100	77	21	10	62	53	20	21	66	15	3	0	43	13
AT3G27610	-24	-0.408951	3	CpG	10226801	10227000	200	2.6e-05	0.033	none	none	none	AT3G27610	none	100	100	100	73	80	80	17	0	17	0	20	0	16	6	4	1	8	2
AT3G43600	31	0.296916	3	CpG	15513401	15513600	200	2.3e-05	0.03	none	none	none	AT3G43600	none	45.2	50.8	40.7	78	100	70	14	17	32	31	11	16	40	11	4	0	7	3
AT3G45240	37	0.310714	3	CpG	16572201	16572400	200	1e-05	0.017	none	none	none	AT3G45240	none	57.7	40	46.2	84	100	90	15	11	6	9	6	7	32	6	4	0	18	2
AT3G45840	20	-1.27871	3	CpG	16849001	16849200	200	8.7e-06	0.016	none	none	none	AT3G45840	none	22.1	16.7	13.9	38	60	34	19	67	18	90	5	31	50	80	3	2	12	23
AT3G60415	19	5.11809	3	CHH	22335601	22335800	200	5.5e-15	4.3e-10	none	none	none	AT3G60415	AT3G60420	0	0	0	14.5	27.8	22.5	0	62	0	156	0	72	11	65	5	13	9	31
AT4G08400	16	3.22343	4	CHG	5324601	5324800	200	1.4e-06	0.0027	none	none	none	AT4G08400	none	10.7	8.9	12.5	29	18	24	13	109	5	51	2	14	76	187	8	36	46	142
AT4G14760	24	0.527664	4	CpG	8480001	8480200	200	3.2e-05	0.036	none	none	none	AT4G14760	none	33.8	43.2	26.1	61	50	65	27	53	32	42	6	17	57	37	3	3	15	8
AT4G29305	15	7.46339	4	CHH	14436201	14436400	200	6.2e-05	0.016	none	none	none	AT4G29305	AT4G08085	12.9	12.9	5.8	24.1	20	29.5	13	88	8	54	4	65	28	88	1	4	18	43
AT4G32410	25	-0.337721	4	CpG	15643001	15643200	200	3.6e-05	0.039	none	none	none	AT4G32410	none	47.3	46.4	52.2	68	60	82	26	29	39	45	12	11	43	20	6	4	32	7
AT5G02400	17	-0.46737	5	CpG	514601	514800	200	2.3e-07	0.0013	none	none	none	AT5G02400	none	13.4	18.8	16.7	33	56	33	15	97	39	168	9	45	84	169	5	4	22	45
AT5G06195	36	1.74106	5	CpG	16716001	16716200	200	6.5e-06	0.013	none	none	none	AT5G06195	AT5G06195	50	29.7	33.3	74	67	75	16	16	11	26	4	8	34	12	2	1	18	6
AT5G23120	-22	-1.23822	5	CHG	7780801	7781000	200	6.3e-05	0.037	none	none	none	AT5G23120	AT5G23130	63.3	56.4	59	39	14	37	57	33	57	44	23	16	30	46	1	6	14	24
AT5G24670	-22	-0.645309	5	CHH	8447201	8447400	200	2.5e-05	0.0088	AT5TE30560	SIMPLEGUY1	HARBINGER	AT5G24670	AT5G24670	34.4	40.35	42.9	17.5	10	5.6	22	42	23	34	3	4	22	104	1	9	1	17
AT5G46290	20	0.414092	5	CpG	18776801	18777000	200	3.5e-05	0.038	none	none	none	AT5G46290	AT5G46290	32.1	42.5	41.4	62	50	55	27	57	57	77	12	17	66	40	6	6	46	38
AT5G62190	-16	-0.610966	5	CpG	24981401	24981600	200	1.1e-06	0.0037	none	none	none	AT5G62190	none	84.1	89.6	85	71	70	70	69	13	147	17	51	9	140	56	7	3	46	20
Promoters	Methylation difference	log2FC	Chr	Context	start	end	width	pvalue	qvalue	TEs	TEs family	TEs superfamily	Gene	Promoter	RC1	RC2	RC3	G1	G2	G3	numCs_RC1	numTs_RC1	numCs_RC2	numTs_RC2	numCs_RC3	numTs_RC3	numCs_G1	numTs_G1	numCs_G2	numTs_G2	numCs_G3	numTs_G3
AT1G27000	16	-0.274697	1	CHH	9373601	9373800	200	6.8e-06	0.0037	none	none	none	none	AT1G27000	15.4	14.44	18.6	31.8	22.7	32.6	18	99	27	160	8	35	54	116	5	17	14	29
AT1G30490	21	0.599992	1	CHH	10801401	10801600	200	4.2e-08	9.2e-05	none	none	none	none	AT1G30490	9.4	10.48	11.2	33.3	27.6	27.3	9	87	11	94	12	95	35	70	8	21	6	16
AT1G44970	20	4.12873	1	CpG	17001401	17001600	200	3.6e-05	0.039	none	none	none	AT1G44960	AT1G44970	47.5	43.7	41.2	66	43	66	28	31	62	80	21	30	95	50	6	8	19	10
AT1G51405	22	1.60791	1	CHH	19057001	19057200	200	0.00021	0.036	AT1TE63150	ATREP3	HELITRON	none	AT1G51405	0	0	0	33.3	18.2	20	0	14	0	24	0	13	2	4	2	9	2	8
AT1G66340	-21	-0.315764	1	CHH	24733001	24733200	200	8.9e-05	0.02	AT1TE81245	ATHPOGON1	POGO	none	AT1G66340	25	41.67	32.7	12.2	21.1	14.8	6	18	40	56	32	66	6	43	4	15	4	23
AT1G66345	15	0.563492	1	CpG	24736801	24737000	200	6.5e-06	0.013	none	none	none	AT1G66340	AT1G66345	16.2	10.7	12.1	27	0	32	17	88	14	117	8	58	46	122	0	4	24	51
AT2G01680	-19	-0.304452	2	CHH	305801	306000	200	5e-11	6.5e-07	AT2TE01275	ATSINE4	SINE	none	AT2G01680	45.9	49.82	46.3	28.2	28	30.8	128	151	139	140	38	44	102	260	7	18	40	90
AT2G03980	18	1.06893	2	CHH	1258801	1259000	200	2e-05	0.0076	AT2TE05710	ATIS112A	HARBINGER	none	AT2G03980	0	3.15	0	21.4	18.5	NA	0	7	4	123	0	46	6	22	5	22	NA	NA
AT2G26135	22	4.70775	2	CHH	11129401	11129600	200	3.1e-07	0.00041	AT2TE48010	ATHATN7	Hat	none	AT2G26135	0	2.7	0	18.8	NA	28.9	0	34	2	72	0	11	9	39	NA	NA	11	27
AT2G31070	21	-1.72025	2	CHH	13222801	13223000	200	5.8e-05	0.016	none	none	none	none	AT2G31070	7.5	4	0	23.8	33.3	20	3	37	2	48	0	20	10	32	5	10	1	4
AT2G39100	-23	-0.62341	2	CpG	16316401	16316600	200	3.1e-05	0.036	none	none	none	AT2G39090	AT2G39100	51.4	52.8	55.6	33	40	15	36	34	66	59	25	20	28	56	4	6	4	22
AT2G43290	16	1.00553	2	CHH	17992601	17992800	200	7.5e-05	0.018	AT2TE81445	ATREP2A	HELITRON	none	AT2G43290	23	18.52	20.9	40.8	29.6	30	20	67	30	132	9	34	49	71	8	19	18	42
AT3G04870	17	-0.348682	3	CHH	1342201	1342400	200	4.5e-14	3.1e-09	AT3TE05640	ATREP14	HELITRON	none	AT3G04870	1.5	3.02	1.1	20.3	11.9	20.3	1	67	6	193	1	91	40	157	5	37	13	51
AT3G22930	35	2.26038	3	CHH	8126201	8126400	200	1.9e-13	8.2e-09	AT3TE34090	ATDNA2T9A	MUTATOR	none	AT3G22930	13.3	7.27	7.8	42.7	53.8	47.5	11	72	4	51	5	59	32	43	7	6	19	21
AT3G26210	25	-0.856731	3	CHG	9595401	9595600	200	6.7e-09	4.9e-05	none	none	none	none	AT3G26210	29.6	24.6	20.5	50	46	53	24	57	35	107	9	35	55	56	11	13	49	43
AT3G27030	16	-0.926662	3	CpG	9975001	9975200	200	1.3e-05	0.021	none	none	none	AT3G27040	AT3G27030	77.6	80.4	85.7	94	100	97	45	13	41	10	12	2	114	7	7	0	64	2
AT3G28130	16	0.793968	3	CHG	10464601	10464800	200	9.9e-05	0.048	AT3TE43470	VANDAL1N1	MUTATOR	none	AT3G28130	46.5	53.8	44.9	66	67	65	33	38	71	61	22	27	157	82	16	8	68	36
AT3G29185	28	-0.416751	3	CHG	11157801	11158000	200	9e-05	0.045	AT3TE46395	ATLINE1A	LINE	none	AT3G29185	66.7	62.5	62.5	94	100	88	18	9	20	12	10	6	29	2	5	0	15	2
AT3G29810	15	1.30498	3	CHH	11727201	11727400	200	8.6e-05	0.02	AT3TE48840	HELITRONY3	HELITRON	none	AT3G29810	11	14.68	21	30.2	0	29.6	12	97	16	93	13	49	39	90	0	1	16	38
AT3G45160	22	1.22044	3	CHH	16534601	16534800	200	5.2e-05	0.015	AT3TE67015	ATREP1	HELITRON	none	AT3G45160	0	0	0	27.5	10	12.5	0	17	0	15	0	13	11	29	1	9	1	7
AT3G55310	29	-1.97267	3	CpG	20505001	20505200	200	1.2e-06	0.004	AT3TE83365	ATCOPIA37	COPIA	none	AT3G55310	43.8	47	41.7	72	NA	84	14	18	47	53	5	7	73	28	NA	NA	21	4
AT4G00755	-27	-0.881004	4	CHH	324201	324400	200	0.0002	0.034	AT4TE01700	ATREP10D	HELITRON	none	AT4G00755	41.2	29.89	26.7	6.7	0	0	7	10	26	61	8	22	1	14	0	14	0	3
AT4G13110	18	-0.592093	4	CpG	7640401	7640600	200	3.1e-05	0.036	none	none	none	none	AT4G13110	37.5	31	26.7	52	50	44	39	65	39	87	16	44	94	88	7	7	20	25
AT4G13160	20	-0.49034	4	CHH	7652401	7652600	200	9e-05	0.021	AT4TE33480	ATREP2A	HELITRON	none	AT4G13160	17.5	11.03	22.6	32.9	40	33.3	7	33	15	121	7	24	23	47	4	6	7	14
AT4G25020	-48	2.24443	4	CHH	12862601	12862800	200	3e-09	1.2e-05	none	none	none	none	AT4G25020	42.9	35.71	61.9	0	0	0	9	12	5	9	13	8	0	18	0	5	0	15
AT5G05250	31	-1.08551	5	CpG	1559401	1559600	200	1.9e-05	0.026	none	none	none	none	AT5G05250	60.7	52.9	76.9	90	NA	94	17	11	18	16	10	3	38	4	NA	NA	15	1
AT5G06195	36	1.74106	5	CpG	16716001	16716200	200	6.5e-06	0.013	none	none	none	AT5G06195	AT5G06195	50	29.7	33.3	74	67	75	16	16	11	26	4	8	34	12	2	1	18	6
AT5G17870	16	-0.34359	5	CHH	5907001	5907200	200	8.4e-10	4.6e-06	none	none	none	none	AT5G17870	0	0	0	19.3	12.5	10	0	25	0	127	0	52	11	46	4	28	1	9
AT5G22650	27	0.431844	5	CpG	7533001	7533200	200	1.1e-08	0.00014	AT5TE27225	ARNOLD1	MUTATOR	AT5G22640	AT5G22650	32.2	32	30.9	58	50	62	28	59	32	68	17	38	83	60	3	3	30	18
AT5G24670	-22	-0.645309	5	CHH	8447201	8447400	200	2.5e-05	0.0088	AT5TE30560	SIMPLEGUY1	HARBINGER	AT5G24670	AT5G24670	34.4	40.35	42.9	17.5	10	5.6	22	42	23	34	3	4	22	104	1	9	1	17
AT5G30495	16	0.55988	5	CHH	11379601	11379800	200	0.00012	0.025	AT5TE41200	HELITRONY3	HELITRON	none	AT5G30495	0	0	0	18.2	0	12.5	0	3	0	50	0	10	8	36	0	3	2	14
AT5G46290	20	0.414092	5	CpG	18776801	18777000	200	3.5e-05	0.038	none	none	none	AT5G46290	AT5G46290	32.1	42.5	41.4	62	50	55	27	57	57	77	12	17	66	40	6	6	46	38
AT5G53060	-18	0.484211	5	CHH	21514601	21514800	200	0.0003	0.045	none	none	none	none	AT5G53060	22.6	27.78	27.3	6.9	8.7	0	12	41	10	26	3	8	5	67	2	21	0	7
